# Supplementary material for: Wolbachia Modulates Lipid Metabolism in Aedes albopictus Mosquito Cells
Source: Appl Environ Microbiol. 2016 May 2;82(10):3109–20. doi: 10.1128/AEM.00275-16 (PMC4959074; doi:10.1128/AEM.00275-16)
Supplement: Supplemental material [file AEM.00275-16_zam999117147sd2.xlsx]

## Sheet: DIMS KEGG&LM
Table S15: Statistics and MS signal annotations for the DIMS experiments
Columns:	M/Z and Intensity: m/z values and average intensities from nonpolar peaklist (see results)
	q value: adjusted p-value from t-test after 5 % FDR correction, remaining significant values (q < 5 %) in green
	Change columns: fold-changes from uninfected Aa23 cells (A) to those infected with wMel (AM) or wMelPop (AP)
	VI rank columns: rank of PLS-DA Variable Importance vectors (highest value = rank 1) calculated from all LVs, with forward selected signals in green.
			All: all three groups included; C vs I: control (uninfected) versus infected (Aa23wMel and Aa23wMelPop reclassified into one class); MvsMP: Aa23wMel vs Aa23wMelPop; AvsAM: Aa23 versus Aa23wMel; AvsAP: Aa23 versus Aa23wMelPop.			All: all three groups included; C vs I: control (uninfected) versus infected (Aa23wMel and Aa23wMelPop reclassified into one class); MvsMP: Aa23wMel vs Aa23wMelPop; AvsAM: Aa23 versus Aa23wMel; AvsAP: Aa23 versus Aa23wMelPop.
	Empirical formula: assigned empirical molecular formula (0 - no assignment possible with standard settings; note performed together with KEGG, not with LipidMaps search); yellow: inserted manually.
	Ion form: predicted adduct, or proton loss
	put. m/z: calculated putative m/z value
	ppm error: calculated difference of calcuated and experimental m/z value in ppm;
	KEGG match: MIPack match in KEGG Compound database
	LipidMaps match: MIPack match in LipidMaps database ('NA' matches a group of compounds instead of specific ones)
	Final Annotation: manual annotation, max. one instance per m/z value. Contents: Cer, ceramides; DG, diacylglycerols; n.i., checked and no identification; PC, phosphatidylcholines; PE, phosphatidylethaolamines; PE-Cer, ceramide phosphoethanolamines;
			PG, phosphatidylglucerols; PI, phosphatidylinositols; PS, phosphatidylserines; SM, sphingomyelins; +, same signal annotated in a different line; side bands: artefacts next to intense signals; too weak to tell: not intense enough to check the automated annotation.			PG, phosphatidylglycerols; PS, phosphatidylserines; SM, sphingomyelins; +, same signal annotated in a different line; too weak: not intense enough to check the automated annotation.
			Pre- and suffixes: L: lyso; Hex- hexosyl (often Gal or Glc); Lac - lactosyl; -O- and -P: vinyl (alkyl ether) and plasmalogen (alkenyl ether) lipids according to LipidMaps; Cx:y: total number of x fatty acid carbons and y double bonds.			Pre- and suffixes: L: lyso; Lac - lactosyl; -O- and -P: vinyl (alkyl ether) and plasmalogen (alkenyl ether) lipids according to LipidMaps; x:y: total number of x acyl or alkyl carbons and y double bonds.
Observed						Statistics														Annotation
M/Z	INTENSITY	PC1	LV1	LV2	VarImp	q value	Change A to AM	Change A to AP	VI rank CvsI	VI rank AvsAM	VI rank AvsAP	VI rank AMvsAP	No. empirical formulae	No. metabolite names	EFS	PUBCHEM	SPS	Empirical formula (parent)	No. emperical formulae (parent related)	Empirical formula	Ion form	Theoretical mass (neutral) (Da)	put m/z	ppm error	C-(13C)	Cl-(37Cl)	S-(34S)	C-(13C)_ID	Cl-(37Cl)_ID	S-(34S)_ID	KEGG match	LIPID MAPS match	Annotation note
829.52	84354	-0.0506	-0.0564	0.0871	9.76222	0.000158	5.18683	2.79959	1	33	1	344	1	5	0	NA	1	C42H81O12P	1	C42H81O12P	[M+Na-2H]-	808.547	829.521	-1.02								['PI(O-16:0/17:1(9Z))', 'PI(O-18:0/15:1(9Z))', 'PI(P-16:0/17:0)', 'PI(P-18:0/15:0)', 'PI(P-20:0/13:0)']	too weak for confirmation
743.606	160745	0.085	0.0919	-0.0375	16.0042	2e-06	0.10647	0.55012	2	3	45	14	1	2	0	NA	1	C42H85N2O6P	1	C42H85N2O6P	[M-H]-	744.615	743.607	-1.2	42.4			1079				['SM(d18:1/19:0)', 'SM(d19:1/18:0)']	PE-Cer 40:1
607.417	15207	-0.0119	-0.0234	0.1043	9.86812	0.00307	2.20212	2.50907	3	201	2	1409	0	0	0	NA	0		0	0					28.3			1195				0	13C to 606.41396
607.417	15207	-0.0119	-0.0234	0.1043	9.86812	0.00307	2.20212	2.50907	3	201	2	1409	49	0	1	0	0	C32H57N3S2	1	C31(13C)H57N3S2	[M+Hac-H]-	548.403	607.417	0.87	28.3			553			0		+
607.417	15207	-0.0119	-0.0234	0.1043	9.86812	0.00307	2.20212	2.50907	3	201	2	1409	49	0	1	0	0	C30H61O4PS	1	C30H61O4PS	[M+Hac-H]-	548.403	607.417	0.75	28.3			553			0		+
607.417	15207	-0.0119	-0.0234	0.1043	9.86812	0.00307	2.20212	2.50907	3	201	2	1409	49	0	1	0	0	C32H49N7O	2	C31(13C)H49N7O	[M+Hac-H]-	548.403	607.417	0.1	28.3			553			0		+
607.417	15207	-0.0119	-0.0234	0.1043	9.86812	0.00307	2.20212	2.50907	3	201	2	1409	49	0	1	0	0	C29H58NO6P	2	C28(13C)H58NO6P	[M+Hac-H]-	548.404	607.417	-0.42	28.3			553			0		+
607.417	15207	-0.0119	-0.0234	0.1043	9.86812	0.00307	2.20212	2.50907	3	201	2	1409	49	0	1	0	0	C28H56N2O8	1	C28H56N2O8	[M+Hac-H]-	548.404	607.418	-0.64	28.3			553			0		+
607.417	15207	-0.0119	-0.0234	0.1043	9.86812	0.00307	2.20212	2.50907	3	201	2	1409	49	0	1	0	0	C24H55N9OP2	2	C23(13C)H55N9OP2	[M+Hac-H]-	548.404	607.418	-0.92	28.3			553			0		+
607.417	15207	-0.0119	-0.0234	0.1043	9.86812	0.00307	2.20212	2.50907	3	201	2	1409	49	0	1	0	0	C32H66NOP	1	C31(13C)H66NOP[NaCl]	[M+(37Cl)]-	570.45	607.417	0.82	28.3			553			0		+
607.417	15207	-0.0119	-0.0234	0.1043	9.86812	0.00307	2.20212	2.50907	3	201	2	1409	49	0	1	0	0	C31H64N2O3	1	C31H64N2O3[NaCl]	[M+(37Cl)]-	570.45	607.417	0.6	28.3			553			0		+
607.417	15207	-0.0119	-0.0234	0.1043	9.86812	0.00307	2.20212	2.50907	3	201	2	1409	49	0	1	0	0	C34H66O2S2	1	C34H66O2S2	[M+(37Cl)]-	570.45	607.417	0.42	28.3			553			0		+
607.417	15207	-0.0119	-0.0234	0.1043	9.86812	0.00307	2.20212	2.50907	3	201	2	1409	49	0	1	0	0	C21H59N14PS	1	C21H59N14PS	[M+(37Cl)]-	570.451	607.417	0.22	28.3			553			0		+
607.417	15207	-0.0119	-0.0234	0.1043	9.86812	0.00307	2.20212	2.50907	3	201	2	1409	49	0	1	0	0	C35H60N3OP	2	C34(13C)H60N3OP	[M+(37Cl)]-	570.451	607.417	-0.13	28.3			553			0		+
607.417	15207	-0.0119	-0.0234	0.1043	9.86812	0.00307	2.20212	2.50907	3	201	2	1409	49	0	1	0	0	C34H58N4O3	1	C34H58N4O3	[M+(37Cl)]-	570.451	607.417	-0.35	28.3			553			0		+
607.417	15207	-0.0119	-0.0234	0.1043	9.86812	0.00307	2.20212	2.50907	3	201	2	1409	49	0	1	0	0	C25H59N7O7	2	C24(13C)H59N7O7	[M+(37Cl)]-	570.451	607.417	-0.45	28.3			553			0		+
607.417	15207	-0.0119	-0.0234	0.1043	9.86812	0.00307	2.20212	2.50907	3	201	2	1409	49	0	1	0	0	C33H63NO4S	2	C32(13C)H63NO4S	[M+(37Cl)]-	570.451	607.418	-0.75	28.3			553			0		+
607.417	15207	-0.0119	-0.0234	0.1043	9.86812	0.00307	2.20212	2.50907	3	201	2	1409	49	0	1	0	0	C20H56N15O2P	2	C19(13C)H56N15O2P	[M+(37Cl)]-	570.451	607.418	-0.95	28.3			553			0		+
607.417	15207	-0.0119	-0.0234	0.1043	9.86812	0.00307	2.20212	2.50907	3	201	2	1409	49	0	1	0	0	C22H61N13P2	3	C21(13C)H61N13P2	[M+K-2H]-	570.468	607.417	0.59	28.3			553			0		+
607.417	15207	-0.0119	-0.0234	0.1043	9.86812	0.00307	2.20212	2.50907	3	201	2	1409	49	0	1	0	0	C34H66O4S	1	C34H66O4S	[M+K-2H]-	570.468	607.417	0.56	28.3			553			0		+
607.417	15207	-0.0119	-0.0234	0.1043	9.86812	0.00307	2.20212	2.50907	3	201	2	1409	49	0	1	0	0	C21H59N14O2P	1	C21H59N14O2P	[M+K-2H]-	570.468	607.417	0.36	28.3			553			0		+
607.417	15207	-0.0119	-0.0234	0.1043	9.86812	0.00307	2.20212	2.50907	3	201	2	1409	49	0	1	0	0	C33H63NO6	3	C32(13C)H63NO6	[M+K-2H]-	570.469	607.418	-0.61	28.3			553			0		+
607.417	15207	-0.0119	-0.0234	0.1043	9.86812	0.00307	2.20212	2.50907	3	201	2	1409	49	0	1	0	0	C32H68N2S	1	C32H68N2S[NaCl]	[M+K-2H]-	570.469	607.418	-0.69	28.3			553			0		+
607.417	15207	-0.0119	-0.0234	0.1043	9.86812	0.00307	2.20212	2.50907	3	201	2	1409	49	0	1	0	0	C21H59N13OP2	2	C20(13C)H59N13OP2	[M+Cl]-	572.447	607.417	0.49	28.3			553			0		+
607.417	15207	-0.0119	-0.0234	0.1043	9.86812	0.00307	2.20212	2.50907	3	201	2	1409	49	0	1	0	0	C33H64O5S	1	C33H64O5S	[M+Cl]-	572.447	607.417	0.46	28.3			553			0		+
607.417	15207	-0.0119	-0.0234	0.1043	9.86812	0.00307	2.20212	2.50907	3	201	2	1409	49	0	1	0	0	C20H57N14O3P	1	C20H57N14O3P	[M+Cl]-	572.448	607.417	0.26	28.3			553			0		+
607.417	15207	-0.0119	-0.0234	0.1043	9.86812	0.00307	2.20212	2.50907	3	201	2	1409	49	0	1	0	0	C28H61N8PS	1	C28H61N8PS	[M+Cl]-	572.448	607.417	-0.04	28.3			553			0		+
607.417	15207	-0.0119	-0.0234	0.1043	9.86812	0.00307	2.20212	2.50907	3	201	2	1409	49	0	1	0	0	C32H61NO7	2	C31(13C)H61NO7	[M+Cl]-	572.448	607.418	-0.71	28.3			553			0		+
607.417	15207	-0.0119	-0.0234	0.1043	9.86812	0.00307	2.20212	2.50907	3	201	2	1409	49	0	1	0	0	C31H66N2OS	1	C31H66N2OS[NaCl]	[M+Cl]-	572.448	607.418	-0.79	28.3			553			0		+
607.417	15207	-0.0119	-0.0234	0.1043	9.86812	0.00307	2.20212	2.50907	3	201	2	1409	49	0	1	0	0	C34H68S3	1	C34H68S3	[M+Cl]-	572.448	607.418	-0.97	28.3			553			0		+
607.417	15207	-0.0119	-0.0234	0.1043	9.86812	0.00307	2.20212	2.50907	3	201	2	1409	49	0	1	0	0	C37H62O3S	1	C37H62O3S	[M+Na-2H]-	586.442	607.417	0.81	28.3			553			0		+
607.417	15207	-0.0119	-0.0234	0.1043	9.86812	0.00307	2.20212	2.50907	3	201	2	1409	49	0	1	0	0	C24H55N14OP	1	C24H55N14OP	[M+Na-2H]-	586.442	607.417	0.61	28.3			553			0		+
607.417	15207	-0.0119	-0.0234	0.1043	9.86812	0.00307	2.20212	2.50907	3	201	2	1409	49	0	1	0	0	C31H65N4P3	1	C31H65N4P3	[M+Na-2H]-	586.442	607.417	0.41	28.3			553			0		+
607.417	15207	-0.0119	-0.0234	0.1043	9.86812	0.00307	2.20212	2.50907	3	201	2	1409	49	0	1	0	0	C23H60N11O2PS	2	C22(13C)H60N11O2PS	[M+Na-2H]-	586.442	607.417	0.21	28.3			553			0		+
607.417	15207	-0.0119	-0.0234	0.1043	9.86812	0.00307	2.20212	2.50907	3	201	2	1409	49	0	1	0	0	C28H62N7P	2	C27(13C)H62N7P[NaCl]	[M+Na-2H]-	586.442	607.417	0.09	28.3			553			0		+
607.417	15207	-0.0119	-0.0234	0.1043	9.86812	0.00307	2.20212	2.50907	3	201	2	1409	49	0	1	0	0	C22H58N12O4S	1	C22H58N12O4S	[M+Na-2H]-	586.442	607.417	-0.01	28.3			553			0		+
607.417	15207	-0.0119	-0.0234	0.1043	9.86812	0.00307	2.20212	2.50907	3	201	2	1409	49	0	1	0	0	C27H60N8O2	1	C27H60N8O2[NaCl]	[M+Na-2H]-	586.443	607.417	-0.14	28.3			553			0		+
607.417	15207	-0.0119	-0.0234	0.1043	9.86812	0.00307	2.20212	2.50907	3	201	2	1409	49	0	1	0	0	C30H62N6OS2	1	C30H62N6OS2	[M+Na-2H]-	586.443	607.417	-0.32	28.3			553			0		+
607.417	15207	-0.0119	-0.0234	0.1043	9.86812	0.00307	2.20212	2.50907	3	201	2	1409	49	0	1	0	0	C36H59NO5	2	C35(13C)H59NO5	[M+Na-2H]-	586.443	607.417	-0.36	28.3			553			0		+
607.417	15207	-0.0119	-0.0234	0.1043	9.86812	0.00307	2.20212	2.50907	3	201	2	1409	49	0	1	0	0	C31H56N9P	2	C30(13C)H56N9P	[M+Na-2H]-	586.443	607.418	-0.86	28.3			553			0		+
607.417	15207	-0.0119	-0.0234	0.1043	9.86812	0.00307	2.20212	2.50907	3	201	2	1409	49	0	1	0	0	C34H61N3O2S2	1	C33(13C)H61N3O2S2	[M-H]-	608.424	607.417	0.87	28.3			553			0		+
607.417	15207	-0.0119	-0.0234	0.1043	9.86812	0.00307	2.20212	2.50907	3	201	2	1409	49	0	1	0	0	C32H65O6PS	1	C32H65O6PS	[M-H]-	608.424	607.417	0.75	28.3			553			0		+
607.417	15207	-0.0119	-0.0234	0.1043	9.86812	0.00307	2.20212	2.50907	3	201	2	1409	49	0	1	0	0	C25H54N14	1	C25H54N14[NaCl]	[M-H]-	608.424	607.417	0.32	28.3			553			0		+
607.417	15207	-0.0119	-0.0234	0.1043	9.86812	0.00307	2.20212	2.50907	3	201	2	1409	49	0	1	0	0	C27H62N8OP2S	1	C27H62N8OP2S	[M-H]-	608.424	607.417	0.25	28.3			553			0		+
607.417	15207	-0.0119	-0.0234	0.1043	9.86812	0.00307	2.20212	2.50907	3	201	2	1409	49	0	1	0	0	C34H53N7O3	2	C33(13C)H53N7O3	[M-H]-	608.424	607.417	0.1	28.3			553			0		+
607.417	15207	-0.0119	-0.0234	0.1043	9.86812	0.00307	2.20212	2.50907	3	201	2	1409	49	0	1	0	0	C24H59N11OS	2	C23(13C)H59N11OS[NaCl]	[M-H]-	608.424	607.417	-0.08	28.3			553			0		+
607.417	15207	-0.0119	-0.0234	0.1043	9.86812	0.00307	2.20212	2.50907	3	201	2	1409	49	0	1	0	0	C42H57NS	2	C41(13C)H57NS	[M-H]-	608.425	607.417	-0.2	28.3			553			0		+
607.417	15207	-0.0119	-0.0234	0.1043	9.86812	0.00307	2.20212	2.50907	3	201	2	1409	49	0	1	0	0	C27H61N9S3	2	C26(13C)H61N9S3	[M-H]-	608.425	607.417	-0.26	28.3			553			0		+
607.417	15207	-0.0119	-0.0234	0.1043	9.86812	0.00307	2.20212	2.50907	3	201	2	1409	49	0	1	0	0	C31H62NO8P	2	C30(13C)H62NO8P	[M-H]-	608.425	607.417	-0.42	28.3			553			0		+
607.417	15207	-0.0119	-0.0234	0.1043	9.86812	0.00307	2.20212	2.50907	3	201	2	1409	49	0	1	0	0	C30H60N2O10	1	C30H60N2O10	[M-H]-	608.425	607.418	-0.64	28.3			553			0		+
607.417	15207	-0.0119	-0.0234	0.1043	9.86812	0.00307	2.20212	2.50907	3	201	2	1409	49	0	1	0	0	C33H69OPS3	1	C33H69OPS3	[M-H]-	608.425	607.418	-0.68	28.3			553			0		+
607.417	15207	-0.0119	-0.0234	0.1043	9.86812	0.00307	2.20212	2.50907	3	201	2	1409	49	0	1	0	0	C26H59N9O3P2	2	C25(13C)H59N9O3P2	[M-H]-	608.425	607.418	-0.92	28.3			553			0		+
646.614	152343	0.0986	0.1021	0.0241	19.8971	0.00396	0.08922	0.9999	4	1	1161	1	1	1	0	NA	1	C42H81NO3	3	C42H81NO3	[M-H]-	647.622	646.614	-0.31	42.2			1172				['Ceramide (d18:1/24:1(15Z))']	Cer 42:2
646.614	152343	0.0986	0.1021	0.0241	19.8971	0.00396	0.08922	0.9999	4	1	1161	1	30	0	1	0	0	C6HO3P7S6	2	C6HO3P7S6[NaCl]	[M+Hac-H]-	587.6	646.614	0.54	42.2			530			0		+
646.614	152343	0.0986	0.1021	0.0241	19.8971	0.00396	0.08922	0.9999	4	1	1161	1	30	0	1	0	0	C40H77NO	2	C40H77NO	[M+Hac-H]-	587.601	646.614	-0.31	42.2			530			0		+
646.614	152343	0.0986	0.1021	0.0241	19.8971	0.00396	0.08922	0.9999	4	1	1161	1	30	0	1	0	0	C7HN6P7S7	2	C7HN6P7S7	[M+(37Cl)]-	609.647	646.614	0.93	42.2			530			0		+
646.614	152343	0.0986	0.1021	0.0241	19.8971	0.00396	0.08922	0.9999	4	1	1161	1	30	0	1	0	0	C5H4N4O3P6S8	2	C5H4N4O3P6S8	[M+(37Cl)]-	609.647	646.614	0.35	42.2			530			0		+
646.614	152343	0.0986	0.1021	0.0241	19.8971	0.00396	0.08922	0.9999	4	1	1161	1	30	0	1	0	0	C6H2O10P2S8	2	C6H2O10P2S8[NaCl]	[M+(37Cl)]-	609.648	646.614	0.3	42.2			530			0		+
646.614	152343	0.0986	0.1021	0.0241	19.8971	0.00396	0.08922	0.9999	4	1	1161	1	30	0	1	0	0	C10H6OP6S7	2	C10H6OP6S7[NaCl]	[M+(37Cl)]-	609.648	646.614	0.23	42.2			530			0		+
646.614	152343	0.0986	0.1021	0.0241	19.8971	0.00396	0.08922	0.9999	4	1	1161	1	30	0	1	0	0	C12H3N2P7S5	2	C12H3N2P7S5[NaCl]	[M+K-2H]-	609.665	646.614	0.95	42.2			530			0		+
646.614	152343	0.0986	0.1021	0.0241	19.8971	0.00396	0.08922	0.9999	4	1	1161	1	30	0	1	0	0	C11HO8P3S8	2	C11HO8P3S8	[M+K-2H]-	609.665	646.614	0.86	42.2			530			0		+
646.614	152343	0.0986	0.1021	0.0241	19.8971	0.00396	0.08922	0.9999	4	1	1161	1	30	0	1	0	0	C5H4N4O5P6S7	2	C5H4N4O5P6S7	[M+K-2H]-	609.665	646.614	0.48	42.2			530			0		+
646.614	152343	0.0986	0.1021	0.0241	19.8971	0.00396	0.08922	0.9999	4	1	1161	1	30	0	1	0	0	C6H2O12P2S7	2	C6H2O12P2S7[NaCl]	[M+K-2H]-	609.665	646.614	0.43	42.2			530			0		+
646.614	152343	0.0986	0.1021	0.0241	19.8971	0.00396	0.08922	0.9999	4	1	1161	1	30	0	1	0	0	C10H6O3P6S6	2	C10H6O3P6S6[NaCl]	[M+K-2H]-	609.665	646.614	0.36	42.2			530			0		+
646.614	152343	0.0986	0.1021	0.0241	19.8971	0.00396	0.08922	0.9999	4	1	1161	1	30	0	1	0	0	C3H7N2O8P5S8	2	C3H7N2O8P5S8	[M+K-2H]-	609.666	646.614	-0.11	42.2			530			0		+
646.614	152343	0.0986	0.1021	0.0241	19.8971	0.00396	0.08922	0.9999	4	1	1161	1	30	0	1	0	0	C9H3N2O4P3S8	2	C9H3N2O4P3S8[NaCl]	[M+K-2H]-	609.666	646.614	-0.32	42.2			530			0		+
646.614	152343	0.0986	0.1021	0.0241	19.8971	0.00396	0.08922	0.9999	4	1	1161	1	30	0	1	0	0	C3H6N6OP6S7	2	C3H6N6OP6S7[NaCl]	[M+K-2H]-	609.666	646.615	-0.7	42.2			530			0		+
646.614	152343	0.0986	0.1021	0.0241	19.8971	0.00396	0.08922	0.9999	4	1	1161	1	30	0	1	0	0	C8HN2O7P5S5	1	C8HN2O7P5S5[NaCl]	[M+K-2H]-	609.666	646.615	-0.95	42.2			530			0		+
646.614	152343	0.0986	0.1021	0.0241	19.8971	0.00396	0.08922	0.9999	4	1	1161	1	30	0	1	0	0	C11HN2OP7S5	2	C11HN2OP7S5[NaCl]	[M+Cl]-	611.644	646.614	0.86	42.2			530			0		+
646.614	152343	0.0986	0.1021	0.0241	19.8971	0.00396	0.08922	0.9999	4	1	1161	1	30	0	1	0	0	C14H3P7S7	2	C14H3P7S7	[M+Cl]-	611.644	646.614	0.69	42.2			530			0		+
646.614	152343	0.0986	0.1021	0.0241	19.8971	0.00396	0.08922	0.9999	4	1	1161	1	30	0	1	0	0	C4H2N4O6P6S7	2	C4H2N4O6P6S7	[M+Cl]-	611.645	646.614	0.39	42.2			530			0		+
646.614	152343	0.0986	0.1021	0.0241	19.8971	0.00396	0.08922	0.9999	4	1	1161	1	30	0	1	0	0	C9H4O4P6S6	2	C9H4O4P6S6[NaCl]	[M+Cl]-	611.645	646.614	0.27	42.2			530			0		+
646.614	152343	0.0986	0.1021	0.0241	19.8971	0.00396	0.08922	0.9999	4	1	1161	1	30	0	1	0	0	C8HN2O5P3S8	2	C8HN2O5P3S8[NaCl]	[M+Cl]-	611.645	646.614	-0.41	42.2			530			0		+
646.614	152343	0.0986	0.1021	0.0241	19.8971	0.00396	0.08922	0.9999	4	1	1161	1	30	0	1	0	0	C13H2O2P6S6	2	C13H2O2P6S6[NaCl]	[M+Na-2H]-	625.639	646.614	0.6	42.2			530			0		+
646.614	152343	0.0986	0.1021	0.0241	19.8971	0.00396	0.08922	0.9999	4	1	1161	1	30	0	1	0	0	C3HN4O8P5S6	2	C3HN4O8P5S6[NaCl]	[M+Na-2H]-	625.639	646.614	0.29	42.2			530			0		+
646.614	152343	0.0986	0.1021	0.0241	19.8971	0.00396	0.08922	0.9999	4	1	1161	1	30	0	1	0	0	C6H3N2O7P5S8	3	C6H3N2O7P5S8	[M+Na-2H]-	625.639	646.614	0.13	42.2			530			0		+
646.614	152343	0.0986	0.1021	0.0241	19.8971	0.00396	0.08922	0.9999	4	1	1161	1	30	0	1	0	0	C6H2N6P6S7	2	C6H2N6P6S7[NaCl]	[M+Na-2H]-	625.64	646.614	-0.46	42.2			530			0		+
646.614	152343	0.0986	0.1021	0.0241	19.8971	0.00396	0.08922	0.9999	4	1	1161	1	30	0	1	0	0	C5HN2O10P7S5	2	C5HN2O10P7S5	[M+Na-2H]-	625.64	646.614	-0.5	42.2			530			0		+
646.614	152343	0.0986	0.1021	0.0241	19.8971	0.00396	0.08922	0.9999	4	1	1161	1	30	0	1	0	0	C8H5O5P7S6	3	C8H5O5P7S6[NaCl]	[M-H]-	647.621	646.614	0.54	42.2			530			0		+
646.614	152343	0.0986	0.1021	0.0241	19.8971	0.00396	0.08922	0.9999	4	1	1161	1	30	0	1	0	0	C7H2N2O6P4S8	3	C7H2N2O6P4S8[NaCl]	[M-H]-	647.622	646.614	-0.14	42.2			530			0		+
646.614	152343	0.0986	0.1021	0.0241	19.8971	0.00396	0.08922	0.9999	4	1	1161	1	30	0	1	0	0	C42H81NO3	2	C42H81NO3	[M-H]-	647.622	646.614	-0.31	42.2			530			0		+
646.614	152343	0.0986	0.1021	0.0241	19.8971	0.00396	0.08922	0.9999	4	1	1161	1	30	0	1	0	0	C9H9P7S8	2	C9H9P7S8[NaCl]	[M-H]-	647.622	646.615	-0.8	42.2			530			0		+
646.614	152343	0.0986	0.1021	0.0241	19.8971	0.00396	0.08922	0.9999	4	1	1161	1	30	0	1	0	0	C9H2O8P6S7	1	C9H2O8P6S7	[M-H]-	647.622	646.615	-0.94	42.2			530			0		+
741.591	75716	0.0776	0.084	-0.0354	13.3809	2e-06	0.1338	0.5734	5	6	63	29	0	0	0	NA	0		0	C42H83N2O6P	[M-H]-		741.592	-1.05106	35.8			1083				0	PE-Cer 40:2
606.414	48808	-0.0123	-0.0238	0.1036	9.51578	0.00334	2.19673	2.47102	6	195	3	1470	1	4	0	NA	1	C31H62NO8P	1	C31H62NO8P	[M-H]-	607.421	606.414	-0.12	28.3			1195				['PE(12:0/14:0)', 'PE(13:0/13:0)', 'PE(14:0/12:0)', 'PE-NMe2(12:0/12:0)']	PE 26:0
606.414	48808	-0.0123	-0.0238	0.1036	9.51578	0.00334	2.19673	2.47102	6	195	3	1470	26	0	1	0	0	C32H49N7O	2	C32H49N7O	[M+Hac-H]-	547.4	606.414	0.41	28.3			553			0		+
606.414	48808	-0.0123	-0.0238	0.1036	9.51578	0.00334	2.19673	2.47102	6	195	3	1470	26	0	1	0	0	C29H58NO6P	2	C29H58NO6P	[M+Hac-H]-	547.4	606.414	-0.12	28.3			553			0		+
606.414	48808	-0.0123	-0.0238	0.1036	9.51578	0.00334	2.19673	2.47102	6	195	3	1470	26	0	1	0	0	C24H55N9OP2	2	C24H55N9OP2	[M+Hac-H]-	547.4	606.414	-0.62	28.3			553			0		+
606.414	48808	-0.0123	-0.0238	0.1036	9.51578	0.00334	2.19673	2.47102	6	195	3	1470	26	0	1	0	0	C35H60N3OP	2	C35H60N3OP	[M+(37Cl)]-	569.447	606.414	0.18	28.3			553			0		+
606.414	48808	-0.0123	-0.0238	0.1036	9.51578	0.00334	2.19673	2.47102	6	195	3	1470	26	0	1	0	0	C25H59N7O7	2	C25H59N7O7	[M+(37Cl)]-	569.448	606.414	-0.15	28.3			553			0		+
606.414	48808	-0.0123	-0.0238	0.1036	9.51578	0.00334	2.19673	2.47102	6	195	3	1470	26	0	1	0	0	C33H63NO4S	2	C33H63NO4S	[M+(37Cl)]-	569.448	606.414	-0.45	28.3			553			0		+
606.414	48808	-0.0123	-0.0238	0.1036	9.51578	0.00334	2.19673	2.47102	6	195	3	1470	26	0	1	0	0	C20H56N15O2P	2	C20H56N15O2P	[M+(37Cl)]-	569.448	606.414	-0.65	28.3			553			0		+
606.414	48808	-0.0123	-0.0238	0.1036	9.51578	0.00334	2.19673	2.47102	6	195	3	1470	26	0	1	0	0	C22H61N13P2	3	C22H61N13P2	[M+K-2H]-	569.465	606.413	0.89	28.3			553			0		+
606.414	48808	-0.0123	-0.0238	0.1036	9.51578	0.00334	2.19673	2.47102	6	195	3	1470	26	0	1	0	0	C33H63NO6	3	C33H63NO6	[M+K-2H]-	569.466	606.414	-0.31	28.3			553			0		+
606.414	48808	-0.0123	-0.0238	0.1036	9.51578	0.00334	2.19673	2.47102	6	195	3	1470	26	0	1	0	0	C28H60N9OP	2	C28H60N9OP	[M+K-2H]-	569.466	606.414	-0.81	28.3			553			0		+
606.414	48808	-0.0123	-0.0238	0.1036	9.51578	0.00334	2.19673	2.47102	6	195	3	1470	26	0	1	0	0	C21H59N13OP2	2	C21H59N13OP2	[M+Cl]-	571.444	606.413	0.79	28.3			553			0		+
606.414	48808	-0.0123	-0.0238	0.1036	9.51578	0.00334	2.19673	2.47102	6	195	3	1470	26	0	1	0	0	C32H61NO7	2	C32H61NO7	[M+Cl]-	571.445	606.414	-0.41	28.3			553			0		+
606.414	48808	-0.0123	-0.0238	0.1036	9.51578	0.00334	2.19673	2.47102	6	195	3	1470	26	0	1	0	0	C27H58N9O2P	1	C27H58N9O2P	[M+Cl]-	571.445	606.415	-0.91	28.3			553			0		+
606.414	48808	-0.0123	-0.0238	0.1036	9.51578	0.00334	2.19673	2.47102	6	195	3	1470	26	0	1	0	0	C23H60N11O2PS	2	C23H60N11O2PS	[M+Na-2H]-	585.439	606.414	0.52	28.3			553			0		+
606.414	48808	-0.0123	-0.0238	0.1036	9.51578	0.00334	2.19673	2.47102	6	195	3	1470	26	0	1	0	0	C28H62N7P	2	C28H62N7P[NaCl]	[M+Na-2H]-	585.439	606.414	0.39	28.3			553			0		+
606.414	48808	-0.0123	-0.0238	0.1036	9.51578	0.00334	2.19673	2.47102	6	195	3	1470	26	0	1	0	0	C36H59NO5	2	C36H59NO5	[M+Na-2H]-	585.439	606.414	-0.05	28.3			553			0		+
606.414	48808	-0.0123	-0.0238	0.1036	9.51578	0.00334	2.19673	2.47102	6	195	3	1470	26	0	1	0	0	C31H56N9P	2	C31H56N9P	[M+Na-2H]-	585.44	606.414	-0.56	28.3			553			0		+
606.414	48808	-0.0123	-0.0238	0.1036	9.51578	0.00334	2.19673	2.47102	6	195	3	1470	26	0	1	0	0	C21H55N13O6	1	C21H55N13O6	[M+Na-2H]-	585.44	606.414	-0.88	28.3			553			0		+
606.414	48808	-0.0123	-0.0238	0.1036	9.51578	0.00334	2.19673	2.47102	6	195	3	1470	26	0	1	0	0	C34H53N7O3	2	C34H53N7O3	[M-H]-	607.421	606.414	0.41	28.3			553			0		+
606.414	48808	-0.0123	-0.0238	0.1036	9.51578	0.00334	2.19673	2.47102	6	195	3	1470	26	0	1	0	0	C24H59N11OS	2	C24H59N11OS[NaCl]	[M-H]-	607.421	606.414	0.23	28.3			553			0		+
606.414	48808	-0.0123	-0.0238	0.1036	9.51578	0.00334	2.19673	2.47102	6	195	3	1470	26	0	1	0	0	C42H57NS	2	C42H57NS	[M-H]-	607.421	606.414	0.11	28.3			553			0		+
606.414	48808	-0.0123	-0.0238	0.1036	9.51578	0.00334	2.19673	2.47102	6	195	3	1470	26	0	1	0	0	C27H61N9S3	2	C27H61N9S3	[M-H]-	607.421	606.414	0.05	28.3			553			0		+
606.414	48808	-0.0123	-0.0238	0.1036	9.51578	0.00334	2.19673	2.47102	6	195	3	1470	26	0	1	0	0	C31H62NO8P	2	C31H62NO8P	[M-H]-	607.421	606.414	-0.12	28.3			553			0		+
606.414	48808	-0.0123	-0.0238	0.1036	9.51578	0.00334	2.19673	2.47102	6	195	3	1470	26	0	1	0	0	C26H59N9O3P2	2	C26H59N9O3P2	[M-H]-	607.422	606.414	-0.62	28.3			553			0		+
606.414	48808	-0.0123	-0.0238	0.1036	9.51578	0.00334	2.19673	2.47102	6	195	3	1470	26	0	1	0	0	C27H53N13OS	1	C27H53N13OS	[M-H]-	607.422	606.414	-0.72	28.3			553			0		+
606.414	48808	-0.0123	-0.0238	0.1036	9.51578	0.00334	2.19673	2.47102	6	195	3	1470	26	0	1	0	0	C34H63N3P2S	1	C34H63N3P2S	[M-H]-	607.422	606.415	-0.92	28.3			553			0		+
711.625	177098	0.0785	0.0897	0.0006	15.8232	0.0022	0.1166	0.79789	7	5	778	7	0	0	0	NA	0		0	C42H83NO3	[M+HNO3-H]-		711.626	-0.916584	44.2			1115				0	Cer 42:1
773.533	1337079	-0.0469	-0.0588	0.0622	6.6895	2.2e-05	4.80013	2.00139	8	34	13	153	2	17	0	NA	1	C42H79O10P	2	C42H79O10P	[M-H]-	774.541	773.534	-0.97								['LBPA(18:1(9Z)/18:1(9Z))', 'PG(14:0/22:2(13Z,16Z))', 'PG(14:1(9Z)/22:1(11Z))', 'PG(16:0/20:2(11Z,14Z))', 'PG(16:1(9Z)/20:1(11Z))', 'PG(17:1(9Z)/19:1(9Z))', 'PG(17:2(9Z,12Z)/19:0)', 'PG(18:0/18:2(9Z,12Z))', 'PG(18:1(9E)/18:1(9E))', 'PG(18:1(9Z)/18:1(9Z))', 'PG(18:2(9Z,12Z)/18:0)', 'PG(19:0/17:2(9Z,12Z))', 'PG(19:1(9Z)/17:1(9Z))', 'PG(20:1(11Z)/16:1(9Z))', 'PG(20:2(11Z,14Z)/16:0)', 'PG(22:1(11Z)/1…	PG 36:2
773.533	1337079	-0.0469	-0.0588	0.0622	6.6895	2.2e-05	4.80013	2.00139	8	34	13	153	2	15	0	NA	1	C40H75O8P	1	C40H75O8P	[M+Hac-H]-	714.52	773.534	-0.97								['NA', 'PA(15:0/22:2(13Z,16Z))', 'PA(15:1(9Z)/22:1(11Z))', 'PA(17:0/20:2(11Z,14Z))', 'PA(17:1(9Z)/20:1(11Z))', 'PA(17:2(9Z,12Z)/20:0)', 'PA(18:1(9Z)/19:1(9Z))', 'PA(18:2(9Z,12Z)/19:0)', 'PA(19:0/18:2(9Z,12Z))', 'PA(19:1(9Z)/18:1(9Z))', 'PA(20:0/17:2(9Z,12Z))', 'PA(20:1(11Z)/17:1(9Z))', 'PA(20:2(11Z,14Z)/17:0)', 'PA(22:1(11Z)/15:1(9Z))', 'PA(22:2(13Z,16Z)/15:0)']	+
706.635	110710	0.0972	0.0998	0.0218	18.9112	0.00573	0.09253	0.97892	9	2	1025	2	1	1	0	NA	1	C42H81NO3	3	C42H81NO3	[M+Hac-H]-	647.622	706.635	-0.75	44.1			1119				['Ceramide (d18:1/24:1(15Z))']	Cer 42:2
582.547	17636	-0.0044	-0.0182	0.1016	8.69004	0.0149	1.85125	2.47139	10	279	4	998	2	0	1	0	0	C34H69NO2	4	C34H69NO2	[M+Hac-H]-	523.533	582.547	-0.07	34.3			576			0		Found: Cer(m18:0/16:0) (-OAc adduct) or N-(stearoyl)-phytoceramide (-H)
582.547	17636	-0.0044	-0.0182	0.1016	8.69004	0.0149	1.85125	2.47139	10	279	4	998	0	0	0	NA	0		0	0					34.3			1218				0	+
582.547	17636	-0.0044	-0.0182	0.1016	8.69004	0.0149	1.85125	2.47139	10	279	4	998	2	0	1	0	0	C36H73NO4	2	C36H73NO4	[M-H]-	583.554	582.547	-0.07	34.3			576			0		+
1051.81	4916	0.0086	0.0135	-0.0875	11.223	0.00357	0.5504	0.43103	11	485	5	938	1	24	0	NA	1	C67H114O6	1	C67H114O6	[M+K-2H]-	1014.86	1051.81	0.81								['TG(20:0/22:2(13Z,16Z)/22:6(4Z,7Z,10Z,13Z,16Z,19Z))[iso6]', 'TG(20:0/22:3(10Z,13Z,16Z)/22:5(7Z,10Z,13Z,16Z,19Z))[iso6]', 'TG(20:0/22:4(7Z,10Z,13Z,16Z)/22:4(7Z,10Z,13Z,16Z))[iso3]', 'TG(20:1(11Z)/22:1(11Z)/22:6(4Z,7Z,10Z,13Z,16Z,19Z))[iso6]', 'TG(20:1(11Z)/22:1(13Z)/22:6(4Z,7Z,10Z,13Z,16Z,19Z))[iso6]', 'TG(20:1(11Z)/22:2(13Z,16Z)/22:5(7Z,10Z,13Z,16Z,19Z))[iso6]', 'TG(20:1(11Z)/22:3(10Z,13Z,16Z)/2…
747.541	21500	-0.0269	-0.0401	0.0756	6.49647	0.00425	3.14791	2.1647	12	91	9	685	1	1	0	NA	1	C41H79N2O6P	1	C41H79N2O6P	[M+Na-2H]-	726.568	747.542	-1.33	70.3			1071				['SM(d18:2/18:1)']	shoulder peak
648.63	91795	0.0918	0.0947	0.0155	16.999	0.00339	0.10381	0.92448	13	4	879	3	1	2	0	NA	1	C42H83NO3	3	C42H83NO3	[M-H]-	649.637	648.63	-0.6	38.1			1170				['Cer(d18:0/24:1(15Z))', 'Ceramide (d18:1/24:0)']	Cer 42:1
648.63	91795	0.0918	0.0947	0.0155	16.999	0.00339	0.10381	0.92448	13	4	879	3	49	0	1	0	0	C6H3O3P7S6	2	C6H3O3P7S6[NaCl]	[M+Hac-H]-	589.616	648.629	0.25	38.1			528			0		+
648.63	91795	0.0918	0.0947	0.0155	16.999	0.00339	0.10381	0.92448	13	4	879	3	49	0	1	0	0	C40H79NO	2	C40H79NO	[M+Hac-H]-	589.616	648.63	-0.6	38.1			528			0		+
648.63	91795	0.0918	0.0947	0.0155	16.999	0.00339	0.10381	0.92448	13	4	879	3	49	0	1	0	0	C4HN8OP7S5	2	C4HN8OP7S5[NaCl]	[M+(37Cl)]-	611.663	648.629	0.81	38.1			528			0		+
648.63	91795	0.0918	0.0947	0.0155	16.999	0.00339	0.10381	0.92448	13	4	879	3	49	0	1	0	0	C7H3N6P7S7	2	C7H3N6P7S7	[M+(37Cl)]-	611.663	648.629	0.64	38.1			528			0		+
648.63	91795	0.0918	0.0947	0.0155	16.999	0.00339	0.10381	0.92448	13	4	879	3	49	0	1	0	0	C8HN2O7P3S7	2	C8HN2O7P3S7[NaCl]	[M+(37Cl)]-	611.663	648.629	0.59	38.1			528			0		+
648.63	91795	0.0918	0.0947	0.0155	16.999	0.00339	0.10381	0.92448	13	4	879	3	49	0	1	0	0	C5H6N4O3P6S8	2	C5H6N4O3P6S8	[M+(37Cl)]-	611.663	648.63	0.05	38.1			528			0		+
648.63	91795	0.0918	0.0947	0.0155	16.999	0.00339	0.10381	0.92448	13	4	879	3	49	0	1	0	0	C6H4O10P2S8	2	C6H4O10P2S8[NaCl]	[M+(37Cl)]-	611.663	648.63	0.01	38.1			528			0		+
648.63	91795	0.0918	0.0947	0.0155	16.999	0.00339	0.10381	0.92448	13	4	879	3	49	0	1	0	0	C10H8OP6S7	2	C10H8OP6S7[NaCl]	[M+(37Cl)]-	611.663	648.63	-0.06	38.1			528			0		+
648.63	91795	0.0918	0.0947	0.0155	16.999	0.00339	0.10381	0.92448	13	4	879	3	49	0	1	0	0	C10HO9P5S6	2	C10HO9P5S6	[M+(37Cl)]-	611.663	648.63	-0.2	38.1			528			0		+
648.63	91795	0.0918	0.0947	0.0155	16.999	0.00339	0.10381	0.92448	13	4	879	3	49	0	1	0	0	C5H2O13P4S5	2	C5H2O13P4S5[NaCl]	[M+(37Cl)]-	611.664	648.63	-0.62	38.1			528			0		+
648.63	91795	0.0918	0.0947	0.0155	16.999	0.00339	0.10381	0.92448	13	4	879	3	49	0	1	0	0	C13H2N2OP6S7	2	C13H2N2OP6S7	[M+(37Cl)]-	611.664	648.63	-0.95	38.1			528			0		+
648.63	91795	0.0918	0.0947	0.0155	16.999	0.00339	0.10381	0.92448	13	4	879	3	49	0	1	0	0	C3H6N6O3P4S8	1	C3H6N6O3P4S8[NaCl]	[M+K-2H]-	611.68	648.629	0.98	38.1			528			0		+
648.63	91795	0.0918	0.0947	0.0155	16.999	0.00339	0.10381	0.92448	13	4	879	3	49	0	1	0	0	C4HN8O3P7S4	1	C4HN8O3P7S4[NaCl]	[M+K-2H]-	611.68	648.629	0.94	38.1			528			0		+
648.63	91795	0.0918	0.0947	0.0155	16.999	0.00339	0.10381	0.92448	13	4	879	3	49	0	1	0	0	C7H3N6O2P7S6	2	C7H3N6O2P7S6	[M+K-2H]-	611.681	648.629	0.77	38.1			528			0		+
648.63	91795	0.0918	0.0947	0.0155	16.999	0.00339	0.10381	0.92448	13	4	879	3	49	0	1	0	0	C8HN2O9P3S6	2	C8HN2O9P3S6[NaCl]	[M+K-2H]-	611.681	648.629	0.73	38.1			528			0		+
648.63	91795	0.0918	0.0947	0.0155	16.999	0.00339	0.10381	0.92448	13	4	879	3	49	0	1	0	0	C12H5N2P7S5	2	C12H5N2P7S5[NaCl]	[M+K-2H]-	611.681	648.629	0.66	38.1			528			0		+
648.63	91795	0.0918	0.0947	0.0155	16.999	0.00339	0.10381	0.92448	13	4	879	3	49	0	1	0	0	C11H3O8P3S8	2	C11H3O8P3S8	[M+K-2H]-	611.681	648.629	0.56	38.1			528			0		+
648.63	91795	0.0918	0.0947	0.0155	16.999	0.00339	0.10381	0.92448	13	4	879	3	49	0	1	0	0	C5H6N4O5P6S7	2	C5H6N4O5P6S7	[M+K-2H]-	611.681	648.63	0.19	38.1			528			0		+
648.63	91795	0.0918	0.0947	0.0155	16.999	0.00339	0.10381	0.92448	13	4	879	3	49	0	1	0	0	C6H4O12P2S7	2	C6H4O12P2S7[NaCl]	[M+K-2H]-	611.681	648.63	0.14	38.1			528			0		+
648.63	91795	0.0918	0.0947	0.0155	16.999	0.00339	0.10381	0.92448	13	4	879	3	49	0	1	0	0	C10H8O3P6S6	2	C10H8O3P6S6[NaCl]	[M+K-2H]-	611.681	648.63	0.07	38.1			528			0		+
648.63	91795	0.0918	0.0947	0.0155	16.999	0.00339	0.10381	0.92448	13	4	879	3	49	0	1	0	0	C11H2N4OP4S7	2	C11H2N4OP4S7[NaCl]	[M+K-2H]-	611.681	648.63	-0.03	38.1			528			0		+
648.63	91795	0.0918	0.0947	0.0155	16.999	0.00339	0.10381	0.92448	13	4	879	3	49	0	1	0	0	C10HO11P5S5	2	C10HO11P5S5	[M+K-2H]-	611.681	648.63	-0.06	38.1			528			0		+
648.63	91795	0.0918	0.0947	0.0155	16.999	0.00339	0.10381	0.92448	13	4	879	3	49	0	1	0	0	C3H9N2O8P5S8	2	C3H9N2O8P5S8	[M+K-2H]-	611.681	648.63	-0.4	38.1			528			0		+
648.63	91795	0.0918	0.0947	0.0155	16.999	0.00339	0.10381	0.92448	13	4	879	3	49	0	1	0	0	C5H2O15P4S4	2	C5H2O15P4S4[NaCl]	[M+K-2H]-	611.681	648.63	-0.49	38.1			528			0		+
648.63	91795	0.0918	0.0947	0.0155	16.999	0.00339	0.10381	0.92448	13	4	879	3	49	0	1	0	0	C9H5N2O4P3S8	2	C9H5N2O4P3S8[NaCl]	[M+K-2H]-	611.681	648.63	-0.61	38.1			528			0		+
648.63	91795	0.0918	0.0947	0.0155	16.999	0.00339	0.10381	0.92448	13	4	879	3	49	0	1	0	0	C13H2N2O3P6S6	2	C13H2N2O3P6S6	[M+K-2H]-	611.682	648.63	-0.82	38.1			528			0		+
648.63	91795	0.0918	0.0947	0.0155	16.999	0.00339	0.10381	0.92448	13	4	879	3	49	0	1	0	0	C3H8N6OP6S7	2	C3H8N6OP6S7[NaCl]	[M+K-2H]-	611.682	648.63	-0.99	38.1			528			0		+
648.63	91795	0.0918	0.0947	0.0155	16.999	0.00339	0.10381	0.92448	13	4	879	3	49	0	1	0	0	C6HN6O3P7S6	2	C6HN6O3P7S6	[M+Cl]-	613.66	648.629	0.68	38.1			528			0		+
648.63	91795	0.0918	0.0947	0.0155	16.999	0.00339	0.10381	0.92448	13	4	879	3	49	0	1	0	0	C11H3N2OP7S5	2	C11H3N2OP7S5[NaCl]	[M+Cl]-	613.66	648.629	0.56	38.1			528			0		+
648.63	91795	0.0918	0.0947	0.0155	16.999	0.00339	0.10381	0.92448	13	4	879	3	49	0	1	0	0	C10HO9P3S8	2	C10HO9P3S8	[M+Cl]-	613.66	648.629	0.47	38.1			528			0		+
648.63	91795	0.0918	0.0947	0.0155	16.999	0.00339	0.10381	0.92448	13	4	879	3	49	0	1	0	0	C14H5P7S7	2	C14H5P7S7	[M+Cl]-	613.66	648.629	0.4	38.1			528			0		+
648.63	91795	0.0918	0.0947	0.0155	16.999	0.00339	0.10381	0.92448	13	4	879	3	49	0	1	0	0	C4H4N4O6P6S7	2	C4H4N4O6P6S7	[M+Cl]-	613.66	648.63	0.09	38.1			528			0		+
648.63	91795	0.0918	0.0947	0.0155	16.999	0.00339	0.10381	0.92448	13	4	879	3	49	0	1	0	0	C5H2O13P2S7	2	C5H2O13P2S7[NaCl]	[M+Cl]-	613.66	648.63	0.05	38.1			528			0		+
648.63	91795	0.0918	0.0947	0.0155	16.999	0.00339	0.10381	0.92448	13	4	879	3	49	0	1	0	0	C9H6O4P6S6	2	C9H6O4P6S6[NaCl]	[M+Cl]-	613.66	648.63	-0.02	38.1			528			0		+
648.63	91795	0.0918	0.0947	0.0155	16.999	0.00339	0.10381	0.92448	13	4	879	3	49	0	1	0	0	C8H3N2O5P3S8	2	C8H3N2O5P3S8[NaCl]	[M+Cl]-	613.661	648.63	-0.71	38.1			528			0		+
648.63	91795	0.0918	0.0947	0.0155	16.999	0.00339	0.10381	0.92448	13	4	879	3	49	0	1	0	0	C3H11O7P5S8	2	C3H11O7P5S8[NaCl]	[M+Na-2H]-	627.654	648.629	0.72	38.1			528			0		+
648.63	91795	0.0918	0.0947	0.0155	16.999	0.00339	0.10381	0.92448	13	4	879	3	49	0	1	0	0	C8H2N4O4P6S7	2	C8H2N4O4P6S7	[M+Na-2H]-	627.655	648.629	0.42	38.1			528			0		+
648.63	91795	0.0918	0.0947	0.0155	16.999	0.00339	0.10381	0.92448	13	4	879	3	49	0	1	0	0	C13H4O2P6S6	2	C13H4O2P6S6[NaCl]	[M+Na-2H]-	627.655	648.629	0.31	38.1			528			0		+
648.63	91795	0.0918	0.0947	0.0155	16.999	0.00339	0.10381	0.92448	13	4	879	3	49	0	1	0	0	C3H3N4O8P5S6	2	C3H3N4O8P5S6[NaCl]	[M+Na-2H]-	627.655	648.63	0	38.1			528			0		+
648.63	91795	0.0918	0.0947	0.0155	16.999	0.00339	0.10381	0.92448	13	4	879	3	49	0	1	0	0	C6H5N2O7P5S8	2	C6H5N2O7P5S8	[M+Na-2H]-	627.655	648.63	-0.17	38.1			528			0		+
648.63	91795	0.0918	0.0947	0.0155	16.999	0.00339	0.10381	0.92448	13	4	879	3	49	0	1	0	0	C12HN2O3P3S8	2	C12HN2O3P3S8[NaCl]	[M+Na-2H]-	627.655	648.63	-0.38	38.1			528			0		+
648.63	91795	0.0918	0.0947	0.0155	16.999	0.00339	0.10381	0.92448	13	4	879	3	49	0	1	0	0	C6H4N6P6S7	2	C6H4N6P6S7[NaCl]	[M+Na-2H]-	627.655	648.63	-0.75	38.1			528			0		+
648.63	91795	0.0918	0.0947	0.0155	16.999	0.00339	0.10381	0.92448	13	4	879	3	49	0	1	0	0	C5H3N2O10P7S5	2	C5H3N2O10P7S5	[M+Na-2H]-	627.655	648.63	-0.79	38.1			528			0		+
648.63	91795	0.0918	0.0947	0.0155	16.999	0.00339	0.10381	0.92448	13	4	879	3	49	0	1	0	0	C9H2O10P4S8	2	C9H2O10P4S8	[M-H]-	649.636	648.629	0.74	38.1			528			0		+
648.63	91795	0.0918	0.0947	0.0155	16.999	0.00339	0.10381	0.92448	13	4	879	3	49	0	1	0	0	C8H7O5P7S6	3	C8H7O5P7S6[NaCl]	[M-H]-	649.637	648.629	0.25	38.1			528			0		+
648.63	91795	0.0918	0.0947	0.0155	16.999	0.00339	0.10381	0.92448	13	4	879	3	49	0	1	0	0	C9HN4O3P5S7	3	C9HN4O3P5S7[NaCl]	[M-H]-	649.637	648.63	0.15	38.1			528			0		+
648.63	91795	0.0918	0.0947	0.0155	16.999	0.00339	0.10381	0.92448	13	4	879	3	49	0	1	0	0	C7H4N2O6P4S8	3	C7H4N2O6P4S8[NaCl]	[M-H]-	649.637	648.63	-0.44	38.1			528			0		+
648.63	91795	0.0918	0.0947	0.0155	16.999	0.00339	0.10381	0.92448	13	4	879	3	49	0	1	0	0	C42H83NO3	3	C42H83NO3	[M-H]-	649.637	648.63	-0.6	38.1			528			0		+
648.63	91795	0.0918	0.0947	0.0155	16.999	0.00339	0.10381	0.92448	13	4	879	3	49	0	1	0	0	C11HN2O5P7S6	3	C11HN2O5P7S6	[M-H]-	649.637	648.63	-0.64	38.1			528			0		+
749.524	633126	-0.0339	-0.0453	0.0673	5.65819	0.000321	3.49946	2.03097	14	65	17	440	0	0	0	NA	0		0	0					18.2,19.8			10681070				0	13C2 to 747.51746
1134.69	38753	-0.0491	-0.055	0.0539	5.93862	0.000766	4.41315	2.24329	15	43	26	189	0	0	0	NA	0		0	0					63			888				0	13C to 1133.68985
753.455	124104	-0.0264	-0.0399	0.0793	6.02144	0.00815	2.88601	1.99994	16	87	12	769	1	5	0	NA	1	C37H71O13P	1	C37H71O13P	[M-H]-	754.463	753.456	-0.74								['PI(12:0/16:0)', 'PI(13:0/15:0)', 'PI(14:0/14:0)', 'PI(15:0/13:0)', 'PI(16:0/12:0)']	PI 28:0
636.452	26480	-0.0234	-0.0343	0.0817	6.02977	0.000845	2.71441	2.15761	17	130	8	1138	0	0	0	NA	0		0	0					17.1			1175				0	13C2 to 634.44513
636.452	26480	-0.0234	-0.0343	0.0817	6.02977	0.000845	2.71441	2.15761	17	130	8	1138	52	0	1	0	0	C33H60N3O3P	1	C33H60N3O3P	[M+Hac-H]-	577.437	636.451	0.84	17.1			533			0		+
636.452	26480	-0.0234	-0.0343	0.0817	6.02977	0.000845	2.71441	2.15761	17	130	8	1138	52	0	1	0	0	C32H65O4PS	2	C31(13C)H65O4PS	[M+Hac-H]-	577.437	636.451	0.46	17.1			533			0		+
636.452	26480	-0.0234	-0.0343	0.0817	6.02977	0.000845	2.71441	2.15761	17	130	8	1138	52	0	1	0	0	C31H63NO6S	1	C31H63NO6S	[M+Hac-H]-	577.438	636.451	0.24	17.1			533			0		+
636.452	26480	-0.0234	-0.0343	0.0817	6.02977	0.000845	2.71441	2.15761	17	130	8	1138	52	0	1	0	0	C26H60N9OPS	1	C26H60N9OPS	[M+Hac-H]-	577.438	636.452	-0.24	17.1			533			0		+
636.452	26480	-0.0234	-0.0343	0.0817	6.02977	0.000845	2.71441	2.15761	17	130	8	1138	52	0	1	0	0	C30H60N2O8	2	C29(13C)H60N2O8	[M+Hac-H]-	577.438	636.452	-0.87	17.1			533			0		+
636.452	26480	-0.0234	-0.0343	0.0817	6.02977	0.000845	2.71441	2.15761	17	130	8	1138	52	0	1	0	0	C29H61N9O4	1	C29H61N9O4	[M+(37Cl)]-	599.485	636.451	0.81	17.1			533			0		+
636.452	26480	-0.0234	-0.0343	0.0817	6.02977	0.000845	2.71441	2.15761	17	130	8	1138	52	0	1	0	0	C37H65N3OS	1	C37H65N3OS	[M+(37Cl)]-	599.485	636.451	0.53	17.1			533			0		+
636.452	26480	-0.0234	-0.0343	0.0817	6.02977	0.000845	2.71441	2.15761	17	130	8	1138	52	0	1	0	0	C33H68N2O3	2	C32(13C)H68N2O3[NaCl]	[M+(37Cl)]-	599.485	636.451	0.31	17.1			533			0		+
636.452	26480	-0.0234	-0.0343	0.0817	6.02977	0.000845	2.71441	2.15761	17	130	8	1138	52	0	1	0	0	C36H70O2S2	2	C35(13C)H70O2S2	[M+(37Cl)]-	599.485	636.452	0.14	17.1			533			0		+
636.452	26480	-0.0234	-0.0343	0.0817	6.02977	0.000845	2.71441	2.15761	17	130	8	1138	52	0	1	0	0	C23H63N14PS	2	C22(13C)H63N14PS	[M+(37Cl)]-	599.485	636.452	-0.05	17.1			533			0		+
636.452	26480	-0.0234	-0.0343	0.0817	6.02977	0.000845	2.71441	2.15761	17	130	8	1138	52	0	1	0	0	C22H61N15O2S	1	C22H61N15O2S	[M+(37Cl)]-	599.485	636.452	-0.26	17.1			533			0		+
636.452	26480	-0.0234	-0.0343	0.0817	6.02977	0.000845	2.71441	2.15761	17	130	8	1138	52	0	1	0	0	C27H63N11	1	C27H63N11[NaCl]	[M+(37Cl)]-	599.485	636.452	-0.38	17.1			533			0		+
636.452	26480	-0.0234	-0.0343	0.0817	6.02977	0.000845	2.71441	2.15761	17	130	8	1138	52	0	1	0	0	C36H62N4O3	2	C35(13C)H62N4O3	[M+(37Cl)]-	599.486	636.452	-0.59	17.1			533			0		+
636.452	26480	-0.0234	-0.0343	0.0817	6.02977	0.000845	2.71441	2.15761	17	130	8	1138	52	0	1	0	0	C38H67N2OP	1	C37(13C)H67N2OP	[M+K-2H]-	599.502	636.451	0.88	17.1			533			0		+
636.452	26480	-0.0234	-0.0343	0.0817	6.02977	0.000845	2.71441	2.15761	17	130	8	1138	52	0	1	0	0	C37H65N3O3	1	C37H65N3O3	[M+K-2H]-	599.503	636.451	0.66	17.1			533			0		+
636.452	26480	-0.0234	-0.0343	0.0817	6.02977	0.000845	2.71441	2.15761	17	130	8	1138	52	0	1	0	0	C36H70O4S	2	C35(13C)H70O4S	[M+K-2H]-	599.503	636.451	0.28	17.1			533			0		+
636.452	26480	-0.0234	-0.0343	0.0817	6.02977	0.000845	2.71441	2.15761	17	130	8	1138	52	0	1	0	0	C23H63N14O2P	2	C22(13C)H63N14O2P	[M+K-2H]-	599.503	636.452	0.09	17.1			533			0		+
636.452	26480	-0.0234	-0.0343	0.0817	6.02977	0.000845	2.71441	2.15761	17	130	8	1138	52	0	1	0	0	C22H61N15O4	1	C22H61N15O4	[M+K-2H]-	599.503	636.452	-0.13	17.1			533			0		+
636.452	26480	-0.0234	-0.0343	0.0817	6.02977	0.000845	2.71441	2.15761	17	130	8	1138	52	0	1	0	0	C30H65N9OS	1	C30H65N9OS	[M+K-2H]-	599.503	636.452	-0.42	17.1			533			0		+
636.452	26480	-0.0234	-0.0343	0.0817	6.02977	0.000845	2.71441	2.15761	17	130	8	1138	52	0	1	0	0	C34H72N2S	2	C33(13C)H72N2S[NaCl]	[M+K-2H]-	599.504	636.452	-0.92	17.1			533			0		+
636.452	26480	-0.0234	-0.0343	0.0817	6.02977	0.000845	2.71441	2.15761	17	130	8	1138	52	0	1	0	0	C37H65N2O2P	1	C36(13C)H65N2O2P	[M+Cl]-	601.482	636.451	0.78	17.1			533			0		+
636.452	26480	-0.0234	-0.0343	0.0817	6.02977	0.000845	2.71441	2.15761	17	130	8	1138	52	0	1	0	0	C36H63N3O4	1	C36H63N3O4	[M+Cl]-	601.482	636.451	0.57	17.1			533			0		+
636.452	26480	-0.0234	-0.0343	0.0817	6.02977	0.000845	2.71441	2.15761	17	130	8	1138	52	0	1	0	0	C35H68O5S	2	C34(13C)H68O5S	[M+Cl]-	601.482	636.452	0.18	17.1			533			0		+
636.452	26480	-0.0234	-0.0343	0.0817	6.02977	0.000845	2.71441	2.15761	17	130	8	1138	52	0	1	0	0	C22H61N14O3P	2	C21(13C)H61N14O3P	[M+Cl]-	601.482	636.452	-0.01	17.1			533			0		+
636.452	26480	-0.0234	-0.0343	0.0817	6.02977	0.000845	2.71441	2.15761	17	130	8	1138	52	0	1	0	0	C21H59N15O5	1	C21H59N15O5	[M+Cl]-	601.482	636.452	-0.22	17.1			533			0		+
636.452	26480	-0.0234	-0.0343	0.0817	6.02977	0.000845	2.71441	2.15761	17	130	8	1138	52	0	1	0	0	C30H65N8PS	2	C29(13C)H65N8PS	[M+Cl]-	601.482	636.452	-0.3	17.1			533			0		+
636.452	26480	-0.0234	-0.0343	0.0817	6.02977	0.000845	2.71441	2.15761	17	130	8	1138	52	0	1	0	0	C29H63N9O2S	1	C29H63N9O2S	[M+Cl]-	601.483	636.452	-0.51	17.1			533			0		+
636.452	26480	-0.0234	-0.0343	0.0817	6.02977	0.000845	2.71441	2.15761	17	130	8	1138	52	0	1	0	0	C34H65N5	1	C34H65N5[NaCl]	[M+Cl]-	601.483	636.452	-0.63	17.1			533			0		+
636.452	26480	-0.0234	-0.0343	0.0817	6.02977	0.000845	2.71441	2.15761	17	130	8	1138	52	0	1	0	0	C40H61N3O2	1	C40H61N3O2	[M+Na-2H]-	615.476	636.451	0.9	17.1			533			0		+
636.452	26480	-0.0234	-0.0343	0.0817	6.02977	0.000845	2.71441	2.15761	17	130	8	1138	52	0	1	0	0	C31H62N6O6	1	C30(13C)H62N6O6	[M+Na-2H]-	615.476	636.451	0.81	17.1			533			0		+
636.452	26480	-0.0234	-0.0343	0.0817	6.02977	0.000845	2.71441	2.15761	17	130	8	1138	52	0	1	0	0	C30H67N7S	1	C30H67N7S[NaCl]	[M+Na-2H]-	615.476	636.451	0.73	17.1			533			0		+
636.452	26480	-0.0234	-0.0343	0.0817	6.02977	0.000845	2.71441	2.15761	17	130	8	1138	52	0	1	0	0	C39H66O3S	2	C38(13C)H66O3S	[M+Na-2H]-	615.477	636.451	0.52	17.1			533			0		+
636.452	26480	-0.0234	-0.0343	0.0817	6.02977	0.000845	2.71441	2.15761	17	130	8	1138	52	0	1	0	0	C26H59N14OP	2	C25(13C)H59N14OP	[M+Na-2H]-	615.477	636.451	0.33	17.1			533			0		+
636.452	26480	-0.0234	-0.0343	0.0817	6.02977	0.000845	2.71441	2.15761	17	130	8	1138	52	0	1	0	0	C33H69N4P3	2	C32(13C)H69N4P3	[M+Na-2H]-	615.477	636.452	0.14	17.1			533			0		+
636.452	26480	-0.0234	-0.0343	0.0817	6.02977	0.000845	2.71441	2.15761	17	130	8	1138	52	0	1	0	0	C25H57N15O3	1	C25H57N15O3	[M+Na-2H]-	615.477	636.452	0.11	17.1			533			0		+
636.452	26480	-0.0234	-0.0343	0.0817	6.02977	0.000845	2.71441	2.15761	17	130	8	1138	52	0	1	0	0	C32H67N5O2P2	1	C32H67N5O2P2	[M+Na-2H]-	615.477	636.452	-0.08	17.1			533			0		+
636.452	26480	-0.0234	-0.0343	0.0817	6.02977	0.000845	2.71441	2.15761	17	130	8	1138	52	0	1	0	0	C33H61N9S	1	C33H61N9S	[M+Na-2H]-	615.477	636.452	-0.18	17.1			533			0		+
636.452	26480	-0.0234	-0.0343	0.0817	6.02977	0.000845	2.71441	2.15761	17	130	8	1138	52	0	1	0	0	C24H62N12O4S	2	C23(13C)H62N12O4S	[M+Na-2H]-	615.477	636.452	-0.27	17.1			533			0		+
636.452	26480	-0.0234	-0.0343	0.0817	6.02977	0.000845	2.71441	2.15761	17	130	8	1138	52	0	1	0	0	C29H64N8O2	2	C28(13C)H64N8O2[NaCl]	[M+Na-2H]-	615.477	636.452	-0.39	17.1			533			0		+
636.452	26480	-0.0234	-0.0343	0.0817	6.02977	0.000845	2.71441	2.15761	17	130	8	1138	52	0	1	0	0	C32H66N6OS2	2	C31(13C)H66N6OS2	[M+Na-2H]-	615.477	636.452	-0.56	17.1			533			0		+
636.452	26480	-0.0234	-0.0343	0.0817	6.02977	0.000845	2.71441	2.15761	17	130	8	1138	52	0	1	0	0	C37H60N6OS	1	C36(13C)H60N6OS	[M-H]-	637.458	636.451	0.96	17.1			533			0		+
636.452	26480	-0.0234	-0.0343	0.0817	6.02977	0.000845	2.71441	2.15761	17	130	8	1138	52	0	1	0	0	C35H64N3O5P	1	C35H64N3O5P	[M-H]-	637.458	636.451	0.84	17.1			533			0		+
636.452	26480	-0.0234	-0.0343	0.0817	6.02977	0.000845	2.71441	2.15761	17	130	8	1138	52	0	1	0	0	C34H69O6PS	2	C33(13C)H69O6PS	[M-H]-	637.459	636.451	0.46	17.1			533			0		+
636.452	26480	-0.0234	-0.0343	0.0817	6.02977	0.000845	2.71441	2.15761	17	130	8	1138	52	0	1	0	0	C30H61N11P2	1	C30H61N11P2	[M-H]-	637.459	636.451	0.36	17.1			533			0		+
636.452	26480	-0.0234	-0.0343	0.0817	6.02977	0.000845	2.71441	2.15761	17	130	8	1138	52	0	1	0	0	C33H67NO8S	1	C33H67NO8S	[M-H]-	637.459	636.451	0.24	17.1			533			0		+
636.452	26480	-0.0234	-0.0343	0.0817	6.02977	0.000845	2.71441	2.15761	17	130	8	1138	52	0	1	0	0	C27H58N14	2	C26(13C)H58N14[NaCl]	[M-H]-	637.459	636.452	0.05	17.1			533			0		+
636.452	26480	-0.0234	-0.0343	0.0817	6.02977	0.000845	2.71441	2.15761	17	130	8	1138	52	0	1	0	0	C29H66N8OP2S	2	C28(13C)H66N8OP2S	[M-H]-	637.459	636.452	-0.02	17.1			533			0		+
636.452	26480	-0.0234	-0.0343	0.0817	6.02977	0.000845	2.71441	2.15761	17	130	8	1138	52	0	1	0	0	C28H64N9O3PS	1	C28H64N9O3PS	[M-H]-	637.459	636.452	-0.24	17.1			533			0		+
636.452	26480	-0.0234	-0.0343	0.0817	6.02977	0.000845	2.71441	2.15761	17	130	8	1138	52	0	1	0	0	C33H66N5OP	1	C33H66N5OP[NaCl]	[M-H]-	637.459	636.452	-0.35	17.1			533			0		+
636.452	26480	-0.0234	-0.0343	0.0817	6.02977	0.000845	2.71441	2.15761	17	130	8	1138	52	0	1	0	0	C36H68N3PS2	1	C36H68N3PS2	[M-H]-	637.459	636.452	-0.52	17.1			533			0		+
636.452	26480	-0.0234	-0.0343	0.0817	6.02977	0.000845	2.71441	2.15761	17	130	8	1138	52	0	1	0	0	C32H64N2O10	2	C31(13C)H64N2O10	[M-H]-	637.459	636.452	-0.87	17.1			533			0		+
636.452	26480	-0.0234	-0.0343	0.0817	6.02977	0.000845	2.71441	2.15761	17	130	8	1138	52	0	1	0	0	C35H73OPS3	2	C34(13C)H73OPS3	[M-H]-	637.459	636.452	-0.91	17.1			533			0		+
747.517	6448857	-0.0316	-0.0422	0.0666	5.43767	0.00032	3.25803	2.01497	18	86	20	537	2	18	0	NA	1	C40H77O10P	1	C40H77O10P	[M-H]-	748.525	747.518	-0.94	41			1072				['LBPA(16:0/18:1(9Z))', 'PG(12:0/22:1(11Z))', 'PG(14:0/20:1(11Z))', 'PG(14:1(9Z)/20:0)', 'PG(15:0/19:1(9Z))', 'PG(15:1(9Z)/19:0)', 'PG(16:0/18:1(11Z))', 'PG(16:0/18:1(9Z))', 'PG(16:1(9Z)/18:0)', 'PG(17:0/17:1(9Z))', 'PG(17:1(9Z)/17:0)', 'PG(18:0/16:1(9Z))', 'PG(18:1(9Z)/16:0)', 'PG(19:0/15:1(9Z))', 'PG(19:1(9Z)/15:0)', 'PG(20:0/14:1(9Z))', 'PG(20:1(11Z)/14:0)', 'PG(22:1(11Z)/12:0)']	PG 34:1
747.517	6448857	-0.0316	-0.0422	0.0666	5.43767	0.00032	3.25803	2.01497	18	86	20	537	2	16	0	NA	1	C38H73O8P	1	C38H73O8P	[M+Hac-H]-	688.504	747.518	-0.94	41			1072				['PA(13:0/22:1(11Z))', 'PA(14:1(9Z)/21:0)', 'PA(15:0/20:1(11Z))', 'PA(15:1(9Z)/20:0)', 'PA(16:0/19:1(9Z))', 'PA(16:1(9Z)/19:0)', 'PA(17:0/18:1(9Z))', 'PA(17:1(9Z)/18:0)', 'PA(18:0/17:1(9Z))', 'PA(18:1(9Z)/17:0)', 'PA(19:0/16:1(9Z))', 'PA(19:1(9Z)/16:0)', 'PA(20:0/15:1(9Z))', 'PA(20:1(11Z)/15:0)', 'PA(21:0/14:1(9Z))', 'PA(22:1(11Z)/13:0)']	+
748.521	2909521	-0.0319	-0.0426	0.0663	5.40642	0.000321	3.29042	2.01221	19	84	22	511	0	0	0	NA	0		0	0					19.8,41			10701072				0	13C to 747.51746
1133.69	55933	-0.047	-0.0531	0.0554	5.52617	0.000615	4.25635	2.19438	20	49	27	219	0	0	0	NA	0		0	0					63			888				0	n.i.
1044.85	10248	0.0274	0.0357	-0.072	5.86552	0.0157	0.34902	0.54897	21	134	15	766	0	0	0	NA	0		0	0					28.8			911				0	13C2 to 1042.842 (nol)
634.445	390544	-0.0226	-0.0319	0.0804	5.87294	0.000471	2.61757	2.1716	22	152	10	1309	1	9	0	NA	1	C33H66NO8P	1	C33H66NO8P	[M-H]-	635.453	634.445	-0.32	32.7			1176				['PC(12:0/13:0)', 'PC(13:0/12:0)', 'PC(16:0/9:0)', 'PE(12:0/16:0)', 'PE(13:0/15:0)', 'PE(14:0/14:0)', 'PE(15:0/13:0)', 'PE(16:0/12:0)', 'PE(18:0/10:0)']	PE 28:0
634.445	390544	-0.0226	-0.0319	0.0804	5.87294	0.000471	2.61757	2.1716	22	152	10	1309	26	0	1	0	0	C34H61N3S2	2	C34H61N3S2	[M+Hac-H]-	575.431	634.445	0.92	32.7			534			0		+
634.445	390544	-0.0226	-0.0319	0.0804	5.87294	0.000471	2.61757	2.1716	22	152	10	1309	26	0	1	0	0	C34H53N7O	2	C34H53N7O	[M+Hac-H]-	575.431	634.445	0.19	32.7			534			0		+
634.445	390544	-0.0226	-0.0319	0.0804	5.87294	0.000471	2.61757	2.1716	22	152	10	1309	26	0	1	0	0	C31H62NO6P	2	C31H62NO6P	[M+Hac-H]-	575.431	634.445	-0.32	32.7			534			0		+
634.445	390544	-0.0226	-0.0319	0.0804	5.87294	0.000471	2.61757	2.1716	22	152	10	1309	26	0	1	0	0	C26H59N9OP2	2	C26H59N9OP2	[M+Hac-H]-	575.432	634.446	-0.8	32.7			534			0		+
634.445	390544	-0.0226	-0.0319	0.0804	5.87294	0.000471	2.61757	2.1716	22	152	10	1309	26	0	1	0	0	C34H70NOP	2	C34H70NOP[NaCl]	[M+(37Cl)]-	597.478	634.445	0.87	32.7			534			0		+
634.445	390544	-0.0226	-0.0319	0.0804	5.87294	0.000471	2.61757	2.1716	22	152	10	1309	26	0	1	0	0	C37H64N3OP	2	C37H64N3OP	[M+(37Cl)]-	597.479	634.445	-0.03	32.7			534			0		+
634.445	390544	-0.0226	-0.0319	0.0804	5.87294	0.000471	2.61757	2.1716	22	152	10	1309	26	0	1	0	0	C27H63N7O7	2	C27H63N7O7	[M+(37Cl)]-	597.479	634.445	-0.35	32.7			534			0		+
634.445	390544	-0.0226	-0.0319	0.0804	5.87294	0.000471	2.61757	2.1716	22	152	10	1309	26	0	1	0	0	C35H67NO4S	2	C35H67NO4S	[M+(37Cl)]-	597.479	634.446	-0.63	32.7			534			0		+
634.445	390544	-0.0226	-0.0319	0.0804	5.87294	0.000471	2.61757	2.1716	22	152	10	1309	26	0	1	0	0	C22H60N15O2P	2	C22H60N15O2P	[M+(37Cl)]-	597.479	634.446	-0.83	32.7			534			0		+
634.445	390544	-0.0226	-0.0319	0.0804	5.87294	0.000471	2.61757	2.1716	22	152	10	1309	26	0	1	0	0	C24H65N13P2	3	C24H65N13P2	[M+K-2H]-	597.496	634.445	0.65	32.7			534			0		+
634.445	390544	-0.0226	-0.0319	0.0804	5.87294	0.000471	2.61757	2.1716	22	152	10	1309	26	0	1	0	0	C35H67NO6	3	C35H67NO6	[M+K-2H]-	597.497	634.445	-0.5	32.7			534			0		+
634.445	390544	-0.0226	-0.0319	0.0804	5.87294	0.000471	2.61757	2.1716	22	152	10	1309	26	0	1	0	0	C30H64N9OP	2	C30H64N9OP	[M+K-2H]-	597.497	634.446	-0.98	32.7			534			0		+
634.445	390544	-0.0226	-0.0319	0.0804	5.87294	0.000471	2.61757	2.1716	22	152	10	1309	26	0	1	0	0	C23H63N13OP2	3	C23H63N13OP2	[M+Cl]-	599.475	634.445	0.55	32.7			534			0		+
634.445	390544	-0.0226	-0.0319	0.0804	5.87294	0.000471	2.61757	2.1716	22	152	10	1309	26	0	1	0	0	C34H65NO7	2	C34H65NO7	[M+Cl]-	599.476	634.446	-0.59	32.7			534			0		+
634.445	390544	-0.0226	-0.0319	0.0804	5.87294	0.000471	2.61757	2.1716	22	152	10	1309	26	0	1	0	0	C25H64N11O2PS	2	C25H64N11O2PS	[M+Na-2H]-	613.47	634.445	0.29	32.7			534			0		+
634.445	390544	-0.0226	-0.0319	0.0804	5.87294	0.000471	2.61757	2.1716	22	152	10	1309	26	0	1	0	0	C30H66N7P	2	C30H66N7P[NaCl]	[M+Na-2H]-	613.47	634.445	0.17	32.7			534			0		+
634.445	390544	-0.0226	-0.0319	0.0804	5.87294	0.000471	2.61757	2.1716	22	152	10	1309	26	0	1	0	0	C38H63NO5	2	C38H63NO5	[M+Na-2H]-	613.471	634.445	-0.26	32.7			534			0		+
634.445	390544	-0.0226	-0.0319	0.0804	5.87294	0.000471	2.61757	2.1716	22	152	10	1309	26	0	1	0	0	C33H60N9P	2	C33H60N9P	[M+Na-2H]-	613.471	634.446	-0.74	32.7			534			0		+
634.445	390544	-0.0226	-0.0319	0.0804	5.87294	0.000471	2.61757	2.1716	22	152	10	1309	26	0	1	0	0	C36H65N3O2S2	2	C36H65N3O2S2	[M-H]-	635.452	634.445	0.92	32.7			534			0		+
634.445	390544	-0.0226	-0.0319	0.0804	5.87294	0.000471	2.61757	2.1716	22	152	10	1309	26	0	1	0	0	C36H57N7O3	2	C36H57N7O3	[M-H]-	635.452	634.445	0.19	32.7			534			0		+
634.445	390544	-0.0226	-0.0319	0.0804	5.87294	0.000471	2.61757	2.1716	22	152	10	1309	26	0	1	0	0	C26H63N11OS	2	C26H63N11OS[NaCl]	[M-H]-	635.452	634.445	0.01	32.7			534			0		+
634.445	390544	-0.0226	-0.0319	0.0804	5.87294	0.000471	2.61757	2.1716	22	152	10	1309	26	0	1	0	0	C44H61NS	2	C44H61NS	[M-H]-	635.452	634.445	-0.1	32.7			534			0		+
634.445	390544	-0.0226	-0.0319	0.0804	5.87294	0.000471	2.61757	2.1716	22	152	10	1309	26	0	1	0	0	C29H65N9S3	2	C29H65N9S3	[M-H]-	635.453	634.445	-0.16	32.7			534			0		+
634.445	390544	-0.0226	-0.0319	0.0804	5.87294	0.000471	2.61757	2.1716	22	152	10	1309	26	0	1	0	0	C33H66NO8P	2	C33H66NO8P	[M-H]-	635.453	634.445	-0.32	32.7			534			0		+
634.445	390544	-0.0226	-0.0319	0.0804	5.87294	0.000471	2.61757	2.1716	22	152	10	1309	26	0	1	0	0	C28H63N9O3P2	2	C28H63N9O3P2	[M-H]-	635.453	634.446	-0.8	32.7			534			0		+
634.445	390544	-0.0226	-0.0319	0.0804	5.87294	0.000471	2.61757	2.1716	22	152	10	1309	26	0	1	0	0	C29H57N13OS	2	C29H57N13OS	[M-H]-	635.453	634.446	-0.89	32.7			534			0		+
762.623	81667	0.0734	0.0832	-0.0068	13.2472	8.7e-05	0.14091	0.78638	23	9	397	13	0	0	0	NA	0		0	C40H79NO3	[M+Na(OAc)2]-		762.623	-0.174352	44.9			1058				0	Cer 40:1; LCMS - 24.43 min; no MSMS
742.594	29797	0.0382	0.0431	-0.0561	5.03173	8e-06	0.3182	0.52678	24	95	34	426	0	0	0	NA	0		0	0					35.8			1083				0	n.i. (too weak)
699.479	21982	0.0504	0.0508	-0.0504	5.34829	0.0031	0.23715	0.53743	25	53	29	236	0	0	0	NA	0		0	0												0
699.479	21982	0.0504	0.0508	-0.0504	5.34829	0.0031	0.23715	0.53743	25	53	29	236	58	0	1	0	0	C31H70N4O3P2S	1	C31H70N4O3P2S	[M+Hac-H]-	640.464	699.478	0.98							0
699.479	21982	0.0504	0.0508	-0.0504	5.34829	0.0031	0.23715	0.53743	25	53	29	236	58	0	1	0	0	C47H60O	1	C47H60O	[M+Hac-H]-	640.464	699.478	0.95							0
699.479	21982	0.0504	0.0508	-0.0504	5.34829	0.0031	0.23715	0.53743	25	53	29	236	58	0	1	0	0	C32H64N8OS2	1	C32H64N8OS2	[M+Hac-H]-	640.464	699.478	0.89							0
699.479	21982	0.0504	0.0508	-0.0504	5.34829	0.0031	0.23715	0.53743	25	53	29	236	58	0	1	0	0	C36H72OP2	1	C36H72OP2[NaCl]	[M+Hac-H]-	640.464	699.478	0.88							0
699.479	21982	0.0504	0.0508	-0.0504	5.34829	0.0031	0.23715	0.53743	25	53	29	236	58	0	1	0	0	C32H56N12O2	1	C32H56N12O2	[M+Hac-H]-	640.465	699.479	0.23							0
699.479	21982	0.0504	0.0508	-0.0504	5.34829	0.0031	0.23715	0.53743	25	53	29	236	58	0	1	0	0	C39H66N2OP2	1	C39H66N2OP2	[M+Hac-H]-	640.465	699.479	0.05							0
699.479	21982	0.0504	0.0508	-0.0504	5.34829	0.0031	0.23715	0.53743	25	53	29	236	58	0	1	0	0	C29H65N6O7P	1	C29H65N6O7P	[M+Hac-H]-	640.465	699.479	-0.23							0
699.479	21982	0.0504	0.0508	-0.0504	5.34829	0.0031	0.23715	0.53743	25	53	29	236	58	0	1	0	0	C37H69O4PS	1	C37H69O4PS	[M+Hac-H]-	640.465	699.479	-0.49							0
699.479	21982	0.0504	0.0508	-0.0504	5.34829	0.0031	0.23715	0.53743	25	53	29	236	58	0	1	0	0	C24H62N14O2P2	1	C24H62N14O2P2	[M+Hac-H]-	640.466	699.479	-0.67							0
699.479	21982	0.0504	0.0508	-0.0504	5.34829	0.0031	0.23715	0.53743	25	53	29	236	58	0	1	0	0	C31H72N4OP4	1	C31H72N4OP4	[M+Hac-H]-	640.466	699.48	-0.84							0
699.479	21982	0.0504	0.0508	-0.0504	5.34829	0.0031	0.23715	0.53743	25	53	29	236	58	0	1	0	0	C32H73N6O2P	1	C32H73N6O2P[NaCl]	[M+(37Cl)]-	662.512	699.478	0.85							0
699.479	21982	0.0504	0.0508	-0.0504	5.34829	0.0031	0.23715	0.53743	25	53	29	236	58	0	1	0	0	C35H75N4OPS2	1	C35H75N4OPS2	[M+(37Cl)]-	662.512	699.478	0.69							0
699.479	21982	0.0504	0.0508	-0.0504	5.34829	0.0031	0.23715	0.53743	25	53	29	236	58	0	1	0	0	C40H70O7	1	C40H70O7	[M+(37Cl)]-	662.512	699.479	0.46							0
699.479	21982	0.0504	0.0508	-0.0504	5.34829	0.0031	0.23715	0.53743	25	53	29	236	58	0	1	0	0	C35H67N8O2P	1	C35H67N8O2P	[M+(37Cl)]-	662.512	699.479	0.03							0
699.479	21982	0.0504	0.0508	-0.0504	5.34829	0.0031	0.23715	0.53743	25	53	29	236	58	0	1	0	0	C33H70N6O5S	1	C33H70N6O5S	[M+(37Cl)]-	662.513	699.479	-0.52							0
699.479	21982	0.0504	0.0508	-0.0504	5.34829	0.0031	0.23715	0.53743	25	53	29	236	58	0	1	0	0	C38H72N2O3	1	C38H72N2O3[NaCl]	[M+(37Cl)]-	662.513	699.479	-0.63							0
699.479	21982	0.0504	0.0508	-0.0504	5.34829	0.0031	0.23715	0.53743	25	53	29	236	58	0	1	0	0	C41H74O2S2	1	C41H74O2S2	[M+(37Cl)]-	662.513	699.479	-0.78							0
699.479	21982	0.0504	0.0508	-0.0504	5.34829	0.0031	0.23715	0.53743	25	53	29	236	58	0	1	0	0	C28H67N14PS	1	C28H67N14PS	[M+(37Cl)]-	662.513	699.48	-0.95							0
699.479	21982	0.0504	0.0508	-0.0504	5.34829	0.0031	0.23715	0.53743	25	53	29	236	58	0	1	0	0	C35H75N4O3PS	1	C35H75N4O3PS	[M+K-2H]-	662.53	699.478	0.82							0
699.479	21982	0.0504	0.0508	-0.0504	5.34829	0.0031	0.23715	0.53743	25	53	29	236	58	0	1	0	0	C40H77OP	1	C40H77OP[NaCl]	[M+K-2H]-	662.53	699.478	0.71							0
699.479	21982	0.0504	0.0508	-0.0504	5.34829	0.0031	0.23715	0.53743	25	53	29	236	58	0	1	0	0	C43H71N2OP	1	C43H71N2OP	[M+K-2H]-	662.53	699.479	-0.11							0
699.479	21982	0.0504	0.0508	-0.0504	5.34829	0.0031	0.23715	0.53743	25	53	29	236	58	0	1	0	0	C33H70N6O7	1	C33H70N6O7	[M+K-2H]-	662.531	699.479	-0.39							0
699.479	21982	0.0504	0.0508	-0.0504	5.34829	0.0031	0.23715	0.53743	25	53	29	236	58	0	1	0	0	C41H74O4S	1	C41H74O4S	[M+K-2H]-	662.531	699.479	-0.66							0
699.479	21982	0.0504	0.0508	-0.0504	5.34829	0.0031	0.23715	0.53743	25	53	29	236	58	0	1	0	0	C28H67N14O2P	1	C28H67N14O2P	[M+K-2H]-	662.531	699.48	-0.83							0
699.479	21982	0.0504	0.0508	-0.0504	5.34829	0.0031	0.23715	0.53743	25	53	29	236	58	0	1	0	0	C34H73N4O4PS	1	C34H73N4O4PS	[M+Cl]-	664.509	699.478	0.73							0
699.479	21982	0.0504	0.0508	-0.0504	5.34829	0.0031	0.23715	0.53743	25	53	29	236	58	0	1	0	0	C39H75O2P	1	C39H75O2P[NaCl]	[M+Cl]-	664.509	699.478	0.63							0
699.479	21982	0.0504	0.0508	-0.0504	5.34829	0.0031	0.23715	0.53743	25	53	29	236	58	0	1	0	0	C42H69N2O2P	1	C42H69N2O2P	[M+Cl]-	664.51	699.479	-0.2							0
699.479	21982	0.0504	0.0508	-0.0504	5.34829	0.0031	0.23715	0.53743	25	53	29	236	58	0	1	0	0	C32H68N6O8	1	C32H68N6O8	[M+Cl]-	664.51	699.479	-0.48							0
699.479	21982	0.0504	0.0508	-0.0504	5.34829	0.0031	0.23715	0.53743	25	53	29	236	58	0	1	0	0	C40H72O5S	1	C40H72O5S	[M+Cl]-	664.51	699.479	-0.74							0
699.479	21982	0.0504	0.0508	-0.0504	5.34829	0.0031	0.23715	0.53743	25	53	29	236	58	0	1	0	0	C27H65N14O3P	1	C27H65N14O3P	[M+Cl]-	664.51	699.48	-0.92							0
699.479	21982	0.0504	0.0508	-0.0504	5.34829	0.0031	0.23715	0.53743	25	53	29	236	58	0	1	0	0	C43H73P	1	C43H73P[NaCl]	[M+Na-2H]-	678.504	699.478	0.93							0
699.479	21982	0.0504	0.0508	-0.0504	5.34829	0.0031	0.23715	0.53743	25	53	29	236	58	0	1	0	0	C33H72N4O6	1	C33H72N4O6[NaCl]	[M+Na-2H]-	678.504	699.478	0.65							0
699.479	21982	0.0504	0.0508	-0.0504	5.34829	0.0031	0.23715	0.53743	25	53	29	236	58	0	1	0	0	C36H74N2O5S2	1	C36H74N2O5S2	[M+Na-2H]-	678.504	699.479	0.49							0
699.479	21982	0.0504	0.0508	-0.0504	5.34829	0.0031	0.23715	0.53743	25	53	29	236	58	0	1	0	0	C28H69N12OP	1	C28H69N12OP[NaCl]	[M+Na-2H]-	678.504	699.479	0.21							0
699.479	21982	0.0504	0.0508	-0.0504	5.34829	0.0031	0.23715	0.53743	25	53	29	236	58	0	1	0	0	C46H67N2P	1	C46H67N2P	[M+Na-2H]-	678.504	699.479	0.11							0
699.479	21982	0.0504	0.0508	-0.0504	5.34829	0.0031	0.23715	0.53743	25	53	29	236	58	0	1	0	0	C31H71N10PS2	1	C31H71N10PS2	[M+Na-2H]-	678.504	699.479	0.06							0
699.479	21982	0.0504	0.0508	-0.0504	5.34829	0.0031	0.23715	0.53743	25	53	29	236	58	0	1	0	0	C36H66N6O6	1	C36H66N6O6	[M+Na-2H]-	678.504	699.479	-0.18							0
699.479	21982	0.0504	0.0508	-0.0504	5.34829	0.0031	0.23715	0.53743	25	53	29	236	58	0	1	0	0	C44H70O3S	1	C44H70O3S	[M+Na-2H]-	678.505	699.479	-0.44							0
699.479	21982	0.0504	0.0508	-0.0504	5.34829	0.0031	0.23715	0.53743	25	53	29	236	58	0	1	0	0	C31H63N14OP	1	C31H63N14OP	[M+Na-2H]-	678.505	699.479	-0.61							0
699.479	21982	0.0504	0.0508	-0.0504	5.34829	0.0031	0.23715	0.53743	25	53	29	236	58	0	1	0	0	C37H78N2S4	1	C37H78N2S4	[M+Na-2H]-	678.505	699.479	-0.75							0
699.479	21982	0.0504	0.0508	-0.0504	5.34829	0.0031	0.23715	0.53743	25	53	29	236	58	0	1	0	0	C38H73N4P3	1	C38H73N4P3	[M+Na-2H]-	678.505	699.479	-0.78							0
699.479	21982	0.0504	0.0508	-0.0504	5.34829	0.0031	0.23715	0.53743	25	53	29	236	58	0	1	0	0	C33H74N4O5P2S	1	C33H74N4O5P2S	[M-H]-	700.486	699.478	0.98							0
699.479	21982	0.0504	0.0508	-0.0504	5.34829	0.0031	0.23715	0.53743	25	53	29	236	58	0	1	0	0	C49H64O3	1	C49H64O3	[M-H]-	700.486	699.478	0.95							0
699.479	21982	0.0504	0.0508	-0.0504	5.34829	0.0031	0.23715	0.53743	25	53	29	236	58	0	1	0	0	C34H68N8O3S2	1	C34H68N8O3S2	[M-H]-	700.486	699.478	0.89							0
699.479	21982	0.0504	0.0508	-0.0504	5.34829	0.0031	0.23715	0.53743	25	53	29	236	58	0	1	0	0	C38H76O3P2	1	C38H76O3P2[NaCl]	[M-H]-	700.486	699.478	0.88							0
699.479	21982	0.0504	0.0508	-0.0504	5.34829	0.0031	0.23715	0.53743	25	53	29	236	58	0	1	0	0	C39H70N4OS	1	C39H70N4OS[NaCl]	[M-H]-	700.486	699.478	0.79							0
699.479	21982	0.0504	0.0508	-0.0504	5.34829	0.0031	0.23715	0.53743	25	53	29	236	58	0	1	0	0	C42H72N2S3	1	C42H72N2S3	[M-H]-	700.486	699.478	0.63							0
699.479	21982	0.0504	0.0508	-0.0504	5.34829	0.0031	0.23715	0.53743	25	53	29	236	58	0	1	0	0	C28H71N12P3S	1	C28H71N12P3S	[M-H]-	700.486	699.479	0.55							0
699.479	21982	0.0504	0.0508	-0.0504	5.34829	0.0031	0.23715	0.53743	25	53	29	236	58	0	1	0	0	C34H60N12O4	1	C34H60N12O4	[M-H]-	700.486	699.479	0.23							0
699.479	21982	0.0504	0.0508	-0.0504	5.34829	0.0031	0.23715	0.53743	25	53	29	236	58	0	1	0	0	C41H70N2O3P2	1	C41H70N2O3P2	[M-H]-	700.486	699.479	0.05							0
699.479	21982	0.0504	0.0508	-0.0504	5.34829	0.0031	0.23715	0.53743	25	53	29	236	58	0	1	0	0	C42H64N6OS	1	C42H64N6OS	[M-H]-	700.486	699.479	-0.04							0
699.479	21982	0.0504	0.0508	-0.0504	5.34829	0.0031	0.23715	0.53743	25	53	29	236	58	0	1	0	0	C27H68N14OS3	1	C27H68N14OS3	[M-H]-	700.486	699.479	-0.09							0
699.479	21982	0.0504	0.0508	-0.0504	5.34829	0.0031	0.23715	0.53743	25	53	29	236	58	0	1	0	0	C31H69N6O9P	1	C31H69N6O9P	[M-H]-	700.486	699.479	-0.23							0
699.479	21982	0.0504	0.0508	-0.0504	5.34829	0.0031	0.23715	0.53743	25	53	29	236	58	0	1	0	0	C39H73O6PS	1	C39H73O6PS	[M-H]-	700.487	699.479	-0.49							0
699.479	21982	0.0504	0.0508	-0.0504	5.34829	0.0031	0.23715	0.53743	25	53	29	236	58	0	1	0	0	C26H66N14O4P2	1	C26H66N14O4P2	[M-H]-	700.487	699.479	-0.67							0
699.479	21982	0.0504	0.0508	-0.0504	5.34829	0.0031	0.23715	0.53743	25	53	29	236	58	0	1	0	0	C33H76N4O3P4	1	C33H76N4O3P4	[M-H]-	700.487	699.48	-0.84							0
699.479	21982	0.0504	0.0508	-0.0504	5.34829	0.0031	0.23715	0.53743	25	53	29	236	58	0	1	0	0	C32H62N14	1	C32H62N14[NaCl]	[M-H]-	700.487	699.48	-0.86							0
699.479	21982	0.0504	0.0508	-0.0504	5.34829	0.0031	0.23715	0.53743	25	53	29	236	58	0	1	0	0	C34H70N8OP2S	1	C34H70N8OP2S	[M-H]-	700.487	699.48	-0.93							0
750.526	126987	-0.0299	-0.0395	0.064	5.09772	0.000213	3.07915	1.99165	26	112	23	613	0	0	0	NA	0		0	0					18.2			1068				0
635.448	140422	-0.0222	-0.0312	0.0793	5.67466	0.000766	2.57122	2.14455	27	157	11	1348	0	0	0	NA	0		0	0					17.1,32.7			11751176				0
635.448	140422	-0.0222	-0.0312	0.0793	5.67466	0.000766	2.57122	2.14455	27	157	11	1348	50	0	1	0	0	C34H61N3S2	2	C33(13C)H61N3S2	[M+Hac-H]-	576.434	635.448	0.85	17.1,32.7			533534			0
635.448	140422	-0.0222	-0.0312	0.0793	5.67466	0.000766	2.57122	2.14455	27	157	11	1348	50	0	1	0	0	C32H65O4PS	2	C32H65O4PS	[M+Hac-H]-	576.434	635.448	0.73	17.1,32.7			533534			0
635.448	140422	-0.0222	-0.0312	0.0793	5.67466	0.000766	2.57122	2.14455	27	157	11	1348	50	0	1	0	0	C34H53N7O	2	C33(13C)H53N7O	[M+Hac-H]-	576.435	635.448	0.12	17.1,32.7			533534			0
635.448	140422	-0.0222	-0.0312	0.0793	5.67466	0.000766	2.57122	2.14455	27	157	11	1348	50	0	1	0	0	C31H62NO6P	2	C30(13C)H62NO6P	[M+Hac-H]-	576.435	635.449	-0.39	17.1,32.7			533534			0
635.448	140422	-0.0222	-0.0312	0.0793	5.67466	0.000766	2.57122	2.14455	27	157	11	1348	50	0	1	0	0	C30H60N2O8	2	C30H60N2O8	[M+Hac-H]-	576.435	635.449	-0.6	17.1,32.7			533534			0
635.448	140422	-0.0222	-0.0312	0.0793	5.67466	0.000766	2.57122	2.14455	27	157	11	1348	50	0	1	0	0	C26H59N9OP2	2	C25(13C)H59N9OP2	[M+Hac-H]-	576.435	635.449	-0.87	17.1,32.7			533534			0
635.448	140422	-0.0222	-0.0312	0.0793	5.67466	0.000766	2.57122	2.14455	27	157	11	1348	50	0	1	0	0	C34H70NOP	2	C33(13C)H70NOP[NaCl]	[M+(37Cl)]-	598.481	635.448	0.8	17.1,32.7			533534			0
635.448	140422	-0.0222	-0.0312	0.0793	5.67466	0.000766	2.57122	2.14455	27	157	11	1348	50	0	1	0	0	C33H68N2O3	2	C33H68N2O3[NaCl]	[M+(37Cl)]-	598.482	635.448	0.59	17.1,32.7			533534			0
635.448	140422	-0.0222	-0.0312	0.0793	5.67466	0.000766	2.57122	2.14455	27	157	11	1348	50	0	1	0	0	C36H70O2S2	2	C36H70O2S2	[M+(37Cl)]-	598.482	635.448	0.42	17.1,32.7			533534			0
635.448	140422	-0.0222	-0.0312	0.0793	5.67466	0.000766	2.57122	2.14455	27	157	11	1348	50	0	1	0	0	C23H63N14PS	2	C23H63N14PS	[M+(37Cl)]-	598.482	635.448	0.22	17.1,32.7			533534			0
635.448	140422	-0.0222	-0.0312	0.0793	5.67466	0.000766	2.57122	2.14455	27	157	11	1348	50	0	1	0	0	C37H64N3OP	2	C36(13C)H64N3OP	[M+(37Cl)]-	598.482	635.449	-0.1	17.1,32.7			533534			0
635.448	140422	-0.0222	-0.0312	0.0793	5.67466	0.000766	2.57122	2.14455	27	157	11	1348	50	0	1	0	0	C36H62N4O3	2	C36H62N4O3	[M+(37Cl)]-	598.482	635.449	-0.32	17.1,32.7			533534			0
635.448	140422	-0.0222	-0.0312	0.0793	5.67466	0.000766	2.57122	2.14455	27	157	11	1348	50	0	1	0	0	C27H63N7O7	2	C26(13C)H63N7O7	[M+(37Cl)]-	598.482	635.449	-0.42	17.1,32.7			533534			0
635.448	140422	-0.0222	-0.0312	0.0793	5.67466	0.000766	2.57122	2.14455	27	157	11	1348	50	0	1	0	0	C35H67NO4S	2	C34(13C)H67NO4S	[M+(37Cl)]-	598.482	635.449	-0.7	17.1,32.7			533534			0
635.448	140422	-0.0222	-0.0312	0.0793	5.67466	0.000766	2.57122	2.14455	27	157	11	1348	50	0	1	0	0	C22H60N15O2P	2	C21(13C)H60N15O2P	[M+(37Cl)]-	598.483	635.449	-0.9	17.1,32.7			533534			0
635.448	140422	-0.0222	-0.0312	0.0793	5.67466	0.000766	2.57122	2.14455	27	157	11	1348	50	0	1	0	0	C24H65N13P2	3	C23(13C)H65N13P2	[M+K-2H]-	598.499	635.448	0.58	17.1,32.7			533534			0
635.448	140422	-0.0222	-0.0312	0.0793	5.67466	0.000766	2.57122	2.14455	27	157	11	1348	50	0	1	0	0	C36H70O4S	2	C36H70O4S	[M+K-2H]-	598.499	635.448	0.55	17.1,32.7			533534			0
635.448	140422	-0.0222	-0.0312	0.0793	5.67466	0.000766	2.57122	2.14455	27	157	11	1348	50	0	1	0	0	C23H63N14O2P	2	C23H63N14O2P	[M+K-2H]-	598.5	635.448	0.36	17.1,32.7			533534			0
635.448	140422	-0.0222	-0.0312	0.0793	5.67466	0.000766	2.57122	2.14455	27	157	11	1348	50	0	1	0	0	C35H67NO6	3	C34(13C)H67NO6	[M+K-2H]-	598.5	635.449	-0.57	17.1,32.7			533534			0
635.448	140422	-0.0222	-0.0312	0.0793	5.67466	0.000766	2.57122	2.14455	27	157	11	1348	50	0	1	0	0	C34H72N2S	2	C34H72N2S[NaCl]	[M+K-2H]-	598.5	635.449	-0.64	17.1,32.7			533534			0
635.448	140422	-0.0222	-0.0312	0.0793	5.67466	0.000766	2.57122	2.14455	27	157	11	1348	50	0	1	0	0	C23H63N13OP2	3	C22(13C)H63N13OP2	[M+Cl]-	600.479	635.448	0.48	17.1,32.7			533534			0
635.448	140422	-0.0222	-0.0312	0.0793	5.67466	0.000766	2.57122	2.14455	27	157	11	1348	50	0	1	0	0	C35H68O5S	2	C35H68O5S	[M+Cl]-	600.479	635.448	0.46	17.1,32.7			533534			0
635.448	140422	-0.0222	-0.0312	0.0793	5.67466	0.000766	2.57122	2.14455	27	157	11	1348	50	0	1	0	0	C22H61N14O3P	2	C22H61N14O3P	[M+Cl]-	600.479	635.448	0.27	17.1,32.7			533534			0
635.448	140422	-0.0222	-0.0312	0.0793	5.67466	0.000766	2.57122	2.14455	27	157	11	1348	50	0	1	0	0	C30H65N8PS	2	C30H65N8PS	[M+Cl]-	600.479	635.448	-0.02	17.1,32.7			533534			0
635.448	140422	-0.0222	-0.0312	0.0793	5.67466	0.000766	2.57122	2.14455	27	157	11	1348	50	0	1	0	0	C34H65NO7	2	C33(13C)H65NO7	[M+Cl]-	600.479	635.449	-0.66	17.1,32.7			533534			0
635.448	140422	-0.0222	-0.0312	0.0793	5.67466	0.000766	2.57122	2.14455	27	157	11	1348	50	0	1	0	0	C33H70N2OS	1	C33H70N2OS[NaCl]	[M+Cl]-	600.48	635.449	-0.74	17.1,32.7			533534			0
635.448	140422	-0.0222	-0.0312	0.0793	5.67466	0.000766	2.57122	2.14455	27	157	11	1348	50	0	1	0	0	C36H72S3	1	C36H72S3	[M+Cl]-	600.48	635.449	-0.91	17.1,32.7			533534			0
635.448	140422	-0.0222	-0.0312	0.0793	5.67466	0.000766	2.57122	2.14455	27	157	11	1348	50	0	1	0	0	C39H66O3S	2	C39H66O3S	[M+Na-2H]-	614.473	635.448	0.79	17.1,32.7			533534			0
635.448	140422	-0.0222	-0.0312	0.0793	5.67466	0.000766	2.57122	2.14455	27	157	11	1348	50	0	1	0	0	C26H59N14OP	2	C26H59N14OP	[M+Na-2H]-	614.473	635.448	0.6	17.1,32.7			533534			0
635.448	140422	-0.0222	-0.0312	0.0793	5.67466	0.000766	2.57122	2.14455	27	157	11	1348	50	0	1	0	0	C33H69N4P3	2	C33H69N4P3	[M+Na-2H]-	614.474	635.448	0.41	17.1,32.7			533534			0
635.448	140422	-0.0222	-0.0312	0.0793	5.67466	0.000766	2.57122	2.14455	27	157	11	1348	50	0	1	0	0	C25H64N11O2PS	2	C24(13C)H64N11O2PS	[M+Na-2H]-	614.474	635.448	0.22	17.1,32.7			533534			0
635.448	140422	-0.0222	-0.0312	0.0793	5.67466	0.000766	2.57122	2.14455	27	157	11	1348	50	0	1	0	0	C30H66N7P	2	C29(13C)H66N7P[NaCl]	[M+Na-2H]-	614.474	635.448	0.1	17.1,32.7			533534			0
635.448	140422	-0.0222	-0.0312	0.0793	5.67466	0.000766	2.57122	2.14455	27	157	11	1348	50	0	1	0	0	C24H62N12O4S	2	C24H62N12O4S	[M+Na-2H]-	614.474	635.448	0	17.1,32.7			533534			0
635.448	140422	-0.0222	-0.0312	0.0793	5.67466	0.000766	2.57122	2.14455	27	157	11	1348	50	0	1	0	0	C29H64N8O2	2	C29H64N8O2[NaCl]	[M+Na-2H]-	614.474	635.449	-0.12	17.1,32.7			533534			0
635.448	140422	-0.0222	-0.0312	0.0793	5.67466	0.000766	2.57122	2.14455	27	157	11	1348	50	0	1	0	0	C32H66N6OS2	2	C32H66N6OS2	[M+Na-2H]-	614.474	635.449	-0.29	17.1,32.7			533534			0
635.448	140422	-0.0222	-0.0312	0.0793	5.67466	0.000766	2.57122	2.14455	27	157	11	1348	50	0	1	0	0	C38H63NO5	2	C37(13C)H63NO5	[M+Na-2H]-	614.474	635.449	-0.33	17.1,32.7			533534			0
635.448	140422	-0.0222	-0.0312	0.0793	5.67466	0.000766	2.57122	2.14455	27	157	11	1348	50	0	1	0	0	C33H60N9P	2	C32(13C)H60N9P	[M+Na-2H]-	614.474	635.449	-0.81	17.1,32.7			533534			0
635.448	140422	-0.0222	-0.0312	0.0793	5.67466	0.000766	2.57122	2.14455	27	157	11	1348	50	0	1	0	0	C36H65N3O2S2	2	C35(13C)H65N3O2S2	[M-H]-	636.455	635.448	0.85	17.1,32.7			533534			0
635.448	140422	-0.0222	-0.0312	0.0793	5.67466	0.000766	2.57122	2.14455	27	157	11	1348	50	0	1	0	0	C34H69O6PS	2	C34H69O6PS	[M-H]-	636.455	635.448	0.73	17.1,32.7			533534			0
635.448	140422	-0.0222	-0.0312	0.0793	5.67466	0.000766	2.57122	2.14455	27	157	11	1348	50	0	1	0	0	C27H58N14	2	C27H58N14[NaCl]	[M-H]-	636.456	635.448	0.33	17.1,32.7			533534			0
635.448	140422	-0.0222	-0.0312	0.0793	5.67466	0.000766	2.57122	2.14455	27	157	11	1348	50	0	1	0	0	C29H66N8OP2S	2	C29H66N8OP2S	[M-H]-	636.456	635.448	0.25	17.1,32.7			533534			0
635.448	140422	-0.0222	-0.0312	0.0793	5.67466	0.000766	2.57122	2.14455	27	157	11	1348	50	0	1	0	0	C36H57N7O3	2	C35(13C)H57N7O3	[M-H]-	636.456	635.448	0.12	17.1,32.7			533534			0
635.448	140422	-0.0222	-0.0312	0.0793	5.67466	0.000766	2.57122	2.14455	27	157	11	1348	50	0	1	0	0	C26H63N11OS	2	C25(13C)H63N11OS[NaCl]	[M-H]-	636.456	635.448	-0.06	17.1,32.7			533534			0
635.448	140422	-0.0222	-0.0312	0.0793	5.67466	0.000766	2.57122	2.14455	27	157	11	1348	50	0	1	0	0	C44H61NS	2	C43(13C)H61NS	[M-H]-	636.456	635.449	-0.17	17.1,32.7			533534			0
635.448	140422	-0.0222	-0.0312	0.0793	5.67466	0.000766	2.57122	2.14455	27	157	11	1348	50	0	1	0	0	C29H65N9S3	2	C28(13C)H65N9S3	[M-H]-	636.456	635.449	-0.23	17.1,32.7			533534			0
635.448	140422	-0.0222	-0.0312	0.0793	5.67466	0.000766	2.57122	2.14455	27	157	11	1348	50	0	1	0	0	C33H66NO8P	2	C32(13C)H66NO8P	[M-H]-	636.456	635.449	-0.39	17.1,32.7			533534			0
635.448	140422	-0.0222	-0.0312	0.0793	5.67466	0.000766	2.57122	2.14455	27	157	11	1348	50	0	1	0	0	C32H64N2O10	2	C32H64N2O10	[M-H]-	636.456	635.449	-0.6	17.1,32.7			533534			0
635.448	140422	-0.0222	-0.0312	0.0793	5.67466	0.000766	2.57122	2.14455	27	157	11	1348	50	0	1	0	0	C35H73OPS3	2	C35H73OPS3	[M-H]-	636.456	635.449	-0.63	17.1,32.7			533534			0
635.448	140422	-0.0222	-0.0312	0.0793	5.67466	0.000766	2.57122	2.14455	27	157	11	1348	50	0	1	0	0	C28H63N9O3P2	2	C27(13C)H63N9O3P2	[M-H]-	636.456	635.449	-0.87	17.1,32.7			533534			0
635.448	140422	-0.0222	-0.0312	0.0793	5.67466	0.000766	2.57122	2.14455	27	157	11	1348	50	0	1	0	0	C29H57N13OS	2	C28(13C)H57N13OS	[M-H]-	636.456	635.449	-0.96	17.1,32.7			533534			0
647.617	70780	0.0866	0.087	0.021	14.3342	0.00687	0.12795	0.98934	28	8	1136	5	0	0	0	NA	0		0	0					42.2			1172				0	13C to 646.61417
647.617	70780	0.0866	0.087	0.021	14.3342	0.00687	0.12795	0.98934	28	8	1136	5	55	0	1	0	0	C6HO3P7S6	2	C5(13C)HO3P7S6[NaCl]	[M+Hac-H]-	588.603	647.617	0.39	42.2			530			0		+
647.617	70780	0.0866	0.087	0.021	14.3342	0.00687	0.12795	0.98934	28	8	1136	5	55	0	1	0	0	C40H77NO	2	C39(13C)H77NO	[M+Hac-H]-	588.604	647.618	-0.45	42.2			530			0		+
647.617	70780	0.0866	0.087	0.021	14.3342	0.00687	0.12795	0.98934	28	8	1136	5	55	0	1	0	0	C7HN6P7S7	2	C6(13C)HN6P7S7	[M+(37Cl)]-	610.65	647.617	0.79	42.2			530			0		+
647.617	70780	0.0866	0.087	0.021	14.3342	0.00687	0.12795	0.98934	28	8	1136	5	55	0	1	0	0	C11HN3P6S6	1	C11HN3P6S6[NaCl]	[M+(37Cl)]-	610.651	647.617	0.46	42.2			530			0		+
647.617	70780	0.0866	0.087	0.021	14.3342	0.00687	0.12795	0.98934	28	8	1136	5	55	0	1	0	0	C5H4N4O3P6S8	2	C4(13C)H4N4O3P6S8	[M+(37Cl)]-	610.651	647.617	0.2	42.2			530			0		+
647.617	70780	0.0866	0.087	0.021	14.3342	0.00687	0.12795	0.98934	28	8	1136	5	55	0	1	0	0	C6H2O10P2S8	2	C5(13C)H2O10P2S8[NaCl]	[M+(37Cl)]-	610.651	647.617	0.15	42.2			530			0		+
647.617	70780	0.0866	0.087	0.021	14.3342	0.00687	0.12795	0.98934	28	8	1136	5	55	0	1	0	0	C10H6OP6S7	2	C9(13C)H6OP6S7[NaCl]	[M+(37Cl)]-	610.651	647.617	0.08	42.2			530			0		+
647.617	70780	0.0866	0.087	0.021	14.3342	0.00687	0.12795	0.98934	28	8	1136	5	55	0	1	0	0	C4H2N5O5P5S8	1	C4H2N5O5P5S8	[M+(37Cl)]-	610.651	647.617	-0.01	42.2			530			0		+
647.617	70780	0.0866	0.087	0.021	14.3342	0.00687	0.12795	0.98934	28	8	1136	5	55	0	1	0	0	C9H4NO3P5S7	1	C9H4NO3P5S7[NaCl]	[M+(37Cl)]-	610.651	647.618	-0.13	42.2			530			0		+
647.617	70780	0.0866	0.087	0.021	14.3342	0.00687	0.12795	0.98934	28	8	1136	5	55	0	1	0	0	C8H2NO6P7S4	1	C8H2NO6P7S4[NaCl]	[M+(37Cl)]-	610.651	647.618	-0.75	42.2			530			0		+
647.617	70780	0.0866	0.087	0.021	14.3342	0.00687	0.12795	0.98934	28	8	1136	5	55	0	1	0	0	C38H83N5	1	C37(13C)H83N5	[M+K-2H]-	610.668	647.617	0.96	42.2			530			0		+
647.617	70780	0.0866	0.087	0.021	14.3342	0.00687	0.12795	0.98934	28	8	1136	5	55	0	1	0	0	C7HN6O2P7S6	1	C6(13C)HN6O2P7S6	[M+K-2H]-	610.668	647.617	0.92	42.2			530			0		+
647.617	70780	0.0866	0.087	0.021	14.3342	0.00687	0.12795	0.98934	28	8	1136	5	55	0	1	0	0	C12H3N2P7S5	2	C11(13C)H3N2P7S5[NaCl]	[M+K-2H]-	610.668	647.617	0.81	42.2			530			0		+
647.617	70780	0.0866	0.087	0.021	14.3342	0.00687	0.12795	0.98934	28	8	1136	5	55	0	1	0	0	C11HO8P3S8	2	C10(13C)HO8P3S8	[M+K-2H]-	610.668	647.617	0.71	42.2			530			0		+
647.617	70780	0.0866	0.087	0.021	14.3342	0.00687	0.12795	0.98934	28	8	1136	5	55	0	1	0	0	C11HN3O2P6S5	1	C11HN3O2P6S5[NaCl]	[M+K-2H]-	610.668	647.617	0.6	42.2			530			0		+
647.617	70780	0.0866	0.087	0.021	14.3342	0.00687	0.12795	0.98934	28	8	1136	5	55	0	1	0	0	C14H3NOP6S7	1	C14H3NOP6S7	[M+K-2H]-	610.669	647.617	0.43	42.2			530			0		+
647.617	70780	0.0866	0.087	0.021	14.3342	0.00687	0.12795	0.98934	28	8	1136	5	55	0	1	0	0	C5H4N4O5P6S7	2	C4(13C)H4N4O5P6S7	[M+K-2H]-	610.669	647.617	0.33	42.2			530			0		+
647.617	70780	0.0866	0.087	0.021	14.3342	0.00687	0.12795	0.98934	28	8	1136	5	55	0	1	0	0	C6H2O12P2S7	2	C5(13C)H2O12P2S7[NaCl]	[M+K-2H]-	610.669	647.617	0.29	42.2			530			0		+
647.617	70780	0.0866	0.087	0.021	14.3342	0.00687	0.12795	0.98934	28	8	1136	5	55	0	1	0	0	C10H6O3P6S6	2	C9(13C)H6O3P6S6[NaCl]	[M+K-2H]-	610.669	647.617	0.22	42.2			530			0		+
647.617	70780	0.0866	0.087	0.021	14.3342	0.00687	0.12795	0.98934	28	8	1136	5	55	0	1	0	0	C4H2N5O7P5S7	1	C4H2N5O7P5S7	[M+K-2H]-	610.669	647.617	0.12	42.2			530			0		+
647.617	70780	0.0866	0.087	0.021	14.3342	0.00687	0.12795	0.98934	28	8	1136	5	55	0	1	0	0	C9H4NO5P5S6	1	C9H4NO5P5S6[NaCl]	[M+K-2H]-	610.669	647.617	0.01	42.2			530			0		+
647.617	70780	0.0866	0.087	0.021	14.3342	0.00687	0.12795	0.98934	28	8	1136	5	55	0	1	0	0	C3H7N2O8P5S8	2	C2(13C)H7N2O8P5S8	[M+K-2H]-	610.669	647.618	-0.26	42.2			530			0		+
647.617	70780	0.0866	0.087	0.021	14.3342	0.00687	0.12795	0.98934	28	8	1136	5	55	0	1	0	0	C4HN9P6S6	1	C4HN9P6S6[NaCl]	[M+K-2H]-	610.669	647.618	-0.46	42.2			530			0		+
647.617	70780	0.0866	0.087	0.021	14.3342	0.00687	0.12795	0.98934	28	8	1136	5	55	0	1	0	0	C9H3N2O4P3S8	2	C8(13C)H3N2O4P3S8[NaCl]	[M+K-2H]-	610.669	647.618	-0.47	42.2			530			0		+
647.617	70780	0.0866	0.087	0.021	14.3342	0.00687	0.12795	0.98934	28	8	1136	5	55	0	1	0	0	C8H2NO8P7S3	1	C8H2NO8P7S3[NaCl]	[M+K-2H]-	610.669	647.618	-0.62	42.2			530			0		+
647.617	70780	0.0866	0.087	0.021	14.3342	0.00687	0.12795	0.98934	28	8	1136	5	55	0	1	0	0	C8HN3O6P2S8	1	C8HN3O6P2S8[NaCl]	[M+K-2H]-	610.669	647.618	-0.68	42.2			530			0		+
647.617	70780	0.0866	0.087	0.021	14.3342	0.00687	0.12795	0.98934	28	8	1136	5	55	0	1	0	0	C3H6N6OP6S7	2	C2(13C)H6N6OP6S7[NaCl]	[M+K-2H]-	610.669	647.618	-0.84	42.2			530			0		+
647.617	70780	0.0866	0.087	0.021	14.3342	0.00687	0.12795	0.98934	28	8	1136	5	55	0	1	0	0	C37H81N5O	1	C36(13C)H81N5O	[M+Cl]-	612.647	647.617	0.87	42.2			530			0		+
647.617	70780	0.0866	0.087	0.021	14.3342	0.00687	0.12795	0.98934	28	8	1136	5	55	0	1	0	0	C11HN2OP7S5	2	C10(13C)HN2OP7S5[NaCl]	[M+Cl]-	612.648	647.617	0.71	42.2			530			0		+
647.617	70780	0.0866	0.087	0.021	14.3342	0.00687	0.12795	0.98934	28	8	1136	5	55	0	1	0	0	C14H3P7S7	2	C13(13C)H3P7S7	[M+Cl]-	612.648	647.617	0.55	42.2			530			0		+
647.617	70780	0.0866	0.087	0.021	14.3342	0.00687	0.12795	0.98934	28	8	1136	5	55	0	1	0	0	C13HNO2P6S7	1	C13HNO2P6S7	[M+Cl]-	612.648	647.617	0.34	42.2			530			0		+
647.617	70780	0.0866	0.087	0.021	14.3342	0.00687	0.12795	0.98934	28	8	1136	5	55	0	1	0	0	C4H2N4O6P6S7	2	C3(13C)H2N4O6P6S7	[M+Cl]-	612.648	647.617	0.24	42.2			530			0		+
647.617	70780	0.0866	0.087	0.021	14.3342	0.00687	0.12795	0.98934	28	8	1136	5	55	0	1	0	0	C3H7N5P6S8	1	C3H7N5P6S8[NaCl]	[M+Cl]-	612.648	647.617	0.16	42.2			530			0		+
647.617	70780	0.0866	0.087	0.021	14.3342	0.00687	0.12795	0.98934	28	8	1136	5	55	0	1	0	0	C9H4O4P6S6	2	C8(13C)H4O4P6S6[NaCl]	[M+Cl]-	612.648	647.617	0.12	42.2			530			0		+
647.617	70780	0.0866	0.087	0.021	14.3342	0.00687	0.12795	0.98934	28	8	1136	5	55	0	1	0	0	C8H2NO6P5S6	1	C8H2NO6P5S6[NaCl]	[M+Cl]-	612.648	647.617	-0.09	42.2			530			0		+
647.617	70780	0.0866	0.087	0.021	14.3342	0.00687	0.12795	0.98934	28	8	1136	5	55	0	1	0	0	C8HN2O5P3S8	2	C7(13C)HN2O5P3S8[NaCl]	[M+Cl]-	612.648	647.618	-0.56	42.2			530			0		+
647.617	70780	0.0866	0.087	0.021	14.3342	0.00687	0.12795	0.98934	28	8	1136	5	55	0	1	0	0	C6HN7P6S8	1	C6HN7P6S8	[M+Cl]-	612.648	647.618	-0.72	42.2			530			0		+
647.617	70780	0.0866	0.087	0.021	14.3342	0.00687	0.12795	0.98934	28	8	1136	5	55	0	1	0	0	C3H9O7P5S8	1	C2(13C)H9O7P5S8[NaCl]	[M+Na-2H]-	626.642	647.617	0.87	42.2			530			0		+
647.617	70780	0.0866	0.087	0.021	14.3342	0.00687	0.12795	0.98934	28	8	1136	5	55	0	1	0	0	C6H4NO8P7S6	2	C6H4NO8P7S6	[M+Na-2H]-	626.642	647.617	0.45	42.2			530			0		+
647.617	70780	0.0866	0.087	0.021	14.3342	0.00687	0.12795	0.98934	28	8	1136	5	55	0	1	0	0	C13H2O2P6S6	2	C12(13C)H2O2P6S6[NaCl]	[M+Na-2H]-	626.642	647.617	0.45	42.2			530			0		+
647.617	70780	0.0866	0.087	0.021	14.3342	0.00687	0.12795	0.98934	28	8	1136	5	55	0	1	0	0	C3HN4O8P5S6	2	C2(13C)HN4O8P5S6[NaCl]	[M+Na-2H]-	626.643	647.617	0.15	42.2			530			0		+
647.617	70780	0.0866	0.087	0.021	14.3342	0.00687	0.12795	0.98934	28	8	1136	5	55	0	1	0	0	C6H3N2O7P5S8	3	C5(13C)H3N2O7P5S8	[M+Na-2H]-	626.643	647.617	-0.02	42.2			530			0		+
647.617	70780	0.0866	0.087	0.021	14.3342	0.00687	0.12795	0.98934	28	8	1136	5	55	0	1	0	0	C5HN3O9P4S8	2	C5HN3O9P4S8	[M+Na-2H]-	626.643	647.618	-0.23	42.2			530			0		+
647.617	70780	0.0866	0.087	0.021	14.3342	0.00687	0.12795	0.98934	28	8	1136	5	55	0	1	0	0	C6H2N6P6S7	2	C5(13C)H2N6P6S7[NaCl]	[M+Na-2H]-	626.643	647.618	-0.61	42.2			530			0		+
647.617	70780	0.0866	0.087	0.021	14.3342	0.00687	0.12795	0.98934	28	8	1136	5	55	0	1	0	0	C5HN2O10P7S5	2	C4(13C)HN2O10P7S5	[M+Na-2H]-	626.643	647.618	-0.64	42.2			530			0		+
647.617	70780	0.0866	0.087	0.021	14.3342	0.00687	0.12795	0.98934	28	8	1136	5	55	0	1	0	0	C4H6N3O4P7S6	1	C4H6N3O4P7S6[NaCl]	[M+Na-2H]-	626.643	647.618	-0.72	42.2			530			0		+
647.617	70780	0.0866	0.087	0.021	14.3342	0.00687	0.12795	0.98934	28	8	1136	5	55	0	1	0	0	C7H8NO3P7S8	1	C7H8NO3P7S8	[M+Na-2H]-	626.643	647.618	-0.89	42.2			530			0		+
647.617	70780	0.0866	0.087	0.021	14.3342	0.00687	0.12795	0.98934	28	8	1136	5	55	0	1	0	0	C43H84OS	2	C43H84OS	[M-H]-	648.624	647.617	0.65	42.2			530			0		+
647.617	70780	0.0866	0.087	0.021	14.3342	0.00687	0.12795	0.98934	28	8	1136	5	55	0	1	0	0	C12H2NO3P7S7	2	C12H2NO3P7S7	[M-H]-	648.624	647.617	0.61	42.2			530			0		+
647.617	70780	0.0866	0.087	0.021	14.3342	0.00687	0.12795	0.98934	28	8	1136	5	55	0	1	0	0	C8H5O5P7S6	3	C7(13C)H5O5P7S6[NaCl]	[M-H]-	648.624	647.617	0.39	42.2			530			0		+
647.617	70780	0.0866	0.087	0.021	14.3342	0.00687	0.12795	0.98934	28	8	1136	5	55	0	1	0	0	C7H3NO7P6S6	2	C7H3NO7P6S6[NaCl]	[M-H]-	648.625	647.617	0.18	42.2			530			0		+
647.617	70780	0.0866	0.087	0.021	14.3342	0.00687	0.12795	0.98934	28	8	1136	5	55	0	1	0	0	C7H2N2O6P4S8	3	C6(13C)H2N2O6P4S8[NaCl]	[M-H]-	648.625	647.618	-0.29	42.2			530			0		+
647.617	70780	0.0866	0.087	0.021	14.3342	0.00687	0.12795	0.98934	28	8	1136	5	55	0	1	0	0	C42H81NO3	2	C41(13C)H81NO3	[M-H]-	648.625	647.618	-0.45	42.2			530			0		+
647.617	70780	0.0866	0.087	0.021	14.3342	0.00687	0.12795	0.98934	28	8	1136	5	55	0	1	0	0	C5H2N7OP7S8	2	C5H2N7OP7S8	[M-H]-	648.625	647.618	-0.45	42.2			530			0		+
647.617	70780	0.0866	0.087	0.021	14.3342	0.00687	0.12795	0.98934	28	8	1136	5	55	0	1	0	0	C9H9P7S8	2	C8(13C)H9P7S8[NaCl]	[M-H]-	648.625	647.618	-0.95	42.2			530			0		+
620.599	67949	0.0867	0.088	0.0282	14.724	0.00223	0.12402	1.01332	29	7	1236	4	1	1	0	NA	1	C40H79NO3	2	C40H79NO3	[M-H]-	621.606	620.599	-0.3	37.9			1186				['Ceramide (d18:1/22:0)']	Cer 40:1
620.599	67949	0.0867	0.088	0.0282	14.724	0.00223	0.12402	1.01332	29	7	1236	4	12	0	1	0	0	C38H75NO	3	C38H75NO	[M+Hac-H]-	561.585	620.599	-0.3	37.9			544			0		+
620.599	67949	0.0867	0.088	0.0282	14.724	0.00223	0.12402	1.01332	29	7	1236	4	12	0	1	0	0	C3H2N4O3P6S8	2	C3H2N4O3P6S8	[M+(37Cl)]-	583.632	620.598	0.38	37.9			544			0		+
620.599	67949	0.0867	0.088	0.0282	14.724	0.00223	0.12402	1.01332	29	7	1236	4	12	0	1	0	0	C8H4OP6S7	2	C8H4OP6S7[NaCl]	[M+(37Cl)]-	583.632	620.598	0.26	37.9			544			0		+
620.599	67949	0.0867	0.088	0.0282	14.724	0.00223	0.12402	1.01332	29	7	1236	4	12	0	1	0	0	C3H2N4O5P6S7	2	C3H2N4O5P6S7	[M+K-2H]-	583.65	620.598	0.52	37.9			544			0		+
620.599	67949	0.0867	0.088	0.0282	14.724	0.00223	0.12402	1.01332	29	7	1236	4	12	0	1	0	0	C8H4O3P6S6	2	C8H4O3P6S6[NaCl]	[M+K-2H]-	583.65	620.598	0.4	37.9			544			0		+
620.599	67949	0.0867	0.088	0.0282	14.724	0.00223	0.12402	1.01332	29	7	1236	4	12	0	1	0	0	C7HN2O4P3S8	2	C7HN2O4P3S8[NaCl]	[M+K-2H]-	583.65	620.599	-0.32	37.9			544			0		+
620.599	67949	0.0867	0.088	0.0282	14.724	0.00223	0.12402	1.01332	29	7	1236	4	12	0	1	0	0	C12HP7S7	2	C12HP7S7	[M+Cl]-	585.629	620.598	0.74	37.9			544			0		+
620.599	67949	0.0867	0.088	0.0282	14.724	0.00223	0.12402	1.01332	29	7	1236	4	12	0	1	0	0	C7H2O4P6S6	2	C7H2O4P6S6[NaCl]	[M+Cl]-	585.629	620.598	0.3	37.9			544			0		+
620.599	67949	0.0867	0.088	0.0282	14.724	0.00223	0.12402	1.01332	29	7	1236	4	12	0	1	0	0	C4HN2O7P5S8	2	C4HN2O7P5S8	[M+Na-2H]-	599.624	620.598	0.15	37.9			544			0		+
620.599	67949	0.0867	0.088	0.0282	14.724	0.00223	0.12402	1.01332	29	7	1236	4	12	0	1	0	0	C6H3O5P7S6	4	C6H3O5P7S6[NaCl]	[M-H]-	621.605	620.598	0.58	37.9			544			0		+
620.599	67949	0.0867	0.088	0.0282	14.724	0.00223	0.12402	1.01332	29	7	1236	4	12	0	1	0	0	C40H79NO3	4	C40H79NO3	[M-H]-	621.606	620.599	-0.3	37.9			544			0		+
620.599	67949	0.0867	0.088	0.0282	14.724	0.00223	0.12402	1.01332	29	7	1236	4	12	0	1	0	0	C7H7P7S8	3	C7H7P7S8[NaCl]	[M-H]-	621.606	620.599	-0.82	37.9			544			0		+
760.606	162374	0.0731	0.0822	0.004	13.0616	0.000108	0.14571	0.87518	30	11	891	11	0	0	0	NA	0		0	C40H77NO3	[M+Na(OAc)2]-		760.607	-1.06874	43.9			1062				0	Cer 40:2; LCMS - 20.82 min; no MSMS
1065.25	14066	0.0725	0.0728	-0.0236	10.0932	0.00314	0.15256	0.63224	31	20	118	40	0	0	0	NA	0		0	0												0
583.55	6647	-0.0057	-0.0128	0.082	8.50243	0.0519	1.62764	2.26325	32	516	6	943	0	0	0	NA	0		0	0					34.3			1218				0
583.55	6647	-0.0057	-0.0128	0.082	8.50243	0.0519	1.62764	2.26325	32	516	6	943	3	0	1	0	0	C34H69NO2	4	C33(13C)H69NO2	[M+Hac-H]-	524.536	583.55	-0.15	34.3			576			0
583.55	6647	-0.0057	-0.0128	0.082	8.50243	0.0519	1.62764	2.26325	32	516	6	943	3	0	1	0	0	C36H73NO4	2	C35(13C)H73NO4	[M-H]-	584.557	583.55	-0.15	34.3			576			0
583.55	6647	-0.0057	-0.0128	0.082	8.50243	0.0519	1.62764	2.26325	32	516	6	943	3	0	1	0	0	C30H68N10O	1	C30H68N10O	[M-H]-	584.558	583.55	-0.91	34.3			576			0
744.61	74921	0.0455	0.0502	-0.0496	5.03463	1.1e-05	0.2568	0.5501	33	55	44	239	0	0	0	NA	0		0	0					18.7,42.4			10761079				0
769.622	47939	0.0564	0.0608	-0.0434	7.08829	1.3e-05	0.22147	0.56678	34	35	58	97	1	1	0	NA	1	C44H87N2O6P	1	C44H87N2O6P	[M-H]-	770.63	769.623	-0.99	44.6			1052				['SM(d18:2/21:0)']	PE-Cer 42:2
714.563	161575	0.0499	0.0552	-0.0511	5.88009	8e-06	0.24368	0.54125	35	47	39	168	0	0	0	NA	0		0	0					39.5			1112				0	13C to 713.55961
682.59	285031	0.0605	0.0708	-0.0231	9.66805	0.000926	0.17137	0.64363	36	23	267	43	1	1	0	NA	1	C42H81NO3	3	C42H81NO3	[M+Cl]-	647.622	682.591	-1.12								['Ceramide (d18:1/24:1(15Z))']	Cer 42:2
682.59	285031	0.0605	0.0708	-0.0231	9.66805	0.000926	0.17137	0.64363	36	23	267	43	29	0	1	0	0	C26H69N15O2	1	C26H69N15O2	[M+Hac-H]-	623.576	682.59	0.82							0		+
682.59	285031	0.0605	0.0708	-0.0231	9.66805	0.000926	0.17137	0.64363	36	23	267	43	29	0	1	0	0	C39H78NO2P	1	C39H78NO2P	[M+Hac-H]-	623.577	682.591	-0.87							0		+
682.59	285031	0.0605	0.0708	-0.0231	9.66805	0.000926	0.17137	0.64363	36	23	267	43	29	0	1	0	0	C8H3O7P7S5	1	C8H3O7P7S5[NaCl]	[M+(37Cl)]-	645.623	682.59	0.91							0		+
682.59	285031	0.0605	0.0708	-0.0231	9.66805	0.000926	0.17137	0.64363	36	23	267	43	29	0	1	0	0	C4H5N4O4P7S8	1	C4H5N4O4P7S8	[M+(37Cl)]-	645.624	682.59	-0.25							0		+
682.59	285031	0.0605	0.0708	-0.0231	9.66805	0.000926	0.17137	0.64363	36	23	267	43	29	0	1	0	0	C5H3O11P3S8	1	C5H3O11P3S8[NaCl]	[M+(37Cl)]-	645.624	682.59	-0.29							0		+
682.59	285031	0.0605	0.0708	-0.0231	9.66805	0.000926	0.17137	0.64363	36	23	267	43	29	0	1	0	0	C9H7O2P7S7	1	C9H7O2P7S7[NaCl]	[M+(37Cl)]-	645.624	682.591	-0.36							0		+
682.59	285031	0.0605	0.0708	-0.0231	9.66805	0.000926	0.17137	0.64363	36	23	267	43	29	0	1	0	0	C10HN4P5S8	1	C10HN4P5S8[NaCl]	[M+(37Cl)]-	645.624	682.591	-0.45							0		+
682.59	285031	0.0605	0.0708	-0.0231	9.66805	0.000926	0.17137	0.64363	36	23	267	43	29	0	1	0	0	C35H79N7O3	1	C35H79N7O3	[M+(37Cl)]-	645.624	682.591	-0.89							0		+
682.59	285031	0.0605	0.0708	-0.0231	9.66805	0.000926	0.17137	0.64363	36	23	267	43	29	0	1	0	0	C10H2O9P4S8	1	C10H2O9P4S8	[M+K-2H]-	645.642	682.59	0.23							0		+
682.59	285031	0.0605	0.0708	-0.0231	9.66805	0.000926	0.17137	0.64363	36	23	267	43	29	0	1	0	0	C4H5N4O6P7S7	1	C4H5N4O6P7S7	[M+K-2H]-	645.642	682.59	-0.12							0		+
682.59	285031	0.0605	0.0708	-0.0231	9.66805	0.000926	0.17137	0.64363	36	23	267	43	29	0	1	0	0	C5H3O13P3S7	1	C5H3O13P3S7[NaCl]	[M+K-2H]-	645.642	682.59	-0.16							0		+
682.59	285031	0.0605	0.0708	-0.0231	9.66805	0.000926	0.17137	0.64363	36	23	267	43	29	0	1	0	0	C9H7O4P7S6	1	C9H7O4P7S6[NaCl]	[M+K-2H]-	645.642	682.59	-0.23							0		+
682.59	285031	0.0605	0.0708	-0.0231	9.66805	0.000926	0.17137	0.64363	36	23	267	43	29	0	1	0	0	C10HN4O2P5S7	1	C10HN4O2P5S7[NaCl]	[M+K-2H]-	645.642	682.59	-0.32							0		+
682.59	285031	0.0605	0.0708	-0.0231	9.66805	0.000926	0.17137	0.64363	36	23	267	43	29	0	1	0	0	C8H4N2O5P4S8	1	C8H4N2O5P4S8[NaCl]	[M+K-2H]-	645.642	682.591	-0.88							0		+
682.59	285031	0.0605	0.0708	-0.0231	9.66805	0.000926	0.17137	0.64363	36	23	267	43	29	0	1	0	0	C7HO10P7S4	1	C7HO10P7S4[NaCl]	[M+Cl]-	647.62	682.59	0.95							0		+
682.59	285031	0.0605	0.0708	-0.0231	9.66805	0.000926	0.17137	0.64363	36	23	267	43	29	0	1	0	0	C8H5O5P7S6	3	C8H5O5P7S6[NaCl]	[M+Cl]-	647.621	682.59	-0.32							0		+
682.59	285031	0.0605	0.0708	-0.0231	9.66805	0.000926	0.17137	0.64363	36	23	267	43	29	0	1	0	0	C7H2N2O6P4S8	3	C7H2N2O6P4S8[NaCl]	[M+Cl]-	647.622	682.591	-0.97							0		+
682.59	285031	0.0605	0.0708	-0.0231	9.66805	0.000926	0.17137	0.64363	36	23	267	43	29	0	1	0	0	C4H7N2O5P7S7	1	C4H7N2O5P7S7[NaCl]	[M+Na-2H]-	661.615	682.59	0.95							0		+
682.59	285031	0.0605	0.0708	-0.0231	9.66805	0.000926	0.17137	0.64363	36	23	267	43	29	0	1	0	0	C5HN6O3P5S8	1	C5HN6O3P5S8[NaCl]	[M+Na-2H]-	661.615	682.59	0.85							0		+
682.59	285031	0.0605	0.0708	-0.0231	9.66805	0.000926	0.17137	0.64363	36	23	267	43	29	0	1	0	0	C40H80N5P	1	C40H80N5P	[M+Na-2H]-	661.615	682.59	0.7							0		+
682.59	285031	0.0605	0.0708	-0.0231	9.66805	0.000926	0.17137	0.64363	36	23	267	43	29	0	1	0	0	C7HN4O5P7S7	1	C7HN4O5P7S7	[M+Na-2H]-	661.616	682.59	0.1							0		+
682.59	285031	0.0605	0.0708	-0.0231	9.66805	0.000926	0.17137	0.64363	36	23	267	43	29	0	1	0	0	C12H3O3P7S6	1	C12H3O3P7S6[NaCl]	[M+Na-2H]-	661.616	682.59	-0.01							0		+
682.59	285031	0.0605	0.0708	-0.0231	9.66805	0.000926	0.17137	0.64363	36	23	267	43	29	0	1	0	0	C5H4N2O8P6S8	1	C5H4N2O8P6S8	[M+Na-2H]-	661.616	682.591	-0.46							0		+
682.59	285031	0.0605	0.0708	-0.0231	9.66805	0.000926	0.17137	0.64363	36	23	267	43	29	0	1	0	0	C46H79NO	1	C46H79NO	[M+Na-2H]-	661.616	682.591	-0.81							0		+
682.59	285031	0.0605	0.0708	-0.0231	9.66805	0.000926	0.17137	0.64363	36	23	267	43	29	0	1	0	0	C28H73N15O4	1	C28H73N15O4	[M-H]-	683.597	682.59	0.82							0		+
682.59	285031	0.0605	0.0708	-0.0231	9.66805	0.000926	0.17137	0.64363	36	23	267	43	29	0	1	0	0	C36H77N9OS	1	C36H77N9OS	[M-H]-	683.597	682.59	0.55							0		+
682.59	285031	0.0605	0.0708	-0.0231	9.66805	0.000926	0.17137	0.64363	36	23	267	43	29	0	1	0	0	C8HO11P5S8	1	C8HO11P5S8	[M-H]-	683.597	682.59	0.4							0		+
682.59	285031	0.0605	0.0708	-0.0231	9.66805	0.000926	0.17137	0.64363	36	23	267	43	29	0	1	0	0	C6H3N2O7P5S8	3	C6H3N2O7P5S8[NaCl]	[M-H]-	683.598	682.591	-0.71							0		+
682.59	285031	0.0605	0.0708	-0.0231	9.66805	0.000926	0.17137	0.64363	36	23	267	43	29	0	1	0	0	C41H82NO4P	1	C41H82NO4P	[M-H]-	683.598	682.591	-0.87							0		+
745.612	15449	0.0412	0.0472	-0.0557	4.51403	2e-06	0.27087	0.5315	37	67	31	327	2	2	0	NA	1	C43H87O7P	1	C43H87O7P	[M-H]-	746.619	745.612	0.69	18.7			1076				['PA(O-18:0/22:0)', 'PA(O-20:0/20:0)']
745.612	15449	0.0412	0.0472	-0.0557	4.51403	2e-06	0.27087	0.5315	37	67	31	327	2	2	0	NA	1	C45H88O5	1	C45H88O5	[M+K-2H]-	708.663	745.612	0.53	18.7			1076				['DG(20:0/22:0/0:0)', 'DG(21:0/21:0/0:0)']
697.609	63884	0.0688	0.0777	0.0002	11.7392	0.000347	0.15988	0.83551	38	16	910	20	0	0	0	NA	0		0	C41H81NO3	[M+HNO3-H]-		697.61	-1.06391	37.6			1125				0	Cer 41:1 (mix?)
697.609	63884	0.0688	0.0777	0.0002	11.7392	0.000347	0.15988	0.83551	38	16	910	20	51	0	1	0	0	C8HN3P6S8	2	C8HN3P6S8[NaCl]	[M+Hac-H]-	638.595	697.609	0.85	37.6			484			0		+
697.609	63884	0.0688	0.0777	0.0002	11.7392	0.000347	0.15988	0.83551	38	16	910	20	51	0	1	0	0	C41H83PS	3	C41H83PS	[M+Hac-H]-	638.595	697.609	0.15	37.6			484			0		+
697.609	63884	0.0688	0.0777	0.0002	11.7392	0.000347	0.15988	0.83551	38	16	910	20	51	0	1	0	0	C5H2NO6P7S6	3	C5H2NO6P7S6[NaCl]	[M+Hac-H]-	638.596	697.609	-0.28	37.6			484			0		+
697.609	63884	0.0688	0.0777	0.0002	11.7392	0.000347	0.15988	0.83551	38	16	910	20	51	0	1	0	0	C4H2N9OP5S8	1	C4H2N9OP5S8[NaCl]	[M+(37Cl)]-	660.642	697.609	0.82	37.6			484			0		+
697.609	63884	0.0688	0.0777	0.0002	11.7392	0.000347	0.15988	0.83551	38	16	910	20	51	0	1	0	0	C8H3NO9P6S5	2	C8H3NO9P6S5[NaCl]	[M+(37Cl)]-	660.642	697.609	0.68	37.6			484			0		+
697.609	63884	0.0688	0.0777	0.0002	11.7392	0.000347	0.15988	0.83551	38	16	910	20	51	0	1	0	0	C6H2N7O3P7S7	2	C6H2N7O3P7S7	[M+(37Cl)]-	660.643	697.609	0.09	37.6			484			0		+
697.609	63884	0.0688	0.0777	0.0002	11.7392	0.000347	0.15988	0.83551	38	16	910	20	51	0	1	0	0	C11H4N3OP7S6	2	C11H4N3OP7S6[NaCl]	[M+(37Cl)]-	660.643	697.609	-0.02	37.6			484			0		+
697.609	63884	0.0688	0.0777	0.0002	11.7392	0.000347	0.15988	0.83551	38	16	910	20	51	0	1	0	0	C14H6NP7S8	2	C14H6NP7S8	[M+(37Cl)]-	660.643	697.609	-0.18	37.6			484			0		+
697.609	63884	0.0688	0.0777	0.0002	11.7392	0.000347	0.15988	0.83551	38	16	910	20	51	0	1	0	0	C4H5N5O6P6S8	2	C4H5N5O6P6S8	[M+(37Cl)]-	660.643	697.61	-0.46	37.6			484			0		+
697.609	63884	0.0688	0.0777	0.0002	11.7392	0.000347	0.15988	0.83551	38	16	910	20	51	0	1	0	0	C5H3NO13P2S8	2	C5H3NO13P2S8[NaCl]	[M+(37Cl)]-	660.643	697.61	-0.5	37.6			484			0		+
697.609	63884	0.0688	0.0777	0.0002	11.7392	0.000347	0.15988	0.83551	38	16	910	20	51	0	1	0	0	C9H7NO4P6S7	2	C9H7NO4P6S7[NaCl]	[M+(37Cl)]-	660.643	697.61	-0.57	37.6			484			0		+
697.609	63884	0.0688	0.0777	0.0002	11.7392	0.000347	0.15988	0.83551	38	16	910	20	51	0	1	0	0	C10HN5O2P4S8	2	C10HN5O2P4S8[NaCl]	[M+(37Cl)]-	660.643	697.61	-0.66	37.6			484			0		+
697.609	63884	0.0688	0.0777	0.0002	11.7392	0.000347	0.15988	0.83551	38	16	910	20	51	0	1	0	0	C4H2N9O3P5S7	1	C4H2N9O3P5S7[NaCl]	[M+K-2H]-	660.66	697.609	0.95	37.6			484			0		+
697.609	63884	0.0688	0.0777	0.0002	11.7392	0.000347	0.15988	0.83551	38	16	910	20	51	0	1	0	0	C6H10N3O4P7S8	1	C6H10N3O4P7S8	[M+K-2H]-	660.66	697.609	0.88	37.6			484			0		+
697.609	63884	0.0688	0.0777	0.0002	11.7392	0.000347	0.15988	0.83551	38	16	910	20	51	0	1	0	0	C8H3NO11P6S4	1	C8H3NO11P6S4[NaCl]	[M+K-2H]-	660.66	697.609	0.8	37.6			484			0		+
697.609	63884	0.0688	0.0777	0.0002	11.7392	0.000347	0.15988	0.83551	38	16	910	20	51	0	1	0	0	C12H6N3P5S8	2	C12H6N3P5S8[NaCl]	[M+K-2H]-	660.66	697.609	0.68	37.6			484			0		+
697.609	63884	0.0688	0.0777	0.0002	11.7392	0.000347	0.15988	0.83551	38	16	910	20	51	0	1	0	0	C6H2N7O5P7S6	2	C6H2N7O5P7S6	[M+K-2H]-	660.661	697.609	0.21	37.6			484			0		+
697.609	63884	0.0688	0.0777	0.0002	11.7392	0.000347	0.15988	0.83551	38	16	910	20	51	0	1	0	0	C11H4N3O3P7S5	2	C11H4N3O3P7S5[NaCl]	[M+K-2H]-	660.661	697.609	0.1	37.6			484			0		+
697.609	63884	0.0688	0.0777	0.0002	11.7392	0.000347	0.15988	0.83551	38	16	910	20	51	0	1	0	0	C10H2NO11P3S8	2	C10H2NO11P3S8	[M+K-2H]-	660.661	697.609	0.01	37.6			484			0		+
697.609	63884	0.0688	0.0777	0.0002	11.7392	0.000347	0.15988	0.83551	38	16	910	20	51	0	1	0	0	C45H88S	2	C45H88S	[M+K-2H]-	660.661	697.609	-0.01	37.6			484			0		+
697.609	63884	0.0688	0.0777	0.0002	11.7392	0.000347	0.15988	0.83551	38	16	910	20	51	0	1	0	0	C14H6NO2P7S7	2	C14H6NO2P7S7	[M+K-2H]-	660.661	697.609	-0.05	37.6			484			0		+
697.609	63884	0.0688	0.0777	0.0002	11.7392	0.000347	0.15988	0.83551	38	16	910	20	51	0	1	0	0	C4H12N5P7S8	2	C4H12N5P7S8[NaCl]	[M+K-2H]-	660.661	697.609	-0.21	37.6			484			0		+
697.609	63884	0.0688	0.0777	0.0002	11.7392	0.000347	0.15988	0.83551	38	16	910	20	51	0	1	0	0	C4H5N5O8P6S7	2	C4H5N5O8P6S7	[M+K-2H]-	660.661	697.61	-0.33	37.6			484			0		+
697.609	63884	0.0688	0.0777	0.0002	11.7392	0.000347	0.15988	0.83551	38	16	910	20	51	0	1	0	0	C5H3NO15P2S7	2	C5H3NO15P2S7[NaCl]	[M+K-2H]-	660.661	697.61	-0.38	37.6			484			0		+
697.609	63884	0.0688	0.0777	0.0002	11.7392	0.000347	0.15988	0.83551	38	16	910	20	51	0	1	0	0	C9H7NO6P6S6	2	C9H7NO6P6S6[NaCl]	[M+K-2H]-	660.661	697.61	-0.44	37.6			484			0		+
697.609	63884	0.0688	0.0777	0.0002	11.7392	0.000347	0.15988	0.83551	38	16	910	20	51	0	1	0	0	C10HN5O4P4S7	2	C10HN5O4P4S7[NaCl]	[M+K-2H]-	660.661	697.61	-0.53	37.6			484			0		+
697.609	63884	0.0688	0.0777	0.0002	11.7392	0.000347	0.15988	0.83551	38	16	910	20	51	0	1	0	0	C4H4N9OP7S6	2	C4H4N9OP7S6[NaCl]	[M+K-2H]-	660.661	697.61	-0.88	37.6			484			0		+
697.609	63884	0.0688	0.0777	0.0002	11.7392	0.000347	0.15988	0.83551	38	16	910	20	51	0	1	0	0	C5H8N3O5P7S8	2	C5H8N3O5P7S8	[M+Cl]-	662.639	697.609	0.79	37.6			484			0		+
697.609	63884	0.0688	0.0777	0.0002	11.7392	0.000347	0.15988	0.83551	38	16	910	20	51	0	1	0	0	C7HNO12P6S4	3	C7HNO12P6S4[NaCl]	[M+Cl]-	662.639	697.609	0.72	37.6			484			0		+
697.609	63884	0.0688	0.0777	0.0002	11.7392	0.000347	0.15988	0.83551	38	16	910	20	51	0	1	0	0	C11H4N3OP5S8	3	C11H4N3OP5S8[NaCl]	[M+Cl]-	662.639	697.609	0.6	37.6			484			0		+
697.609	63884	0.0688	0.0777	0.0002	11.7392	0.000347	0.15988	0.83551	38	16	910	20	51	0	1	0	0	C10H2N3O4P7S5	3	C10H2N3O4P7S5[NaCl]	[M+Cl]-	662.64	697.609	0.02	37.6			484			0		+
697.609	63884	0.0688	0.0777	0.0002	11.7392	0.000347	0.15988	0.83551	38	16	910	20	51	0	1	0	0	C44H86OS	3	C44H86OS	[M+Cl]-	662.64	697.609	-0.1	37.6			484			0		+
697.609	63884	0.0688	0.0777	0.0002	11.7392	0.000347	0.15988	0.83551	38	16	910	20	51	0	1	0	0	C13H4NO3P7S7	3	C13H4NO3P7S7	[M+Cl]-	662.64	697.609	-0.14	37.6			484			0		+
697.609	63884	0.0688	0.0777	0.0002	11.7392	0.000347	0.15988	0.83551	38	16	910	20	51	0	1	0	0	C3H3N5O9P6S7	3	C3H3N5O9P6S7	[M+Cl]-	662.64	697.61	-0.42	37.6			484			0		+
697.609	63884	0.0688	0.0777	0.0002	11.7392	0.000347	0.15988	0.83551	38	16	910	20	51	0	1	0	0	C8H5NO7P6S6	3	C8H5NO7P6S6[NaCl]	[M+Cl]-	662.64	697.61	-0.53	37.6			484			0		+
697.609	63884	0.0688	0.0777	0.0002	11.7392	0.000347	0.15988	0.83551	38	16	910	20	51	0	1	0	0	C4H7N3O7P6S7	2	C4H7N3O7P6S7[NaCl]	[M+Na-2H]-	676.634	697.609	0.71	37.6			484			0		+
697.609	63884	0.0688	0.0777	0.0002	11.7392	0.000347	0.15988	0.83551	38	16	910	20	51	0	1	0	0	C5HN7O5P4S8	2	C5HN7O5P4S8[NaCl]	[M+Na-2H]-	676.634	697.609	0.62	37.6			484			0		+
697.609	63884	0.0688	0.0777	0.0002	11.7392	0.000347	0.15988	0.83551	38	16	910	20	51	0	1	0	0	C40H80N6O2	2	C40H80N6O2	[M+Na-2H]-	676.634	697.609	0.47	37.6			484			0		+
697.609	63884	0.0688	0.0777	0.0002	11.7392	0.000347	0.15988	0.83551	38	16	910	20	51	0	1	0	0	C17H2NOP7S7	2	C17H2NOP7S7	[M+Na-2H]-	676.634	697.609	0.17	37.6			484			0		+
697.609	63884	0.0688	0.0777	0.0002	11.7392	0.000347	0.15988	0.83551	38	16	910	20	51	0	1	0	0	C7HN5O7P6S7	2	C7HN5O7P6S7	[M+Na-2H]-	676.635	697.609	-0.12	37.6			484			0		+
697.609	63884	0.0688	0.0777	0.0002	11.7392	0.000347	0.15988	0.83551	38	16	910	20	51	0	1	0	0	C12H3NO5P6S6	2	C12H3NO5P6S6[NaCl]	[M+Na-2H]-	676.635	697.609	-0.22	37.6			484			0		+
697.609	63884	0.0688	0.0777	0.0002	11.7392	0.000347	0.15988	0.83551	38	16	910	20	51	0	1	0	0	C33H80N12S	2	C33H80N12S	[M+Na-2H]-	676.635	697.61	-0.51	37.6			484			0		+
697.609	63884	0.0688	0.0777	0.0002	11.7392	0.000347	0.15988	0.83551	38	16	910	20	51	0	1	0	0	C5H4N3O10P5S8	2	C5H4N3O10P5S8	[M+Na-2H]-	676.635	697.61	-0.66	37.6			484			0		+
697.609	63884	0.0688	0.0777	0.0002	11.7392	0.000347	0.15988	0.83551	38	16	910	20	51	0	1	0	0	C6H2NO13P7S4	1	C6H2NO13P7S4[NaCl]	[M-H]-	698.616	697.609	0.97	37.6			484			0		+
697.609	63884	0.0688	0.0777	0.0002	11.7392	0.000347	0.15988	0.83551	38	16	910	20	51	0	1	0	0	C38H74N12	1	C38H74N12	[M-H]-	698.616	697.609	0.87	37.6			484			0		+
697.609	63884	0.0688	0.0777	0.0002	11.7392	0.000347	0.15988	0.83551	38	16	910	20	51	0	1	0	0	C10H5N3O2P6S8	1	C10H5N3O2P6S8[NaCl]	[M-H]-	698.616	697.609	0.85	37.6			484			0		+
697.609	63884	0.0688	0.0777	0.0002	11.7392	0.000347	0.15988	0.83551	38	16	910	20	51	0	1	0	0	C8HNO13P4S8	2	C8HNO13P4S8	[M-H]-	698.616	697.609	0.18	37.6			484			0		+
697.609	63884	0.0688	0.0777	0.0002	11.7392	0.000347	0.15988	0.83551	38	16	910	20	51	0	1	0	0	C43H87O2PS	2	C43H87O2PS	[M-H]-	698.616	697.609	0.15	37.6			484			0		+
697.609	63884	0.0688	0.0777	0.0002	11.7392	0.000347	0.15988	0.83551	38	16	910	20	51	0	1	0	0	C18HNP6S7	2	C18HNP6S7[NaCl]	[M-H]-	698.617	697.609	-0.08	37.6			484			0		+
697.609	63884	0.0688	0.0777	0.0002	11.7392	0.000347	0.15988	0.83551	38	16	910	20	51	0	1	0	0	C7H6NO8P7S6	2	C7H6NO8P7S6[NaCl]	[M-H]-	698.617	697.609	-0.28	37.6			484			0		+
697.609	63884	0.0688	0.0777	0.0002	11.7392	0.000347	0.15988	0.83551	38	16	910	20	51	0	1	0	0	C6H3N3O9P4S8	2	C6H3N3O9P4S8[NaCl]	[M-H]-	698.617	697.61	-0.91	37.6			484			0		+
667.436	63720	-0.0158	-0.0218	0.0807	6.64437	0.0648	2.27265	2.24367	39	297	7	1752	0	0	0	NA	0		0	0					35.5	1.4	8.2	1151	1404	1362		0
667.436	63720	-0.0158	-0.0218	0.0807	6.64437	0.0648	2.27265	2.24367	39	297	7	1752	139	0	1	0	0	C36H65OPS2	1	C36H65OPS2	[M+Hac-H]-	608.421	667.435	0.94	35.5		8.2	509		677	0
667.436	63720	-0.0158	-0.0218	0.0807	6.64437	0.0648	2.27265	2.24367	39	297	7	1752	139	0	1	0	0	C25H60N10OS	2	C25H60N10O(34S)[NaCl]	[M+Hac-H]-	608.422	667.435	0.64	35.5		8.2	509		677	0
667.436	63720	-0.0158	-0.0218	0.0807	6.64437	0.0648	2.27265	2.24367	39	297	7	1752	139	0	1	0	0	C30H49N13O	1	C29(13C)H49N13O	[M+Hac-H]-	608.422	667.436	0.63	35.5		8.2	509		677	0
667.436	63720	-0.0158	-0.0218	0.0807	6.64437	0.0648	2.27265	2.24367	39	297	7	1752	139	0	1	0	0	C43H58S	2	C43H58(34S)	[M+Hac-H]-	608.422	667.436	0.54	35.5		8.2	509		677	0
667.436	63720	-0.0158	-0.0218	0.0807	6.64437	0.0648	2.27265	2.24367	39	297	7	1752	139	0	1	0	0	C28H62N8S3	2	C28H62N8S2(34S)	[M+Hac-H]-	608.422	667.436	0.48	35.5		8.2	509		677	0
667.436	63720	-0.0158	-0.0218	0.0807	6.64437	0.0648	2.27265	2.24367	39	297	7	1752	139	0	1	0	0	C37H59N3P2	2	C36(13C)H59N3P2	[M+Hac-H]-	608.422	667.436	0.45	35.5		8.2	509		677	0
667.436	63720	-0.0158	-0.0218	0.0807	6.64437	0.0648	2.27265	2.24367	39	297	7	1752	139	0	1	0	0	C34H59N3O4S	1	C33(13C)H59N3O4(34S)	[M+Hac-H]-	608.422	667.436	0.44	35.5		8.2	509		677	0
667.436	63720	-0.0158	-0.0218	0.0807	6.64437	0.0648	2.27265	2.24367	39	297	7	1752	139	0	1	0	0	C36H57N4O2P	1	C36H57N4O2P	[M+Hac-H]-	608.422	667.436	0.24	35.5		8.2	509		677	0
667.436	63720	-0.0158	-0.0218	0.0807	6.64437	0.0648	2.27265	2.24367	39	297	7	1752	139	0	1	0	0	C27H58N7O6P	2	C26(13C)H58N7O6P	[M+Hac-H]-	608.422	667.436	0.15	35.5		8.2	509		677	0
667.436	63720	-0.0158	-0.0218	0.0807	6.64437	0.0648	2.27265	2.24367	39	297	7	1752	139	0	1	0	0	C26H63N8PS	1	C26H63N8PS[NaCl]	[M+Hac-H]-	608.422	667.436	0.08	35.5		8.2	509		677	0
667.436	63720	-0.0158	-0.0218	0.0807	6.64437	0.0648	2.27265	2.24367	39	297	7	1752	139	0	1	0	0	C26H56N8O8	1	C26H56N8O8	[M+Hac-H]-	608.422	667.436	-0.05	35.5		8.2	509		677	0
667.436	63720	-0.0158	-0.0218	0.0807	6.64437	0.0648	2.27265	2.24367	39	297	7	1752	139	0	1	0	0	C35H62NO3PS	2	C34(13C)H62NO3PS	[M+Hac-H]-	608.422	667.436	-0.12	35.5		8.2	509		677	0
667.436	63720	-0.0158	-0.0218	0.0807	6.64437	0.0648	2.27265	2.24367	39	297	7	1752	139	0	1	0	0	C28H54N12OS	1	C28H54N12O(34S)	[M+Hac-H]-	608.422	667.436	-0.22	35.5		8.2	509		677	0
667.436	63720	-0.0158	-0.0218	0.0807	6.64437	0.0648	2.27265	2.24367	39	297	7	1752	139	0	1	0	0	C22H55N15OP2	2	C21(13C)H55N15OP2	[M+Hac-H]-	608.422	667.436	-0.31	35.5		8.2	509		677	0
667.436	63720	-0.0158	-0.0218	0.0807	6.64437	0.0648	2.27265	2.24367	39	297	7	1752	139	0	1	0	0	C19H55N15O5S	1	C18(13C)H55N15O5(34S)	[M+Hac-H]-	608.422	667.436	-0.31	35.5		8.2	509		677	0
667.436	63720	-0.0158	-0.0218	0.0807	6.64437	0.0648	2.27265	2.24367	39	297	7	1752	139	0	1	0	0	C34H60N2O5S	1	C34H60N2O5S	[M+Hac-H]-	608.422	667.436	-0.33	35.5		8.2	509		677	0
667.436	63720	-0.0158	-0.0218	0.0807	6.64437	0.0648	2.27265	2.24367	39	297	7	1752	139	0	1	0	0	C35H64N2P2S	1	C35H64N2P2(34S)	[M+Hac-H]-	608.422	667.436	-0.4	35.5		8.2	509		677	0
667.436	63720	-0.0158	-0.0218	0.0807	6.64437	0.0648	2.27265	2.24367	39	297	7	1752	139	0	1	0	0	C29H65N5P4	2	C28(13C)H65N5P4	[M+Hac-H]-	608.422	667.436	-0.49	35.5		8.2	509		677	0
667.436	63720	-0.0158	-0.0218	0.0807	6.64437	0.0648	2.27265	2.24367	39	297	7	1752	139	0	1	0	0	C30H63NO7	2	C29(13C)H63NO7[NaCl]	[M+Hac-H]-	608.422	667.436	-0.53	35.5		8.2	509		677	0
667.436	63720	-0.0158	-0.0218	0.0807	6.64437	0.0648	2.27265	2.24367	39	297	7	1752	139	0	1	0	0	C27H59N9O2S2	1	C26(13C)H59N9O2S(34S)	[M+Hac-H]-	608.422	667.436	-0.58	35.5		8.2	509		677	0
667.436	63720	-0.0158	-0.0218	0.0807	6.64437	0.0648	2.27265	2.24367	39	297	7	1752	139	0	1	0	0	C28H63N6O2P3	1	C28H63N6O2P3	[M+Hac-H]-	608.423	667.436	-0.69	35.5		8.2	509		677	0
667.436	63720	-0.0158	-0.0218	0.0807	6.64437	0.0648	2.27265	2.24367	39	297	7	1752	139	0	1	0	0	C32H61N5S	1	C31(13C)H61N5(34S)[NaCl]	[M+Hac-H]-	608.423	667.436	-0.7	35.5		8.2	509		677	0
667.436	63720	-0.0158	-0.0218	0.0807	6.64437	0.0648	2.27265	2.24367	39	297	7	1752	139	0	1	0	0	C29H57N10PS	1	C29H57N10PS	[M+Hac-H]-	608.423	667.436	-0.78	35.5		8.2	509		677	0
667.436	63720	-0.0158	-0.0218	0.0807	6.64437	0.0648	2.27265	2.24367	39	297	7	1752	139	0	1	0	0	C33H67O3PS2	1	C33H67O3PS(34S)	[M+Hac-H]-	608.423	667.437	-0.97	35.5		8.2	509		677	0
667.436	63720	-0.0158	-0.0218	0.0807	6.64437	0.0648	2.27265	2.24367	39	297	7	1752	139	0	1	0	0	C25H60N9O2P	2	C24(13C)H60N9O2P[NaCl]	[M+Hac-H]-	608.423	667.437	-0.99	35.5		8.2	509		677	0
667.436	63720	-0.0158	-0.0218	0.0807	6.64437	0.0648	2.27265	2.24367	39	297	7	1752	139	0	1	0	0	C32H66N6O2S2	2	C32H66N6O2S2	[M+(37Cl)]-	630.469	667.435	0.91	35.5		8.2	509		677	0
667.436	63720	-0.0158	-0.0218	0.0807	6.64437	0.0648	2.27265	2.24367	39	297	7	1752	139	0	1	0	0	C38H63NO6	1	C37(13C)H63NO6	[M+(37Cl)]-	630.469	667.435	0.88	35.5		8.2	509		677	0
667.436	63720	-0.0158	-0.0218	0.0807	6.64437	0.0648	2.27265	2.24367	39	297	7	1752	139	0	1	0	0	C37H68N2S	2	C37H68N2S[NaCl]	[M+(37Cl)]-	630.469	667.435	0.8	35.5		8.2	509		677	0
667.436	63720	-0.0158	-0.0218	0.0807	6.64437	0.0648	2.27265	2.24367	39	297	7	1752	139	0	1	0	0	C33H60N9OP	2	C32(13C)H60N9OP	[M+(37Cl)]-	630.469	667.436	0.42	35.5		8.2	509		677	0
667.436	63720	-0.0158	-0.0218	0.0807	6.64437	0.0648	2.27265	2.24367	39	297	7	1752	139	0	1	0	0	C32H58N10O3	1	C32H58N10O3	[M+(37Cl)]-	630.469	667.436	0.21	35.5		8.2	509		677	0
667.436	63720	-0.0158	-0.0218	0.0807	6.64437	0.0648	2.27265	2.24367	39	297	7	1752	139	0	1	0	0	C23H59N13O7	2	C22(13C)H59N13O7	[M+(37Cl)]-	630.469	667.436	0.12	35.5		8.2	509		677	0
667.436	63720	-0.0158	-0.0218	0.0807	6.64437	0.0648	2.27265	2.24367	39	297	7	1752	139	0	1	0	0	C39H68O2P2	1	C39H68O2P2	[M+(37Cl)]-	630.469	667.436	0.03	35.5		8.2	509		677	0
667.436	63720	-0.0158	-0.0218	0.0807	6.64437	0.0648	2.27265	2.24367	39	297	7	1752	139	0	1	0	0	C36H68O6S	2	C36H68O6(34S)	[M+(37Cl)]-	630.469	667.436	0.03	35.5		8.2	509		677	0
667.436	63720	-0.0158	-0.0218	0.0807	6.64437	0.0648	2.27265	2.24367	39	297	7	1752	139	0	1	0	0	C40H62N4S	2	C40H62N4S	[M+(37Cl)]-	630.47	667.436	-0.06	35.5		8.2	509		677	0
667.436	63720	-0.0158	-0.0218	0.0807	6.64437	0.0648	2.27265	2.24367	39	297	7	1752	139	0	1	0	0	C31H63N7O4S	2	C30(13C)H63N7O4S	[M+(37Cl)]-	630.47	667.436	-0.15	35.5		8.2	509		677	0
667.436	63720	-0.0158	-0.0218	0.0807	6.64437	0.0648	2.27265	2.24367	39	297	7	1752	139	0	1	0	0	C36H65N3O2	2	C35(13C)H65N3O2[NaCl]	[M+(37Cl)]-	630.47	667.436	-0.26	35.5		8.2	509		677	0
667.436	63720	-0.0158	-0.0218	0.0807	6.64437	0.0648	2.27265	2.24367	39	297	7	1752	139	0	1	0	0	C39H67NOS2	2	C38(13C)H67NOS2	[M+(37Cl)]-	630.47	667.436	-0.43	35.5		8.2	509		677	0
667.436	63720	-0.0158	-0.0218	0.0807	6.64437	0.0648	2.27265	2.24367	39	297	7	1752	139	0	1	0	0	C31H65N8OPS	1	C31H65N8OP(34S)	[M+(37Cl)]-	630.47	667.436	-0.43	35.5		8.2	509		677	0
667.436	63720	-0.0158	-0.0218	0.0807	6.64437	0.0648	2.27265	2.24367	39	297	7	1752	139	0	1	0	0	C25H66N11OP3	2	C24(13C)H66N11OP3	[M+(37Cl)]-	630.47	667.436	-0.52	35.5		8.2	509		677	0
667.436	63720	-0.0158	-0.0218	0.0807	6.64437	0.0648	2.27265	2.24367	39	297	7	1752	139	0	1	0	0	C24H64N12O3P2	2	C24H64N12O3P2	[M+(37Cl)]-	630.47	667.436	-0.72	35.5		8.2	509		677	0
667.436	63720	-0.0158	-0.0218	0.0807	6.64437	0.0648	2.27265	2.24367	39	297	7	1752	139	0	1	0	0	C35H72NPS	3	C34(13C)H72NP(34S)[NaCl]	[M+(37Cl)]-	630.47	667.437	-0.91	35.5		8.2	509		677	0
667.436	63720	-0.0158	-0.0218	0.0807	6.64437	0.0648	2.27265	2.24367	39	297	7	1752	139	0	1	0	0	C32H68N6P2S	3	C32H68N6P2S	[M+(37Cl)]-	630.47	667.437	-0.99	35.5		8.2	509		677	0
667.436	63720	-0.0158	-0.0218	0.0807	6.64437	0.0648	2.27265	2.24367	39	297	7	1752	139	0	1	0	0	C37H68N2O2	1	C37H68N2O2[NaCl]	[M+K-2H]-	630.487	667.435	0.93	35.5		8.2	509		677	0
667.436	63720	-0.0158	-0.0218	0.0807	6.64437	0.0648	2.27265	2.24367	39	297	7	1752	139	0	1	0	0	C25H65N13OS2	2	C24(13C)H65N13OS(34S)	[M+K-2H]-	630.487	667.435	0.79	35.5		8.2	509		677	0
667.436	63720	-0.0158	-0.0218	0.0807	6.64437	0.0648	2.27265	2.24367	39	297	7	1752	139	0	1	0	0	C40H70OS2	1	C40H70OS2	[M+K-2H]-	630.487	667.435	0.77	35.5		8.2	509		677	0
667.436	63720	-0.0158	-0.0218	0.0807	6.64437	0.0648	2.27265	2.24367	39	297	7	1752	139	0	1	0	0	C36H75PS	3	C36H75P(34S)[NaCl]	[M+K-2H]-	630.487	667.436	0.29	35.5		8.2	509		677	0
667.436	63720	-0.0158	-0.0218	0.0807	6.64437	0.0648	2.27265	2.24367	39	297	7	1752	139	0	1	0	0	C41H64N3P	2	C40(13C)H64N3P	[M+K-2H]-	630.487	667.436	0.27	35.5		8.2	509		677	0
667.436	63720	-0.0158	-0.0218	0.0807	6.64437	0.0648	2.27265	2.24367	39	297	7	1752	139	0	1	0	0	C40H62N4O2	1	C40H62N4O2	[M+K-2H]-	630.487	667.436	0.07	35.5		8.2	509		677	0
667.436	63720	-0.0158	-0.0218	0.0807	6.64437	0.0648	2.27265	2.24367	39	297	7	1752	139	0	1	0	0	C31H63N7O6	2	C30(13C)H63N7O6	[M+K-2H]-	630.487	667.436	-0.02	35.5		8.2	509		677	0
667.436	63720	-0.0158	-0.0218	0.0807	6.64437	0.0648	2.27265	2.24367	39	297	7	1752	139	0	1	0	0	C30H68N8S	1	C30H68N8S[NaCl]	[M+K-2H]-	630.487	667.436	-0.1	35.5		8.2	509		677	0
667.436	63720	-0.0158	-0.0218	0.0807	6.64437	0.0648	2.27265	2.24367	39	297	7	1752	139	0	1	0	0	C39H67NO3S	2	C38(13C)H67NO3S	[M+K-2H]-	630.488	667.436	-0.3	35.5		8.2	509		677	0
667.436	63720	-0.0158	-0.0218	0.0807	6.64437	0.0648	2.27265	2.24367	39	297	7	1752	139	0	1	0	0	C26H60N15OP	2	C25(13C)H60N15OP	[M+K-2H]-	630.488	667.436	-0.48	35.5		8.2	509		677	0
667.436	63720	-0.0158	-0.0218	0.0807	6.64437	0.0648	2.27265	2.24367	39	297	7	1752	139	0	1	0	0	C39H69N2PS	1	C39H69N2P(34S)	[M+K-2H]-	630.488	667.436	-0.57	35.5		8.2	509		677	0
667.436	63720	-0.0158	-0.0218	0.0807	6.64437	0.0648	2.27265	2.24367	39	297	7	1752	139	0	1	0	0	C33H70N5P3	2	C32(13C)H70N5P3	[M+K-2H]-	630.488	667.436	-0.66	35.5		8.2	509		677	0
667.436	63720	-0.0158	-0.0218	0.0807	6.64437	0.0648	2.27265	2.24367	39	297	7	1752	139	0	1	0	0	C32H68N6O2P2	1	C32H68N6O2P2	[M+K-2H]-	630.488	667.437	-0.86	35.5		8.2	509		677	0
667.436	63720	-0.0158	-0.0218	0.0807	6.64437	0.0648	2.27265	2.24367	39	297	7	1752	139	0	1	0	0	C33H62N10S	1	C33H62N10S	[M+K-2H]-	630.488	667.437	-0.96	35.5		8.2	509		677	0
667.436	63720	-0.0158	-0.0218	0.0807	6.64437	0.0648	2.27265	2.24367	39	297	7	1752	139	0	1	0	0	C31H64N6O5S	1	C31H64N6O5S	[M+Cl]-	632.466	667.435	0.95	35.5		8.2	509		677	0
667.436	63720	-0.0158	-0.0218	0.0807	6.64437	0.0648	2.27265	2.24367	39	297	7	1752	139	0	1	0	0	C32H68N6P2S	3	C32H68N6P2(34S)	[M+Cl]-	632.466	667.435	0.88	35.5		8.2	509		677	0
667.436	63720	-0.0158	-0.0218	0.0807	6.64437	0.0648	2.27265	2.24367	39	297	7	1752	139	0	1	0	0	C36H66N2O3	1	C36H66N2O3[NaCl]	[M+Cl]-	632.466	667.435	0.84	35.5		8.2	509		677	0
667.436	63720	-0.0158	-0.0218	0.0807	6.64437	0.0648	2.27265	2.24367	39	297	7	1752	139	0	1	0	0	C24H63N13O2S2	2	C23(13C)H63N13O2S(34S)	[M+Cl]-	632.466	667.435	0.7	35.5		8.2	509		677	0
667.436	63720	-0.0158	-0.0218	0.0807	6.64437	0.0648	2.27265	2.24367	39	297	7	1752	139	0	1	0	0	C39H68O2S2	1	C39H68O2S2	[M+Cl]-	632.466	667.435	0.68	35.5		8.2	509		677	0
667.436	63720	-0.0158	-0.0218	0.0807	6.64437	0.0648	2.27265	2.24367	39	297	7	1752	139	0	1	0	0	C29H65N9S	2	C28(13C)H65N9(34S)[NaCl]	[M+Cl]-	632.466	667.436	0.59	35.5		8.2	509		677	0
667.436	63720	-0.0158	-0.0218	0.0807	6.64437	0.0648	2.27265	2.24367	39	297	7	1752	139	0	1	0	0	C26H61N14PS	1	C26H61N14PS	[M+Cl]-	632.466	667.436	0.5	35.5		8.2	509		677	0
667.436	63720	-0.0158	-0.0218	0.0807	6.64437	0.0648	2.27265	2.24367	39	297	7	1752	139	0	1	0	0	C35H73OPS	2	C35H73OP(34S)[NaCl]	[M+Cl]-	632.466	667.436	0.2	35.5		8.2	509		677	0
667.436	63720	-0.0158	-0.0218	0.0807	6.64437	0.0648	2.27265	2.24367	39	297	7	1752	139	0	1	0	0	C40H62N3OP	2	C39(13C)H62N3OP	[M+Cl]-	632.466	667.436	0.18	35.5		8.2	509		677	0
667.436	63720	-0.0158	-0.0218	0.0807	6.64437	0.0648	2.27265	2.24367	39	297	7	1752	139	0	1	0	0	C39H60N4O3	1	C39H60N4O3	[M+Cl]-	632.467	667.436	-0.02	35.5		8.2	509		677	0
667.436	63720	-0.0158	-0.0218	0.0807	6.64437	0.0648	2.27265	2.24367	39	297	7	1752	139	0	1	0	0	C30H61N7O7	2	C29(13C)H61N7O7	[M+Cl]-	632.467	667.436	-0.11	35.5		8.2	509		677	0
667.436	63720	-0.0158	-0.0218	0.0807	6.64437	0.0648	2.27265	2.24367	39	297	7	1752	139	0	1	0	0	C29H66N8OS	1	C29H66N8OS[NaCl]	[M+Cl]-	632.467	667.436	-0.19	35.5		8.2	509		677	0
667.436	63720	-0.0158	-0.0218	0.0807	6.64437	0.0648	2.27265	2.24367	39	297	7	1752	139	0	1	0	0	C32H59N11S	1	C31(13C)H59N11(34S)	[M+Cl]-	632.467	667.436	-0.28	35.5		8.2	509		677	0
667.436	63720	-0.0158	-0.0218	0.0807	6.64437	0.0648	2.27265	2.24367	39	297	7	1752	139	0	1	0	0	C32H68N6S3	1	C32H68N6S3	[M+Cl]-	632.467	667.436	-0.35	35.5		8.2	509		677	0
667.436	63720	-0.0158	-0.0218	0.0807	6.64437	0.0648	2.27265	2.24367	39	297	7	1752	139	0	1	0	0	C38H65NO4S	2	C37(13C)H65NO4S	[M+Cl]-	632.467	667.436	-0.39	35.5		8.2	509		677	0
667.436	63720	-0.0158	-0.0218	0.0807	6.64437	0.0648	2.27265	2.24367	39	297	7	1752	139	0	1	0	0	C25H58N15O2P	2	C24(13C)H58N15O2P	[M+Cl]-	632.467	667.436	-0.57	35.5		8.2	509		677	0
667.436	63720	-0.0158	-0.0218	0.0807	6.64437	0.0648	2.27265	2.24367	39	297	7	1752	139	0	1	0	0	C38H67N2OPS	1	C38H67N2OP(34S)	[M+Cl]-	632.467	667.436	-0.66	35.5		8.2	509		677	0
667.436	63720	-0.0158	-0.0218	0.0807	6.64437	0.0648	2.27265	2.24367	39	297	7	1752	139	0	1	0	0	C32H68N5OP3	2	C31(13C)H68N5OP3	[M+Cl]-	632.467	667.436	-0.75	35.5		8.2	509		677	0
667.436	63720	-0.0158	-0.0218	0.0807	6.64437	0.0648	2.27265	2.24367	39	297	7	1752	139	0	1	0	0	C31H66N6O3P2	1	C31H66N6O3P2	[M+Cl]-	632.467	667.437	-0.95	35.5		8.2	509		677	0
667.436	63720	-0.0158	-0.0218	0.0807	6.64437	0.0648	2.27265	2.24367	39	297	7	1752	139	0	1	0	0	C43H66S2	1	C43H66S2	[M+Na-2H]-	646.461	667.435	1	35.5		8.2	509		677	0
667.436	63720	-0.0158	-0.0218	0.0807	6.64437	0.0648	2.27265	2.24367	39	297	7	1752	139	0	1	0	0	C29H65N10P3	1	C29H65N10P3	[M+Na-2H]-	646.461	667.435	0.91	35.5		8.2	509		677	0
667.436	63720	-0.0158	-0.0218	0.0807	6.64437	0.0648	2.27265	2.24367	39	297	7	1752	139	0	1	0	0	C26H65N10O4PS	2	C26H65N10O4P(34S)	[M+Na-2H]-	646.461	667.435	0.91	35.5		8.2	509		677	0
667.436	63720	-0.0158	-0.0218	0.0807	6.64437	0.0648	2.27265	2.24367	39	297	7	1752	139	0	1	0	0	C34H67N3O4S2	1	C33(13C)H67N3O4S2	[M+Na-2H]-	646.461	667.435	0.91	35.5		8.2	509		677	0
667.436	63720	-0.0158	-0.0218	0.0807	6.64437	0.0648	2.27265	2.24367	39	297	7	1752	139	0	1	0	0	C34H69N4OPS2	2	C34H69N4OPS(34S)	[M+Na-2H]-	646.461	667.436	0.63	35.5		8.2	509		677	0
667.436	63720	-0.0158	-0.0218	0.0807	6.64437	0.0648	2.27265	2.24367	39	297	7	1752	139	0	1	0	0	C26H62N13P	1	C25(13C)H62N13P[NaCl]	[M+Na-2H]-	646.461	667.436	0.61	35.5		8.2	509		677	0
667.436	63720	-0.0158	-0.0218	0.0807	6.64437	0.0648	2.27265	2.24367	39	297	7	1752	139	0	1	0	0	C25H60N14O2	1	C25H60N14O2[NaCl]	[M+Na-2H]-	646.461	667.436	0.41	35.5		8.2	509		677	0
667.436	63720	-0.0158	-0.0218	0.0807	6.64437	0.0648	2.27265	2.24367	39	297	7	1752	139	0	1	0	0	C43H58N4O	1	C43H58N4O	[M+Na-2H]-	646.461	667.436	0.3	35.5		8.2	509		677	0
667.436	63720	-0.0158	-0.0218	0.0807	6.64437	0.0648	2.27265	2.24367	39	297	7	1752	139	0	1	0	0	C28H62N12OS2	1	C28H62N12OS2	[M+Na-2H]-	646.461	667.436	0.25	35.5		8.2	509		677	0
667.436	63720	-0.0158	-0.0218	0.0807	6.64437	0.0648	2.27265	2.24367	39	297	7	1752	139	0	1	0	0	C32H70N4OP2	1	C32H70N4OP2[NaCl]	[M+Na-2H]-	646.461	667.436	0.23	35.5		8.2	509		677	0
667.436	63720	-0.0158	-0.0218	0.0807	6.64437	0.0648	2.27265	2.24367	39	297	7	1752	139	0	1	0	0	C34H59N7O5	2	C33(13C)H59N7O5	[M+Na-2H]-	646.461	667.436	0.21	35.5		8.2	509		677	0
667.436	63720	-0.0158	-0.0218	0.0807	6.64437	0.0648	2.27265	2.24367	39	297	7	1752	139	0	1	0	0	C35H72N2P2S2	1	C35H72N2P2S2	[M+Na-2H]-	646.461	667.436	0.07	35.5		8.2	509		677	0
667.436	63720	-0.0158	-0.0218	0.0807	6.64437	0.0648	2.27265	2.24367	39	297	7	1752	139	0	1	0	0	C42H63NO2S	2	C41(13C)H63NO2S	[M+Na-2H]-	646.461	667.436	-0.07	35.5		8.2	509		677	0
667.436	63720	-0.0158	-0.0218	0.0807	6.64437	0.0648	2.27265	2.24367	39	297	7	1752	139	0	1	0	0	C32H69N5S2	2	C31(13C)H69N5S2[NaCl]	[M+Na-2H]-	646.461	667.436	-0.23	35.5		8.2	509		677	0
667.436	63720	-0.0158	-0.0218	0.0807	6.64437	0.0648	2.27265	2.24367	39	297	7	1752	139	0	1	0	0	C29H56N15P	2	C28(13C)H56N15P	[M+Na-2H]-	646.461	667.436	-0.25	35.5		8.2	509		677	0
667.436	63720	-0.0158	-0.0218	0.0807	6.64437	0.0648	2.27265	2.24367	39	297	7	1752	139	0	1	0	0	C33H66N5O3PS	1	C32(13C)H66N5O3P(34S)	[M+Na-2H]-	646.462	667.436	-0.43	35.5		8.2	509		677	0
667.436	63720	-0.0158	-0.0218	0.0807	6.64437	0.0648	2.27265	2.24367	39	297	7	1752	139	0	1	0	0	C35H64N6OP2	1	C35H64N6OP2	[M+Na-2H]-	646.462	667.436	-0.63	35.5		8.2	509		677	0
667.436	63720	-0.0158	-0.0218	0.0807	6.64437	0.0648	2.27265	2.24367	39	297	7	1752	139	0	1	0	0	C32H64N6O5S	1	C32H64N6O5(34S)	[M+Na-2H]-	646.462	667.436	-0.64	35.5		8.2	509		677	0
667.436	63720	-0.0158	-0.0218	0.0807	6.64437	0.0648	2.27265	2.24367	39	297	7	1752	139	0	1	0	0	C26H65N9O5P2	2	C25(13C)H65N9O5P2	[M+Na-2H]-	646.462	667.436	-0.73	35.5		8.2	509		677	0
667.436	63720	-0.0158	-0.0218	0.0807	6.64437	0.0648	2.27265	2.24367	39	297	7	1752	139	0	1	0	0	C27H59N13O3S	2	C26(13C)H59N13O3S	[M+Na-2H]-	646.462	667.436	-0.82	35.5		8.2	509		677	0
667.436	63720	-0.0158	-0.0218	0.0807	6.64437	0.0648	2.27265	2.24367	39	297	7	1752	139	0	1	0	0	C40H68O2S2	1	C40H68O2S(34S)	[M+Na-2H]-	646.462	667.437	-0.91	35.5		8.2	509		677	0
667.436	63720	-0.0158	-0.0218	0.0807	6.64437	0.0648	2.27265	2.24367	39	297	7	1752	139	0	1	0	0	C25H63N10O7P	1	C25H63N10O7P	[M+Na-2H]-	646.462	667.437	-0.93	35.5		8.2	509		677	0
667.436	63720	-0.0158	-0.0218	0.0807	6.64437	0.0648	2.27265	2.24367	39	297	7	1752	139	0	1	0	0	C32H61N9O	2	C31(13C)H61N9O[NaCl]	[M+Na-2H]-	646.462	667.437	-0.93	35.5		8.2	509		677	0
667.436	63720	-0.0158	-0.0218	0.0807	6.64437	0.0648	2.27265	2.24367	39	297	7	1752	139	0	1	0	0	C38H69O3PS2	1	C38H69O3PS2	[M-H]-	668.443	667.435	0.94	35.5		8.2	509		677	0
667.436	63720	-0.0158	-0.0218	0.0807	6.64437	0.0648	2.27265	2.24367	39	297	7	1752	139	0	1	0	0	C28H66N9OPS	1	C27(13C)H66N9OP(34S)[NaCl]	[M-H]-	668.443	667.435	0.85	35.5		8.2	509		677	0
667.436	63720	-0.0158	-0.0218	0.0807	6.64437	0.0648	2.27265	2.24367	39	297	7	1752	139	0	1	0	0	C25H62N14OP2S	1	C25H62N14OP2S	[M-H]-	668.443	667.435	0.76	35.5		8.2	509		677	0
667.436	63720	-0.0158	-0.0218	0.0807	6.64437	0.0648	2.27265	2.24367	39	297	7	1752	139	0	1	0	0	C31H68N7PS3	1	C30(13C)H68N7PS2(34S)	[M-H]-	668.443	667.435	0.69	35.5		8.2	509		677	0
667.436	63720	-0.0158	-0.0218	0.0807	6.64437	0.0648	2.27265	2.24367	39	297	7	1752	139	0	1	0	0	C27H64N10O3S	2	C27H64N10O3(34S)[NaCl]	[M-H]-	668.443	667.435	0.64	35.5		8.2	509		677	0
667.436	63720	-0.0158	-0.0218	0.0807	6.64437	0.0648	2.27265	2.24367	39	297	7	1752	139	0	1	0	0	C32H53N13O3	1	C31(13C)H53N13O3	[M-H]-	668.443	667.436	0.63	35.5		8.2	509		677	0
667.436	63720	-0.0158	-0.0218	0.0807	6.64437	0.0648	2.27265	2.24367	39	297	7	1752	139	0	1	0	0	C32H72N4P4S	1	C32H72N4P4S	[M-H]-	668.443	667.436	0.58	35.5		8.2	509		677	0
667.436	63720	-0.0158	-0.0218	0.0807	6.64437	0.0648	2.27265	2.24367	39	297	7	1752	139	0	1	0	0	C45H62O2S	2	C45H62O2(34S)	[M-H]-	668.443	667.436	0.54	35.5		8.2	509		677	0
667.436	63720	-0.0158	-0.0218	0.0807	6.64437	0.0648	2.27265	2.24367	39	297	7	1752	139	0	1	0	0	C30H66N8O2S3	2	C30H66N8O2S2(34S)	[M-H]-	668.443	667.436	0.48	35.5		8.2	509		677	0
667.436	63720	-0.0158	-0.0218	0.0807	6.64437	0.0648	2.27265	2.24367	39	297	7	1752	139	0	1	0	0	C39H63N3O2P2	2	C38(13C)H63N3O2P2	[M-H]-	668.443	667.436	0.45	35.5		8.2	509		677	0
667.436	63720	-0.0158	-0.0218	0.0807	6.64437	0.0648	2.27265	2.24367	39	297	7	1752	139	0	1	0	0	C36H63N3O6S	1	C35(13C)H63N3O6(34S)	[M-H]-	668.443	667.436	0.44	35.5		8.2	509		677	0
667.436	63720	-0.0158	-0.0218	0.0807	6.64437	0.0648	2.27265	2.24367	39	297	7	1752	139	0	1	0	0	C35H68N4S2	2	C35H68N4S(34S)[NaCl]	[M-H]-	668.443	667.436	0.37	35.5		8.2	509		677	0
667.436	63720	-0.0158	-0.0218	0.0807	6.64437	0.0648	2.27265	2.24367	39	297	7	1752	139	0	1	0	0	C40H57N7S	2	C39(13C)H57N7S	[M-H]-	668.443	667.436	0.35	35.5		8.2	509		677	0
667.436	63720	-0.0158	-0.0218	0.0807	6.64437	0.0648	2.27265	2.24367	39	297	7	1752	139	0	1	0	0	C25H61N15S3	2	C24(13C)H61N15S3	[M-H]-	668.443	667.436	0.3	35.5		8.2	509		677	0
667.436	63720	-0.0158	-0.0218	0.0807	6.64437	0.0648	2.27265	2.24367	39	297	7	1752	139	0	1	0	0	C29H69N7P2S	2	C28(13C)H69N7P2S[NaCl]	[M-H]-	668.443	667.436	0.28	35.5		8.2	509		677	0
667.436	63720	-0.0158	-0.0218	0.0807	6.64437	0.0648	2.27265	2.24367	39	297	7	1752	139	0	1	0	0	C38H61N4O4P	1	C38H61N4O4P	[M-H]-	668.443	667.436	0.24	35.5		8.2	509		677	0
667.436	63720	-0.0158	-0.0218	0.0807	6.64437	0.0648	2.27265	2.24367	39	297	7	1752	139	0	1	0	0	C29H62N7O8P	2	C28(13C)H62N7O8P	[M-H]-	668.443	667.436	0.15	35.5		8.2	509		677	0
667.436	63720	-0.0158	-0.0218	0.0807	6.64437	0.0648	2.27265	2.24367	39	297	7	1752	139	0	1	0	0	C28H67N8O2PS	1	C28H67N8O2PS[NaCl]	[M-H]-	668.443	667.436	0.08	35.5		8.2	509		677	0
667.436	63720	-0.0158	-0.0218	0.0807	6.64437	0.0648	2.27265	2.24367	39	297	7	1752	139	0	1	0	0	C31H60N11OPS	1	C30(13C)H60N11OP(34S)	[M-H]-	668.443	667.436	-0.01	35.5		8.2	509		677	0
667.436	63720	-0.0158	-0.0218	0.0807	6.64437	0.0648	2.27265	2.24367	39	297	7	1752	139	0	1	0	0	C28H60N8O10	1	C28H60N8O10	[M-H]-	668.443	667.436	-0.05	35.5		8.2	509		677	0
667.436	63720	-0.0158	-0.0218	0.0807	6.64437	0.0648	2.27265	2.24367	39	297	7	1752	139	0	1	0	0	C31H69N6OPS3	1	C31H69N6OPS3	[M-H]-	668.443	667.436	-0.08	35.5		8.2	509		677	0
667.436	63720	-0.0158	-0.0218	0.0807	6.64437	0.0648	2.27265	2.24367	39	297	7	1752	139	0	1	0	0	C37H66NO5PS	2	C36(13C)H66NO5PS	[M-H]-	668.443	667.436	-0.12	35.5		8.2	509		677	0
667.436	63720	-0.0158	-0.0218	0.0807	6.64437	0.0648	2.27265	2.24367	39	297	7	1752	139	0	1	0	0	C38H70NP3S	1	C37(13C)H70NP3(34S)	[M-H]-	668.443	667.436	-0.19	35.5		8.2	509		677	0
667.436	63720	-0.0158	-0.0218	0.0807	6.64437	0.0648	2.27265	2.24367	39	297	7	1752	139	0	1	0	0	C30H58N12O3S	1	C30H58N12O3(34S)	[M-H]-	668.443	667.436	-0.22	35.5		8.2	509		677	0
667.436	63720	-0.0158	-0.0218	0.0807	6.64437	0.0648	2.27265	2.24367	39	297	7	1752	139	0	1	0	0	C24H59N15O3P2	2	C23(13C)H59N15O3P2	[M-H]-	668.443	667.436	-0.31	35.5		8.2	509		677	0
667.436	63720	-0.0158	-0.0218	0.0807	6.64437	0.0648	2.27265	2.24367	39	297	7	1752	139	0	1	0	0	C21H59N15O7S	1	C20(13C)H59N15O7(34S)	[M-H]-	668.443	667.436	-0.31	35.5		8.2	509		677	0
667.436	63720	-0.0158	-0.0218	0.0807	6.64437	0.0648	2.27265	2.24367	39	297	7	1752	139	0	1	0	0	C36H64N2O7S	1	C36H64N2O7S	[M-H]-	668.443	667.436	-0.33	35.5		8.2	509		677	0
667.436	63720	-0.0158	-0.0218	0.0807	6.64437	0.0648	2.27265	2.24367	39	297	7	1752	139	0	1	0	0	C37H68N2O2P2S	1	C37H68N2O2P2(34S)	[M-H]-	668.443	667.436	-0.4	35.5		8.2	509		677	0
667.436	63720	-0.0158	-0.0218	0.0807	6.64437	0.0648	2.27265	2.24367	39	297	7	1752	139	0	1	0	0	C31H69N5O2P4	2	C30(13C)H69N5O2P4	[M-H]-	668.444	667.436	-0.49	35.5		8.2	509		677	0
667.436	63720	-0.0158	-0.0218	0.0807	6.64437	0.0648	2.27265	2.24367	39	297	7	1752	139	0	1	0	0	C38H62N6S2	1	C38H62N6S(34S)	[M-H]-	668.444	667.436	-0.49	35.5		8.2	509		677	0
667.436	63720	-0.0158	-0.0218	0.0807	6.64437	0.0648	2.27265	2.24367	39	297	7	1752	139	0	1	0	0	C32H67NO9	2	C31(13C)H67NO9[NaCl]	[M-H]-	668.444	667.436	-0.53	35.5		8.2	509		677	0
667.436	63720	-0.0158	-0.0218	0.0807	6.64437	0.0648	2.27265	2.24367	39	297	7	1752	139	0	1	0	0	C32H63N9P2S	2	C31(13C)H63N9P2S	[M-H]-	668.444	667.436	-0.58	35.5		8.2	509		677	0
667.436	63720	-0.0158	-0.0218	0.0807	6.64437	0.0648	2.27265	2.24367	39	297	7	1752	139	0	1	0	0	C29H63N9O4S2	1	C28(13C)H63N9O4S(34S)	[M-H]-	668.444	667.436	-0.58	35.5		8.2	509		677	0
667.436	63720	-0.0158	-0.0218	0.0807	6.64437	0.0648	2.27265	2.24367	39	297	7	1752	139	0	1	0	0	C30H67N6O4P3	1	C30H67N6O4P3	[M-H]-	668.444	667.436	-0.69	35.5		8.2	509		677	0
667.436	63720	-0.0158	-0.0218	0.0807	6.64437	0.0648	2.27265	2.24367	39	297	7	1752	139	0	1	0	0	C34H65N5O2S	1	C33(13C)H65N5O2(34S)[NaCl]	[M-H]-	668.444	667.436	-0.7	35.5		8.2	509		677	0
667.436	63720	-0.0158	-0.0218	0.0807	6.64437	0.0648	2.27265	2.24367	39	297	7	1752	139	0	1	0	0	C31H61N10O2PS	1	C31H61N10O2PS	[M-H]-	668.444	667.436	-0.78	35.5		8.2	509		677	0
667.436	63720	-0.0158	-0.0218	0.0807	6.64437	0.0648	2.27265	2.24367	39	297	7	1752	139	0	1	0	0	C37H67N3OS3	1	C36(13C)H67N3OS2(34S)	[M-H]-	668.444	667.437	-0.86	35.5		8.2	509		677	0
667.436	63720	-0.0158	-0.0218	0.0807	6.64437	0.0648	2.27265	2.24367	39	297	7	1752	139	0	1	0	0	C36H63N6P	1	C36H63N6P[NaCl]	[M-H]-	668.444	667.437	-0.9	35.5		8.2	509		677	0
667.436	63720	-0.0158	-0.0218	0.0807	6.64437	0.0648	2.27265	2.24367	39	297	7	1752	139	0	1	0	0	C38H71OP3S	1	C38H71OP3S	[M-H]-	668.444	667.437	-0.97	35.5		8.2	509		677	0
667.436	63720	-0.0158	-0.0218	0.0807	6.64437	0.0648	2.27265	2.24367	39	297	7	1752	139	0	1	0	0	C35H71O5PS2	1	C35H71O5PS(34S)	[M-H]-	668.444	667.437	-0.97	35.5		8.2	509		677	0
667.436	63720	-0.0158	-0.0218	0.0807	6.64437	0.0648	2.27265	2.24367	39	297	7	1752	139	0	1	0	0	C27H64N9O4P	2	C26(13C)H64N9O4P[NaCl]	[M-H]-	668.444	667.437	-0.99	35.5		8.2	509		677	0
904.87	17125	0.0688	0.0735	-0.0209	10.212	0.00176	0.16728	0.71577	40	19	204	34	0	0	0	NA	0		0	0					61.9			948				0
621.602	28316	0.0841	0.0849	0.0257	13.6287	0.00334	0.12996	1.00772	41	10	1184	6	0	0	0	NA	0		0	0					37.9			1186				0	13C to 620.59853
621.602	28316	0.0841	0.0849	0.0257	13.6287	0.00334	0.12996	1.00772	41	10	1184	6	22	0	1	0	0	C38H75NO	3	C37(13C)H75NO	[M+Hac-H]-	562.588	621.602	-0.26	37.9			544			0		+
621.602	28316	0.0841	0.0849	0.0257	13.6287	0.00334	0.12996	1.00772	41	10	1184	6	22	0	1	0	0	C4HNP6S8	1	C4HNP6S8[NaCl]	[M+Hac-H]-	562.589	621.603	-1	37.9			544			0		+
621.602	28316	0.0841	0.0849	0.0257	13.6287	0.00334	0.12996	1.00772	41	10	1184	6	22	0	1	0	0	C3H2N4O3P6S8	2	C2(13C)H2N4O3P6S8	[M+(37Cl)]-	584.635	621.602	0.42	37.9			544			0		+
621.602	28316	0.0841	0.0849	0.0257	13.6287	0.00334	0.12996	1.00772	41	10	1184	6	22	0	1	0	0	C8H4OP6S7	2	C7(13C)H4OP6S7[NaCl]	[M+(37Cl)]-	584.635	621.602	0.3	37.9			544			0		+
621.602	28316	0.0841	0.0849	0.0257	13.6287	0.00334	0.12996	1.00772	41	10	1184	6	22	0	1	0	0	C7H2NO3P5S7	1	C7H2NO3P5S7[NaCl]	[M+(37Cl)]-	584.635	621.602	0.08	37.9			544			0		+
621.602	28316	0.0841	0.0849	0.0257	13.6287	0.00334	0.12996	1.00772	41	10	1184	6	22	0	1	0	0	C12HNOP6S7	1	C12HNOP6S7	[M+K-2H]-	584.653	621.602	0.66	37.9			544			0		+
621.602	28316	0.0841	0.0849	0.0257	13.6287	0.00334	0.12996	1.00772	41	10	1184	6	22	0	1	0	0	C3H2N4O5P6S7	2	C2(13C)H2N4O5P6S7	[M+K-2H]-	584.653	621.602	0.56	37.9			544			0		+
621.602	28316	0.0841	0.0849	0.0257	13.6287	0.00334	0.12996	1.00772	41	10	1184	6	22	0	1	0	0	C8H4O3P6S6	2	C7(13C)H4O3P6S6[NaCl]	[M+K-2H]-	584.653	621.602	0.44	37.9			544			0		+
621.602	28316	0.0841	0.0849	0.0257	13.6287	0.00334	0.12996	1.00772	41	10	1184	6	22	0	1	0	0	C7H2NO5P5S6	1	C7H2NO5P5S6[NaCl]	[M+K-2H]-	584.653	621.602	0.22	37.9			544			0		+
621.602	28316	0.0841	0.0849	0.0257	13.6287	0.00334	0.12996	1.00772	41	10	1184	6	22	0	1	0	0	C7HN2O4P3S8	2	C6(13C)HN2O4P3S8[NaCl]	[M+K-2H]-	584.653	621.602	-0.28	37.9			544			0		+
621.602	28316	0.0841	0.0849	0.0257	13.6287	0.00334	0.12996	1.00772	41	10	1184	6	22	0	1	0	0	C12HP7S7	2	C11(13C)HP7S7	[M+Cl]-	586.632	621.601	0.78	37.9			544			0		+
621.602	28316	0.0841	0.0849	0.0257	13.6287	0.00334	0.12996	1.00772	41	10	1184	6	22	0	1	0	0	C7H2O4P6S6	2	C6(13C)H2O4P6S6[NaCl]	[M+Cl]-	586.632	621.602	0.34	37.9			544			0		+
621.602	28316	0.0841	0.0849	0.0257	13.6287	0.00334	0.12996	1.00772	41	10	1184	6	22	0	1	0	0	C4H2NO8P7S6	3	C4H2NO8P7S6	[M+Na-2H]-	600.627	621.601	0.68	37.9			544			0		+
621.602	28316	0.0841	0.0849	0.0257	13.6287	0.00334	0.12996	1.00772	41	10	1184	6	22	0	1	0	0	C4HN2O7P5S8	2	C3(13C)HN2O7P5S8	[M+Na-2H]-	600.627	621.602	0.19	37.9			544			0		+
621.602	28316	0.0841	0.0849	0.0257	13.6287	0.00334	0.12996	1.00772	41	10	1184	6	22	0	1	0	0	C5H6NO3P7S8	2	C5H6NO3P7S8	[M+Na-2H]-	600.628	621.602	-0.72	37.9			544			0		+
621.602	28316	0.0841	0.0849	0.0257	13.6287	0.00334	0.12996	1.00772	41	10	1184	6	22	0	1	0	0	C41H82OS	4	C41H82OS	[M-H]-	622.609	621.601	0.88	37.9			544			0		+
621.602	28316	0.0841	0.0849	0.0257	13.6287	0.00334	0.12996	1.00772	41	10	1184	6	22	0	1	0	0	C6H3O5P7S6	4	C5(13C)H3O5P7S6[NaCl]	[M-H]-	622.609	621.602	0.62	37.9			544			0		+
621.602	28316	0.0841	0.0849	0.0257	13.6287	0.00334	0.12996	1.00772	41	10	1184	6	22	0	1	0	0	C5HNO7P6S6	5	C5HNO7P6S6[NaCl]	[M-H]-	622.609	621.602	0.4	37.9			544			0		+
621.602	28316	0.0841	0.0849	0.0257	13.6287	0.00334	0.12996	1.00772	41	10	1184	6	22	0	1	0	0	C40H79NO3	4	C39(13C)H79NO3	[M-H]-	622.609	621.602	-0.26	37.9			544			0		+
621.602	28316	0.0841	0.0849	0.0257	13.6287	0.00334	0.12996	1.00772	41	10	1184	6	22	0	1	0	0	C7H7P7S8	3	C6(13C)H7P7S8[NaCl]	[M-H]-	622.61	621.602	-0.78	37.9			544			0		+
621.602	28316	0.0841	0.0849	0.0257	13.6287	0.00334	0.12996	1.00772	41	10	1184	6	22	0	1	0	0	C34H74N10	1	C34H74N10	[M-H]-	622.61	621.603	-0.97	37.9			544			0		+
621.602	28316	0.0841	0.0849	0.0257	13.6287	0.00334	0.12996	1.00772	41	10	1184	6	22	0	1	0	0	C6H5NO2P6S8	1	C6H5NO2P6S8[NaCl]	[M-H]-	622.61	621.603	-1	37.9			544			0		+
874.822	24029	0.0657	0.0718	-0.0189	9.76735	0.00043	0.16871	0.74559	42	22	265	37	0	0	0	NA	0		0	0					57.5			971				0
707.638	53719	0.0817	0.0811	0.0219	12.4406	0.0121	0.15323	1.01037	43	14	1127	9	0	0	0	NA	0		0	0					44.1			1119				0	13C to 706.63497
761.61	78386	0.0692	0.0781	0.0017	11.7502	4.9e-05	0.15743	0.86814	44	15	869	17	0	0	0	NA	0		0	0					43.9			1062				0	13C to 760.60646
685.61	97980	0.0609	0.069	-0.0152	9.19892	2.2e-05	0.1789	0.72066	45	26	391	42	0	0	0	NA	0		0	C40H81NO3	[M+HNO3-H]-		685.61	-0.747065								0	Cer 40:0
685.61	97980	0.0609	0.069	-0.0152	9.19892	2.2e-05	0.1789	0.72066	45	26	391	42	40	0	1	0	0	C40H83PS	1	C40H83PS	[M+Hac-H]-	626.595	685.609	0.49							0		+
685.61	97980	0.0609	0.069	-0.0152	9.19892	2.2e-05	0.1789	0.72066	45	26	391	42	40	0	1	0	0	C4H2NO6P7S6	1	C4H2NO6P7S6[NaCl]	[M+Hac-H]-	626.596	685.609	0.05							0		+
685.61	97980	0.0609	0.069	-0.0152	9.19892	2.2e-05	0.1789	0.72066	45	26	391	42	40	0	1	0	0	C38H78N2O4	1	C38H78N2O4	[M+Hac-H]-	626.596	685.61	-0.75							0		+
685.61	97980	0.0609	0.069	-0.0152	9.19892	2.2e-05	0.1789	0.72066	45	26	391	42	40	0	1	0	0	C5H2N7O3P7S7	1	C5H2N7O3P7S7	[M+(37Cl)]-	648.643	685.609	0.42							0		+
685.61	97980	0.0609	0.069	-0.0152	9.19892	2.2e-05	0.1789	0.72066	45	26	391	42	40	0	1	0	0	C10H4N3OP7S6	1	C10H4N3OP7S6[NaCl]	[M+(37Cl)]-	648.643	685.609	0.31							0		+
685.61	97980	0.0609	0.069	-0.0152	9.19892	2.2e-05	0.1789	0.72066	45	26	391	42	40	0	1	0	0	C13H6NP7S8	1	C13H6NP7S8	[M+(37Cl)]-	648.643	685.609	0.16							0		+
685.61	97980	0.0609	0.069	-0.0152	9.19892	2.2e-05	0.1789	0.72066	45	26	391	42	40	0	1	0	0	C3H5N5O6P6S8	1	C3H5N5O6P6S8	[M+(37Cl)]-	648.643	685.61	-0.13							0		+
685.61	97980	0.0609	0.069	-0.0152	9.19892	2.2e-05	0.1789	0.72066	45	26	391	42	40	0	1	0	0	C8H7NO4P6S7	1	C8H7NO4P6S7[NaCl]	[M+(37Cl)]-	648.643	685.61	-0.24							0		+
685.61	97980	0.0609	0.069	-0.0152	9.19892	2.2e-05	0.1789	0.72066	45	26	391	42	40	0	1	0	0	C9HN5O2P4S8	1	C9HN5O2P4S8[NaCl]	[M+(37Cl)]-	648.643	685.61	-0.33							0		+
685.61	97980	0.0609	0.069	-0.0152	9.19892	2.2e-05	0.1789	0.72066	45	26	391	42	40	0	1	0	0	C5H2N7O5P7S6	1	C5H2N7O5P7S6	[M+K-2H]-	648.661	685.609	0.55							0		+
685.61	97980	0.0609	0.069	-0.0152	9.19892	2.2e-05	0.1789	0.72066	45	26	391	42	40	0	1	0	0	C10H4N3O3P7S5	1	C10H4N3O3P7S5[NaCl]	[M+K-2H]-	648.661	685.609	0.44							0		+
685.61	97980	0.0609	0.069	-0.0152	9.19892	2.2e-05	0.1789	0.72066	45	26	391	42	40	0	1	0	0	C9H2NO11P3S8	1	C9H2NO11P3S8	[M+K-2H]-	648.661	685.609	0.35							0		+
685.61	97980	0.0609	0.069	-0.0152	9.19892	2.2e-05	0.1789	0.72066	45	26	391	42	40	0	1	0	0	C44H88S	1	C44H88S	[M+K-2H]-	648.661	685.609	0.32							0		+
685.61	97980	0.0609	0.069	-0.0152	9.19892	2.2e-05	0.1789	0.72066	45	26	391	42	40	0	1	0	0	C13H6NO2P7S7	1	C13H6NO2P7S7	[M+K-2H]-	648.661	685.609	0.28							0		+
685.61	97980	0.0609	0.069	-0.0152	9.19892	2.2e-05	0.1789	0.72066	45	26	391	42	40	0	1	0	0	C3H5N5O8P6S7	1	C3H5N5O8P6S7	[M+K-2H]-	648.661	685.61	-0.01							0		+
685.61	97980	0.0609	0.069	-0.0152	9.19892	2.2e-05	0.1789	0.72066	45	26	391	42	40	0	1	0	0	C8H7NO6P6S6	1	C8H7NO6P6S6[NaCl]	[M+K-2H]-	648.661	685.61	-0.11							0		+
685.61	97980	0.0609	0.069	-0.0152	9.19892	2.2e-05	0.1789	0.72066	45	26	391	42	40	0	1	0	0	C9HN5O4P4S7	1	C9HN5O4P4S7[NaCl]	[M+K-2H]-	648.661	685.61	-0.21							0		+
685.61	97980	0.0609	0.069	-0.0152	9.19892	2.2e-05	0.1789	0.72066	45	26	391	42	40	0	1	0	0	C6H6N7P7S8	1	C6H6N7P7S8	[M+K-2H]-	648.661	685.61	-0.72							0		+
685.61	97980	0.0609	0.069	-0.0152	9.19892	2.2e-05	0.1789	0.72066	45	26	391	42	40	0	1	0	0	C7H4N3O7P3S8	1	C7H4N3O7P3S8[NaCl]	[M+K-2H]-	648.661	685.61	-0.76							0		+
685.61	97980	0.0609	0.069	-0.0152	9.19892	2.2e-05	0.1789	0.72066	45	26	391	42	40	0	1	0	0	C11HN3O6P6S6	1	C11HN3O6P6S6	[M+K-2H]-	648.662	685.61	-0.95							0		+
685.61	97980	0.0609	0.069	-0.0152	9.19892	2.2e-05	0.1789	0.72066	45	26	391	42	40	0	1	0	0	C10H4N3OP5S8	1	C10H4N3OP5S8[NaCl]	[M+Cl]-	650.639	685.609	0.94							0		+
685.61	97980	0.0609	0.069	-0.0152	9.19892	2.2e-05	0.1789	0.72066	45	26	391	42	40	0	1	0	0	C9H2N3O4P7S5	2	C9H2N3O4P7S5[NaCl]	[M+Cl]-	650.64	685.609	0.35							0		+
685.61	97980	0.0609	0.069	-0.0152	9.19892	2.2e-05	0.1789	0.72066	45	26	391	42	40	0	1	0	0	C43H86OS	2	C43H86OS	[M+Cl]-	650.64	685.609	0.24							0		+
685.61	97980	0.0609	0.069	-0.0152	9.19892	2.2e-05	0.1789	0.72066	45	26	391	42	40	0	1	0	0	C12H4NO3P7S7	2	C12H4NO3P7S7	[M+Cl]-	650.64	685.609	0.2							0		+
685.61	97980	0.0609	0.069	-0.0152	9.19892	2.2e-05	0.1789	0.72066	45	26	391	42	40	0	1	0	0	C7H5NO7P6S6	2	C7H5NO7P6S6[NaCl]	[M+Cl]-	650.64	685.61	-0.2							0		+
685.61	97980	0.0609	0.069	-0.0152	9.19892	2.2e-05	0.1789	0.72066	45	26	391	42	40	0	1	0	0	C5H4N7OP7S8	2	C5H4N7OP7S8	[M+Cl]-	650.641	685.61	-0.8							0		+
685.61	97980	0.0609	0.069	-0.0152	9.19892	2.2e-05	0.1789	0.72066	45	26	391	42	40	0	1	0	0	C6H2N3O8P3S8	2	C6H2N3O8P3S8[NaCl]	[M+Cl]-	650.641	685.61	-0.85							0		+
685.61	97980	0.0609	0.069	-0.0152	9.19892	2.2e-05	0.1789	0.72066	45	26	391	42	40	0	1	0	0	C4HN7O5P4S8	1	C4HN7O5P4S8[NaCl]	[M+Na-2H]-	664.634	685.609	0.97							0		+
685.61	97980	0.0609	0.069	-0.0152	9.19892	2.2e-05	0.1789	0.72066	45	26	391	42	40	0	1	0	0	C39H80N6O2	1	C39H80N6O2	[M+Na-2H]-	664.634	685.609	0.81							0		+
685.61	97980	0.0609	0.069	-0.0152	9.19892	2.2e-05	0.1789	0.72066	45	26	391	42	40	0	1	0	0	C16H2NOP7S7	1	C16H2NOP7S7	[M+Na-2H]-	664.634	685.609	0.51							0		+
685.61	97980	0.0609	0.069	-0.0152	9.19892	2.2e-05	0.1789	0.72066	45	26	391	42	40	0	1	0	0	C6HN5O7P6S7	1	C6HN5O7P6S7	[M+Na-2H]-	664.635	685.609	0.22							0		+
685.61	97980	0.0609	0.069	-0.0152	9.19892	2.2e-05	0.1789	0.72066	45	26	391	42	40	0	1	0	0	C11H3NO5P6S6	1	C11H3NO5P6S6[NaCl]	[M+Na-2H]-	664.635	685.609	0.11							0		+
685.61	97980	0.0609	0.069	-0.0152	9.19892	2.2e-05	0.1789	0.72066	45	26	391	42	40	0	1	0	0	C4H4N3O10P5S8	1	C4H4N3O10P5S8	[M+Na-2H]-	664.635	685.61	-0.34							0		+
685.61	97980	0.0609	0.069	-0.0152	9.19892	2.2e-05	0.1789	0.72066	45	26	391	42	40	0	1	0	0	C4H3N7O3P6S7	1	C4H3N7O3P6S7[NaCl]	[M+Na-2H]-	664.635	685.61	-0.89							0		+
685.61	97980	0.0609	0.069	-0.0152	9.19892	2.2e-05	0.1789	0.72066	45	26	391	42	40	0	1	0	0	C7HNO13P4S8	1	C7HNO13P4S8	[M-H]-	686.616	685.609	0.52							0		+
685.61	97980	0.0609	0.069	-0.0152	9.19892	2.2e-05	0.1789	0.72066	45	26	391	42	40	0	1	0	0	C42H87O2PS	1	C42H87O2PS	[M-H]-	686.616	685.609	0.49							0		+
685.61	97980	0.0609	0.069	-0.0152	9.19892	2.2e-05	0.1789	0.72066	45	26	391	42	40	0	1	0	0	C17HNP6S7	2	C17HNP6S7[NaCl]	[M-H]-	686.617	685.609	0.25							0		+
685.61	97980	0.0609	0.069	-0.0152	9.19892	2.2e-05	0.1789	0.72066	45	26	391	42	40	0	1	0	0	C6H6NO8P7S6	2	C6H6NO8P7S6[NaCl]	[M-H]-	686.617	685.609	0.05							0		+
685.61	97980	0.0609	0.069	-0.0152	9.19892	2.2e-05	0.1789	0.72066	45	26	391	42	40	0	1	0	0	C5H3N3O9P4S8	2	C5H3N3O9P4S8[NaCl]	[M-H]-	686.617	685.61	-0.59							0		+
685.61	97980	0.0609	0.069	-0.0152	9.19892	2.2e-05	0.1789	0.72066	45	26	391	42	40	0	1	0	0	C40H82N2O6	1	C40H82N2O6	[M-H]-	686.617	685.61	-0.75							0		+
663.48	254858	-0.0334	-0.0419	0.0595	4.19912	2e-06	3.23465	1.91603	46	99	42	472	0	0	0	NA	0		0	0					34.8			1155				0
663.48	254858	-0.0334	-0.0419	0.0595	4.19912	2e-06	3.23465	1.91603	46	99	42	472	57	0	1	0	0	C36H66N2OP2	1	C36H66N2OP2	[M+Hac-H]-	604.465	663.479	0.99	34.8			513			0
663.48	254858	-0.0334	-0.0419	0.0595	4.19912	2e-06	3.23465	1.91603	46	99	42	472	57	0	1	0	0	C28H61N9O3S	2	C27(13C)H61N9O3S	[M+Hac-H]-	604.465	663.479	0.8	34.8			513			0
663.48	254858	-0.0334	-0.0419	0.0595	4.19912	2e-06	3.23465	1.91603	46	99	42	472	57	0	1	0	0	C33H63N5O	2	C32(13C)H63N5O[NaCl]	[M+Hac-H]-	604.465	663.479	0.69	34.8			513			0
663.48	254858	-0.0334	-0.0419	0.0595	4.19912	2e-06	3.23465	1.91603	46	99	42	472	57	0	1	0	0	C36H65N3S2	2	C35(13C)H65N3S2	[M+Hac-H]-	604.465	663.479	0.53	34.8			513			0
663.48	254858	-0.0334	-0.0419	0.0595	4.19912	2e-06	3.23465	1.91603	46	99	42	472	57	0	1	0	0	C34H69O4PS	1	C34H69O4PS	[M+Hac-H]-	604.465	663.479	0.42	34.8			513			0
663.48	254858	-0.0334	-0.0419	0.0595	4.19912	2e-06	3.23465	1.91603	46	99	42	472	57	0	1	0	0	C36H57N7O	2	C35(13C)H57N7O	[M+Hac-H]-	604.466	663.48	-0.18	34.8			513			0
663.48	254858	-0.0334	-0.0419	0.0595	4.19912	2e-06	3.23465	1.91603	46	99	42	472	57	0	1	0	0	C33H66NO6P	2	C32(13C)H66NO6P	[M+Hac-H]-	604.466	663.48	-0.66	34.8			513			0
663.48	254858	-0.0334	-0.0419	0.0595	4.19912	2e-06	3.23465	1.91603	46	99	42	472	57	0	1	0	0	C32H64N2O8	1	C32H64N2O8	[M+Hac-H]-	604.466	663.48	-0.86	34.8			513			0
663.48	254858	-0.0334	-0.0419	0.0595	4.19912	2e-06	3.23465	1.91603	46	99	42	472	57	0	1	0	0	C32H67N8O2P	1	C32H67N8O2P	[M+(37Cl)]-	626.512	663.479	0.96	34.8			513			0
663.48	254858	-0.0334	-0.0419	0.0595	4.19912	2e-06	3.23465	1.91603	46	99	42	472	57	0	1	0	0	C36H74NOP	2	C35(13C)H74NOP[NaCl]	[M+(37Cl)]-	626.513	663.479	0.48	34.8			513			0
663.48	254858	-0.0334	-0.0419	0.0595	4.19912	2e-06	3.23465	1.91603	46	99	42	472	57	0	1	0	0	C35H72N2O3	1	C35H72N2O3[NaCl]	[M+(37Cl)]-	626.513	663.479	0.27	34.8			513			0
663.48	254858	-0.0334	-0.0419	0.0595	4.19912	2e-06	3.23465	1.91603	46	99	42	472	57	0	1	0	0	C38H74O2S2	1	C38H74O2S2	[M+(37Cl)]-	626.513	663.479	0.11	34.8			513			0
663.48	254858	-0.0334	-0.0419	0.0595	4.19912	2e-06	3.23465	1.91603	46	99	42	472	57	0	1	0	0	C25H67N14PS	1	C25H67N14PS	[M+(37Cl)]-	626.513	663.48	-0.07	34.8			513			0
663.48	254858	-0.0334	-0.0419	0.0595	4.19912	2e-06	3.23465	1.91603	46	99	42	472	57	0	1	0	0	C39H68N3OP	2	C38(13C)H68N3OP	[M+(37Cl)]-	626.513	663.48	-0.39	34.8			513			0
663.48	254858	-0.0334	-0.0419	0.0595	4.19912	2e-06	3.23465	1.91603	46	99	42	472	57	0	1	0	0	C38H66N4O3	1	C38H66N4O3	[M+(37Cl)]-	626.513	663.48	-0.59	34.8			513			0
663.48	254858	-0.0334	-0.0419	0.0595	4.19912	2e-06	3.23465	1.91603	46	99	42	472	57	0	1	0	0	C29H67N7O7	2	C28(13C)H67N7O7	[M+(37Cl)]-	626.514	663.48	-0.69	34.8			513			0
663.48	254858	-0.0334	-0.0419	0.0595	4.19912	2e-06	3.23465	1.91603	46	99	42	472	57	0	1	0	0	C37H71NO4S	2	C36(13C)H71NO4S	[M+(37Cl)]-	626.514	663.48	-0.96	34.8			513			0
663.48	254858	-0.0334	-0.0419	0.0595	4.19912	2e-06	3.23465	1.91603	46	99	42	472	57	0	1	0	0	C40H71N2OP	1	C40H71N2OP	[M+K-2H]-	626.53	663.479	0.82	34.8			513			0
663.48	254858	-0.0334	-0.0419	0.0595	4.19912	2e-06	3.23465	1.91603	46	99	42	472	57	0	1	0	0	C26H69N13P2	2	C25(13C)H69N13P2	[M+K-2H]-	626.531	663.479	0.26	34.8			513			0
663.48	254858	-0.0334	-0.0419	0.0595	4.19912	2e-06	3.23465	1.91603	46	99	42	472	57	0	1	0	0	C38H74O4S	1	C38H74O4S	[M+K-2H]-	626.531	663.479	0.24	34.8			513			0
663.48	254858	-0.0334	-0.0419	0.0595	4.19912	2e-06	3.23465	1.91603	46	99	42	472	57	0	1	0	0	C25H67N14O2P	1	C25H67N14O2P	[M+K-2H]-	626.531	663.48	0.06	34.8			513			0
663.48	254858	-0.0334	-0.0419	0.0595	4.19912	2e-06	3.23465	1.91603	46	99	42	472	57	0	1	0	0	C37H71NO6	2	C36(13C)H71NO6	[M+K-2H]-	626.531	663.48	-0.83	34.8			513			0
663.48	254858	-0.0334	-0.0419	0.0595	4.19912	2e-06	3.23465	1.91603	46	99	42	472	57	0	1	0	0	C36H76N2S	1	C36H76N2S[NaCl]	[M+K-2H]-	626.532	663.48	-0.9	34.8			513			0
663.48	254858	-0.0334	-0.0419	0.0595	4.19912	2e-06	3.23465	1.91603	46	99	42	472	57	0	1	0	0	C40H71NP2	1	C39(13C)H71NP2	[M+Cl]-	628.51	663.479	0.93	34.8			513			0
663.48	254858	-0.0334	-0.0419	0.0595	4.19912	2e-06	3.23465	1.91603	46	99	42	472	57	0	1	0	0	C39H69N2O2P	1	C39H69N2O2P	[M+Cl]-	628.51	663.479	0.73	34.8			513			0
663.48	254858	-0.0334	-0.0419	0.0595	4.19912	2e-06	3.23465	1.91603	46	99	42	472	57	0	1	0	0	C25H67N13OP2	4	C24(13C)H67N13OP2	[M+Cl]-	628.51	663.479	0.17	34.8			513			0
663.48	254858	-0.0334	-0.0419	0.0595	4.19912	2e-06	3.23465	1.91603	46	99	42	472	57	0	1	0	0	C37H72O5S	2	C37H72O5S	[M+Cl]-	628.51	663.479	0.15	34.8			513			0
663.48	254858	-0.0334	-0.0419	0.0595	4.19912	2e-06	3.23465	1.91603	46	99	42	472	57	0	1	0	0	C24H65N14O3P	2	C24H65N14O3P	[M+Cl]-	628.51	663.48	-0.03	34.8			513			0
663.48	254858	-0.0334	-0.0419	0.0595	4.19912	2e-06	3.23465	1.91603	46	99	42	472	57	0	1	0	0	C32H69N8PS	2	C32H69N8PS	[M+Cl]-	628.51	663.48	-0.31	34.8			513			0
663.48	254858	-0.0334	-0.0419	0.0595	4.19912	2e-06	3.23465	1.91603	46	99	42	472	57	0	1	0	0	C36H69NO7	4	C35(13C)H69NO7	[M+Cl]-	628.511	663.48	-0.92	34.8			513			0
663.48	254858	-0.0334	-0.0419	0.0595	4.19912	2e-06	3.23465	1.91603	46	99	42	472	57	0	1	0	0	C35H74N2OS	2	C35H74N2OS[NaCl]	[M+Cl]-	628.511	663.48	-0.99	34.8			513			0
663.48	254858	-0.0334	-0.0419	0.0595	4.19912	2e-06	3.23465	1.91603	46	99	42	472	57	0	1	0	0	C34H68N5O4P	1	C33(13C)H68N5O4P	[M+Na-2H]-	642.504	663.479	0.95	34.8			513			0
663.48	254858	-0.0334	-0.0419	0.0595	4.19912	2e-06	3.23465	1.91603	46	99	42	472	57	0	1	0	0	C33H66N6O6	1	C33H66N6O6	[M+Na-2H]-	642.504	663.479	0.75	34.8			513			0
663.48	254858	-0.0334	-0.0419	0.0595	4.19912	2e-06	3.23465	1.91603	46	99	42	472	57	0	1	0	0	C41H70O3S	1	C41H70O3S	[M+Na-2H]-	642.505	663.479	0.47	34.8			513			0
663.48	254858	-0.0334	-0.0419	0.0595	4.19912	2e-06	3.23465	1.91603	46	99	42	472	57	0	1	0	0	C28H63N14OP	1	C28H63N14OP	[M+Na-2H]-	642.505	663.479	0.29	34.8			513			0
663.48	254858	-0.0334	-0.0419	0.0595	4.19912	2e-06	3.23465	1.91603	46	99	42	472	57	0	1	0	0	C35H73N4P3	1	C35H73N4P3	[M+Na-2H]-	642.505	663.479	0.11	34.8			513			0
663.48	254858	-0.0334	-0.0419	0.0595	4.19912	2e-06	3.23465	1.91603	46	99	42	472	57	0	1	0	0	C27H68N11O2PS	2	C26(13C)H68N11O2PS	[M+Na-2H]-	642.505	663.48	-0.08	34.8			513			0
663.48	254858	-0.0334	-0.0419	0.0595	4.19912	2e-06	3.23465	1.91603	46	99	42	472	57	0	1	0	0	C32H70N7P	2	C31(13C)H70N7P[NaCl]	[M+Na-2H]-	642.505	663.48	-0.19	34.8			513			0
663.48	254858	-0.0334	-0.0419	0.0595	4.19912	2e-06	3.23465	1.91603	46	99	42	472	57	0	1	0	0	C26H66N12O4S	1	C26H66N12O4S	[M+Na-2H]-	642.505	663.48	-0.28	34.8			513			0
663.48	254858	-0.0334	-0.0419	0.0595	4.19912	2e-06	3.23465	1.91603	46	99	42	472	57	0	1	0	0	C31H68N8O2	1	C31H68N8O2[NaCl]	[M+Na-2H]-	642.505	663.48	-0.4	34.8			513			0
663.48	254858	-0.0334	-0.0419	0.0595	4.19912	2e-06	3.23465	1.91603	46	99	42	472	57	0	1	0	0	C34H70N6OS2	1	C34H70N6OS2	[M+Na-2H]-	642.505	663.48	-0.56	34.8			513			0
663.48	254858	-0.0334	-0.0419	0.0595	4.19912	2e-06	3.23465	1.91603	46	99	42	472	57	0	1	0	0	C40H67NO5	2	C39(13C)H67NO5	[M+Na-2H]-	642.505	663.48	-0.6	34.8			513			0
663.48	254858	-0.0334	-0.0419	0.0595	4.19912	2e-06	3.23465	1.91603	46	99	42	472	57	0	1	0	0	C38H70N2O3P2	1	C38H70N2O3P2	[M-H]-	664.486	663.479	0.99	34.8			513			0
663.48	254858	-0.0334	-0.0419	0.0595	4.19912	2e-06	3.23465	1.91603	46	99	42	472	57	0	1	0	0	C39H64N6OS	1	C39H64N6OS	[M-H]-	664.486	663.479	0.9	34.8			513			0
663.48	254858	-0.0334	-0.0419	0.0595	4.19912	2e-06	3.23465	1.91603	46	99	42	472	57	0	1	0	0	C30H65N9O5S	2	C29(13C)H65N9O5S	[M-H]-	664.486	663.479	0.8	34.8			513			0
663.48	254858	-0.0334	-0.0419	0.0595	4.19912	2e-06	3.23465	1.91603	46	99	42	472	57	0	1	0	0	C35H67N5O3	2	C34(13C)H67N5O3[NaCl]	[M-H]-	664.486	663.479	0.69	34.8			513			0
663.48	254858	-0.0334	-0.0419	0.0595	4.19912	2e-06	3.23465	1.91603	46	99	42	472	57	0	1	0	0	C38H69N3O2S2	2	C37(13C)H69N3O2S2	[M-H]-	664.486	663.479	0.53	34.8			513			0
663.48	254858	-0.0334	-0.0419	0.0595	4.19912	2e-06	3.23465	1.91603	46	99	42	472	57	0	1	0	0	C36H73O6PS	1	C36H73O6PS	[M-H]-	664.487	663.479	0.42	34.8			513			0
663.48	254858	-0.0334	-0.0419	0.0595	4.19912	2e-06	3.23465	1.91603	46	99	42	472	57	0	1	0	0	C29H62N14	1	C29H62N14[NaCl]	[M-H]-	664.487	663.48	0.03	34.8			513			0
663.48	254858	-0.0334	-0.0419	0.0595	4.19912	2e-06	3.23465	1.91603	46	99	42	472	57	0	1	0	0	C31H70N8OP2S	1	C31H70N8OP2S	[M-H]-	664.487	663.48	-0.04	34.8			513			0
663.48	254858	-0.0334	-0.0419	0.0595	4.19912	2e-06	3.23465	1.91603	46	99	42	472	57	0	1	0	0	C38H61N7O3	2	C37(13C)H61N7O3	[M-H]-	664.487	663.48	-0.18	34.8			513			0
663.48	254858	-0.0334	-0.0419	0.0595	4.19912	2e-06	3.23465	1.91603	46	99	42	472	57	0	1	0	0	C28H67N11OS	2	C27(13C)H67N11OS[NaCl]	[M-H]-	664.487	663.48	-0.34	34.8			513			0
663.48	254858	-0.0334	-0.0419	0.0595	4.19912	2e-06	3.23465	1.91603	46	99	42	472	57	0	1	0	0	C46H65NS	2	C45(13C)H65NS	[M-H]-	664.487	663.48	-0.45	34.8			513			0
663.48	254858	-0.0334	-0.0419	0.0595	4.19912	2e-06	3.23465	1.91603	46	99	42	472	57	0	1	0	0	C31H69N9S3	2	C30(13C)H69N9S3	[M-H]-	664.487	663.48	-0.51	34.8			513			0
663.48	254858	-0.0334	-0.0419	0.0595	4.19912	2e-06	3.23465	1.91603	46	99	42	472	57	0	1	0	0	C35H70NO8P	2	C34(13C)H70NO8P	[M-H]-	664.487	663.48	-0.66	34.8			513			0
663.48	254858	-0.0334	-0.0419	0.0595	4.19912	2e-06	3.23465	1.91603	46	99	42	472	57	0	1	0	0	C34H68N2O10	1	C34H68N2O10	[M-H]-	664.487	663.48	-0.86	34.8			513			0
663.48	254858	-0.0334	-0.0419	0.0595	4.19912	2e-06	3.23465	1.91603	46	99	42	472	57	0	1	0	0	C37H77OPS3	1	C37H77OPS3	[M-H]-	664.487	663.48	-0.89	34.8			513			0
771.638	17049	0.048	0.0502	-0.0476	5.01582	5.7e-05	0.25446	0.56395	47	57	50	234	1	5	0	NA	1	C44H89N2O6P	1	C44H89N2O6P	[M-H]-	772.646	771.639	-0.84								['SM(d16:1/23:0)', 'SM(d17:1/22:0)', 'SM(d18:1/21:0)', 'SM(d19:1/20:0)', 'SM(d20:1/19:0)']	PE-Cer 42:1
618.583	27456	0.0796	0.0803	0.0251	12.2513	0.00307	0.14852	1.00819	48	17	1311	8	1	1	0	NA	1	C40H77NO3	2	C40H77NO3	[M-H]-	619.59	618.583	-0.19	38.6			1187				['Cer(d18:2/22:0)']	Cer 40:2
618.583	27456	0.0796	0.0803	0.0251	12.2513	0.00307	0.14852	1.00819	48	17	1311	8	6	0	1	0	0	C38H73NO	2	C38H73NO	[M+Hac-H]-	559.569	618.583	-0.19	38.6			545			0		+
618.583	27456	0.0796	0.0803	0.0251	12.2513	0.00307	0.14852	1.00819	48	17	1311	8	6	0	1	0	0	C8H2OP6S7	2	C8H2OP6S7[NaCl]	[M+(37Cl)]-	581.616	618.583	0.37	38.6			545			0		+
618.583	27456	0.0796	0.0803	0.0251	12.2513	0.00307	0.14852	1.00819	48	17	1311	8	6	0	1	0	0	C8H2O3P6S6	2	C8H2O3P6S6[NaCl]	[M+K-2H]-	581.634	618.583	0.51	38.6			545			0		+
618.583	27456	0.0796	0.0803	0.0251	12.2513	0.00307	0.14852	1.00819	48	17	1311	8	6	0	1	0	0	C6HO5P7S6	4	C6HO5P7S6[NaCl]	[M-H]-	619.59	618.583	0.7	38.6			545			0		+
618.583	27456	0.0796	0.0803	0.0251	12.2513	0.00307	0.14852	1.00819	48	17	1311	8	6	0	1	0	0	C40H77NO3	4	C40H77NO3	[M-H]-	619.59	618.583	-0.19	38.6			545			0		+
618.583	27456	0.0796	0.0803	0.0251	12.2513	0.00307	0.14852	1.00819	48	17	1311	8	6	0	1	0	0	C7H5P7S8	3	C7H5P7S8[NaCl]	[M-H]-	619.591	618.583	-0.71	38.6			545			0		+
669.578	88753	0.0607	0.0699	0.0052	9.71839	3.9e-05	0.19517	0.87818	49	30	1396	31	0	0	0	NA	0		0	0												0
669.578	88753	0.0607	0.0699	0.0052	9.71839	3.9e-05	0.19517	0.87818	49	30	1396	31	15	0	1	0	0	C39H79PS	1	C39H79PS	[M+Hac-H]-	610.564	669.578	0.5							0
669.578	88753	0.0607	0.0699	0.0052	9.71839	3.9e-05	0.19517	0.87818	49	30	1396	31	15	0	1	0	0	C37H74N2O4	1	C37H74N2O4	[M+Hac-H]-	610.565	669.579	-0.76							0
669.578	88753	0.0607	0.0699	0.0052	9.71839	3.9e-05	0.19517	0.87818	49	30	1396	31	15	0	1	0	0	C12H2NP7S8	1	C12H2NP7S8	[M+(37Cl)]-	632.612	669.578	0.16							0
669.578	88753	0.0607	0.0699	0.0052	9.71839	3.9e-05	0.19517	0.87818	49	30	1396	31	15	0	1	0	0	C7H3NO4P6S7	1	C7H3NO4P6S7[NaCl]	[M+(37Cl)]-	632.612	669.578	-0.25							0
669.578	88753	0.0607	0.0699	0.0052	9.71839	3.9e-05	0.19517	0.87818	49	30	1396	31	15	0	1	0	0	C43H84S	1	C43H84S	[M+K-2H]-	632.629	669.578	0.33							0
669.578	88753	0.0607	0.0699	0.0052	9.71839	3.9e-05	0.19517	0.87818	49	30	1396	31	15	0	1	0	0	C12H2NO2P7S7	1	C12H2NO2P7S7	[M+K-2H]-	632.629	669.578	0.29							0
669.578	88753	0.0607	0.0699	0.0052	9.71839	3.9e-05	0.19517	0.87818	49	30	1396	31	15	0	1	0	0	C7H3NO6P6S6	1	C7H3NO6P6S6[NaCl]	[M+K-2H]-	632.63	669.578	-0.12							0
669.578	88753	0.0607	0.0699	0.0052	9.71839	3.9e-05	0.19517	0.87818	49	30	1396	31	15	0	1	0	0	C5H2N7P7S8	1	C5H2N7P7S8	[M+K-2H]-	632.63	669.579	-0.73							0
669.578	88753	0.0607	0.0699	0.0052	9.71839	3.9e-05	0.19517	0.87818	49	30	1396	31	15	0	1	0	0	C42H82OS	2	C42H82OS	[M+Cl]-	634.609	669.578	0.24							0
669.578	88753	0.0607	0.0699	0.0052	9.71839	3.9e-05	0.19517	0.87818	49	30	1396	31	15	0	1	0	0	C6HNO7P6S6	2	C6HNO7P6S6[NaCl]	[M+Cl]-	634.609	669.578	-0.21							0
669.578	88753	0.0607	0.0699	0.0052	9.71839	3.9e-05	0.19517	0.87818	49	30	1396	31	15	0	1	0	0	C38H76N6O2	1	C38H76N6O2	[M+Na-2H]-	648.603	669.578	0.83							0
669.578	88753	0.0607	0.0699	0.0052	9.71839	3.9e-05	0.19517	0.87818	49	30	1396	31	15	0	1	0	0	C31H76N12S	1	C31H76N12S	[M+Na-2H]-	648.604	669.578	-0.19							0
669.578	88753	0.0607	0.0699	0.0052	9.71839	3.9e-05	0.19517	0.87818	49	30	1396	31	15	0	1	0	0	C41H83O2PS	1	C41H83O2PS	[M-H]-	670.585	669.578	0.5							0
669.578	88753	0.0607	0.0699	0.0052	9.71839	3.9e-05	0.19517	0.87818	49	30	1396	31	15	0	1	0	0	C5H2NO8P7S6	1	C5H2NO8P7S6[NaCl]	[M-H]-	670.585	669.578	0.05							0
669.578	88753	0.0607	0.0699	0.0052	9.71839	3.9e-05	0.19517	0.87818	49	30	1396	31	15	0	1	0	0	C39H78N2O6	1	C39H78N2O6	[M-H]-	670.586	669.579	-0.76							0
708.651	77985	0.0814	0.0814	0.0149	12.4574	0.00624	0.13991	0.94903	50	13	858	10	1	2	0	NA	1	C42H83NO3	3	C42H83NO3	[M+Hac-H]-	649.637	708.651	-0.67								['Cer(d18:0/24:1(15Z))', 'Ceramide (d18:1/24:0)']	Cer 42:1
649.633	38492	0.0812	0.0811	0.0097	12.371	0.00606	0.16231	0.89846	51	12	751	12	0	0	0	NA	0		0	0					38.1			1170				0	13C to 648.62963
649.633	38492	0.0812	0.0811	0.0097	12.371	0.00606	0.16231	0.89846	51	12	751	12	89	0	1	0	0	C6H3O3P7S6	2	C5(13C)H3O3P7S6[NaCl]	[M+Hac-H]-	590.619	649.633	0.36	38.1			528			0		+
649.633	38492	0.0812	0.0811	0.0097	12.371	0.00606	0.16231	0.89846	51	12	751	12	89	0	1	0	0	C5HNO5P6S6	1	C5HNO5P6S6[NaCl]	[M+Hac-H]-	590.619	649.633	0.15	38.1			528			0		+
649.633	38492	0.0812	0.0811	0.0097	12.371	0.00606	0.16231	0.89846	51	12	751	12	89	0	1	0	0	C40H79NO	2	C39(13C)H79NO	[M+Hac-H]-	590.62	649.633	-0.48	38.1			528			0		+
649.633	38492	0.0812	0.0811	0.0097	12.371	0.00606	0.16231	0.89846	51	12	751	12	89	0	1	0	0	C4HN8OP7S5	2	C3(13C)HN8OP7S5[NaCl]	[M+(37Cl)]-	612.666	649.632	0.92	38.1			528			0		+
649.633	38492	0.0812	0.0811	0.0097	12.371	0.00606	0.16231	0.89846	51	12	751	12	89	0	1	0	0	C7H3N6P7S7	2	C6(13C)H3N6P7S7	[M+(37Cl)]-	612.666	649.633	0.75	38.1			528			0		+
649.633	38492	0.0812	0.0811	0.0097	12.371	0.00606	0.16231	0.89846	51	12	751	12	89	0	1	0	0	C8HN2O7P3S7	2	C7(13C)HN2O7P3S7[NaCl]	[M+(37Cl)]-	612.666	649.633	0.71	38.1			528			0		+
649.633	38492	0.0812	0.0811	0.0097	12.371	0.00606	0.16231	0.89846	51	12	751	12	89	0	1	0	0	C6HN7O2P6S7	1	C6HN7O2P6S7	[M+(37Cl)]-	612.666	649.633	0.54	38.1			528			0		+
649.633	38492	0.0812	0.0811	0.0097	12.371	0.00606	0.16231	0.89846	51	12	751	12	89	0	1	0	0	C11H3N3P6S6	1	C11H3N3P6S6[NaCl]	[M+(37Cl)]-	612.666	649.633	0.43	38.1			528			0		+
649.633	38492	0.0812	0.0811	0.0097	12.371	0.00606	0.16231	0.89846	51	12	751	12	89	0	1	0	0	C5H6N4O3P6S8	2	C4(13C)H6N4O3P6S8	[M+(37Cl)]-	612.667	649.633	0.17	38.1			528			0		+
649.633	38492	0.0812	0.0811	0.0097	12.371	0.00606	0.16231	0.89846	51	12	751	12	89	0	1	0	0	C6H4O10P2S8	2	C5(13C)H4O10P2S8[NaCl]	[M+(37Cl)]-	612.667	649.633	0.12	38.1			528			0		+
649.633	38492	0.0812	0.0811	0.0097	12.371	0.00606	0.16231	0.89846	51	12	751	12	89	0	1	0	0	C10H8OP6S7	2	C9(13C)H8OP6S7[NaCl]	[M+(37Cl)]-	612.667	649.633	0.05	38.1			528			0		+
649.633	38492	0.0812	0.0811	0.0097	12.371	0.00606	0.16231	0.89846	51	12	751	12	89	0	1	0	0	C4H4N5O5P5S8	1	C4H4N5O5P5S8	[M+(37Cl)]-	612.667	649.633	-0.04	38.1			528			0		+
649.633	38492	0.0812	0.0811	0.0097	12.371	0.00606	0.16231	0.89846	51	12	751	12	89	0	1	0	0	C10HO9P5S6	2	C9(13C)HO9P5S6	[M+(37Cl)]-	612.667	649.633	-0.08	38.1			528			0		+
649.633	38492	0.0812	0.0811	0.0097	12.371	0.00606	0.16231	0.89846	51	12	751	12	89	0	1	0	0	C5H2NO12PS8	1	C5H2NO12PS8[NaCl]	[M+(37Cl)]-	612.667	649.633	-0.09	38.1			528			0		+
649.633	38492	0.0812	0.0811	0.0097	12.371	0.00606	0.16231	0.89846	51	12	751	12	89	0	1	0	0	C9H6NO3P5S7	1	C9H6NO3P5S7[NaCl]	[M+(37Cl)]-	612.667	649.633	-0.16	38.1			528			0		+
649.633	38492	0.0812	0.0811	0.0097	12.371	0.00606	0.16231	0.89846	51	12	751	12	89	0	1	0	0	C5H2O13P4S5	2	C4(13C)H2O13P4S5[NaCl]	[M+(37Cl)]-	612.667	649.633	-0.5	38.1			528			0		+
649.633	38492	0.0812	0.0811	0.0097	12.371	0.00606	0.16231	0.89846	51	12	751	12	89	0	1	0	0	C8H4NO6P7S4	1	C8H4NO6P7S4[NaCl]	[M+(37Cl)]-	612.667	649.634	-0.78	38.1			528			0		+
649.633	38492	0.0812	0.0811	0.0097	12.371	0.00606	0.16231	0.89846	51	12	751	12	89	0	1	0	0	C13H2N2OP6S7	2	C12(13C)H2N2OP6S7	[M+(37Cl)]-	612.667	649.634	-0.83	38.1			528			0		+
649.633	38492	0.0812	0.0811	0.0097	12.371	0.00606	0.16231	0.89846	51	12	751	12	89	0	1	0	0	C7H3N6O2P7S6	2	C6(13C)H3N6O2P7S6	[M+K-2H]-	612.684	649.632	0.89	38.1			528			0		+
649.633	38492	0.0812	0.0811	0.0097	12.371	0.00606	0.16231	0.89846	51	12	751	12	89	0	1	0	0	C8HN2O9P3S6	2	C7(13C)HN2O9P3S6[NaCl]	[M+K-2H]-	612.684	649.633	0.84	38.1			528			0		+
649.633	38492	0.0812	0.0811	0.0097	12.371	0.00606	0.16231	0.89846	51	12	751	12	89	0	1	0	0	C12H5N2P7S5	2	C11(13C)H5N2P7S5[NaCl]	[M+K-2H]-	612.684	649.633	0.77	38.1			528			0		+
649.633	38492	0.0812	0.0811	0.0097	12.371	0.00606	0.16231	0.89846	51	12	751	12	89	0	1	0	0	C6HN7O4P6S6	1	C6HN7O4P6S6	[M+K-2H]-	612.684	649.633	0.68	38.1			528			0		+
649.633	38492	0.0812	0.0811	0.0097	12.371	0.00606	0.16231	0.89846	51	12	751	12	89	0	1	0	0	C11H3O8P3S8	2	C10(13C)H3O8P3S8	[M+K-2H]-	612.684	649.633	0.67	38.1			528			0		+
649.633	38492	0.0812	0.0811	0.0097	12.371	0.00606	0.16231	0.89846	51	12	751	12	89	0	1	0	0	C11H3N3O2P6S5	1	C11H3N3O2P6S5[NaCl]	[M+K-2H]-	612.684	649.633	0.56	38.1			528			0		+
649.633	38492	0.0812	0.0811	0.0097	12.371	0.00606	0.16231	0.89846	51	12	751	12	89	0	1	0	0	C10HNO10P2S8	1	C10HNO10P2S8	[M+K-2H]-	612.684	649.633	0.47	38.1			528			0		+
649.633	38492	0.0812	0.0811	0.0097	12.371	0.00606	0.16231	0.89846	51	12	751	12	89	0	1	0	0	C14H5NOP6S7	1	C14H5NOP6S7	[M+K-2H]-	612.684	649.633	0.4	38.1			528			0		+
649.633	38492	0.0812	0.0811	0.0097	12.371	0.00606	0.16231	0.89846	51	12	751	12	89	0	1	0	0	C5H6N4O5P6S7	2	C4(13C)H6N4O5P6S7	[M+K-2H]-	612.684	649.633	0.3	38.1			528			0		+
649.633	38492	0.0812	0.0811	0.0097	12.371	0.00606	0.16231	0.89846	51	12	751	12	89	0	1	0	0	C6H4O12P2S7	2	C5(13C)H4O12P2S7[NaCl]	[M+K-2H]-	612.684	649.633	0.25	38.1			528			0		+
649.633	38492	0.0812	0.0811	0.0097	12.371	0.00606	0.16231	0.89846	51	12	751	12	89	0	1	0	0	C10H8O3P6S6	2	C9(13C)H8O3P6S6[NaCl]	[M+K-2H]-	612.684	649.633	0.19	38.1			528			0		+
649.633	38492	0.0812	0.0811	0.0097	12.371	0.00606	0.16231	0.89846	51	12	751	12	89	0	1	0	0	C4H4N5O7P5S7	1	C4H4N5O7P5S7	[M+K-2H]-	612.684	649.633	0.09	38.1			528			0		+
649.633	38492	0.0812	0.0811	0.0097	12.371	0.00606	0.16231	0.89846	51	12	751	12	89	0	1	0	0	C11H2N4OP4S7	2	C10(13C)H2N4OP4S7[NaCl]	[M+K-2H]-	612.684	649.633	0.09	38.1			528			0		+
649.633	38492	0.0812	0.0811	0.0097	12.371	0.00606	0.16231	0.89846	51	12	751	12	89	0	1	0	0	C10HO11P5S5	2	C9(13C)HO11P5S5	[M+K-2H]-	612.684	649.633	0.05	38.1			528			0		+
649.633	38492	0.0812	0.0811	0.0097	12.371	0.00606	0.16231	0.89846	51	12	751	12	89	0	1	0	0	C5H2NO14PS7	1	C5H2NO14PS7[NaCl]	[M+K-2H]-	612.684	649.633	0.05	38.1			528			0		+
649.633	38492	0.0812	0.0811	0.0097	12.371	0.00606	0.16231	0.89846	51	12	751	12	89	0	1	0	0	C9H6NO5P5S6	1	C9H6NO5P5S6[NaCl]	[M+K-2H]-	612.684	649.633	-0.02	38.1			528			0		+
649.633	38492	0.0812	0.0811	0.0097	12.371	0.00606	0.16231	0.89846	51	12	751	12	89	0	1	0	0	C3H9N2O8P5S8	2	C2(13C)H9N2O8P5S8	[M+K-2H]-	612.685	649.633	-0.29	38.1			528			0		+
649.633	38492	0.0812	0.0811	0.0097	12.371	0.00606	0.16231	0.89846	51	12	751	12	89	0	1	0	0	C5H2O15P4S4	2	C4(13C)H2O15P4S4[NaCl]	[M+K-2H]-	612.685	649.633	-0.37	38.1			528			0		+
649.633	38492	0.0812	0.0811	0.0097	12.371	0.00606	0.16231	0.89846	51	12	751	12	89	0	1	0	0	C4H3N9P6S6	1	C4H3N9P6S6[NaCl]	[M+K-2H]-	612.685	649.633	-0.49	38.1			528			0		+
649.633	38492	0.0812	0.0811	0.0097	12.371	0.00606	0.16231	0.89846	51	12	751	12	89	0	1	0	0	C9H5N2O4P3S8	2	C8(13C)H5N2O4P3S8[NaCl]	[M+K-2H]-	612.685	649.633	-0.5	38.1			528			0		+
649.633	38492	0.0812	0.0811	0.0097	12.371	0.00606	0.16231	0.89846	51	12	751	12	89	0	1	0	0	C8H4NO8P7S3	1	C8H4NO8P7S3[NaCl]	[M+K-2H]-	612.685	649.633	-0.65	38.1			528			0		+
649.633	38492	0.0812	0.0811	0.0097	12.371	0.00606	0.16231	0.89846	51	12	751	12	89	0	1	0	0	C13H2N2O3P6S6	2	C12(13C)H2N2O3P6S6	[M+K-2H]-	612.685	649.634	-0.7	38.1			528			0		+
649.633	38492	0.0812	0.0811	0.0097	12.371	0.00606	0.16231	0.89846	51	12	751	12	89	0	1	0	0	C8H3N3O6P2S8	1	C8H3N3O6P2S8[NaCl]	[M+K-2H]-	612.685	649.634	-0.71	38.1			528			0		+
649.633	38492	0.0812	0.0811	0.0097	12.371	0.00606	0.16231	0.89846	51	12	751	12	89	0	1	0	0	C3H8N6OP6S7	2	C2(13C)H8N6OP6S7[NaCl]	[M+K-2H]-	612.685	649.634	-0.87	38.1			528			0		+
649.633	38492	0.0812	0.0811	0.0097	12.371	0.00606	0.16231	0.89846	51	12	751	12	89	0	1	0	0	C6HN6O3P7S6	2	C5(13C)HN6O3P7S6	[M+Cl]-	614.663	649.633	0.79	38.1			528			0		+
649.633	38492	0.0812	0.0811	0.0097	12.371	0.00606	0.16231	0.89846	51	12	751	12	89	0	1	0	0	C11H3N2OP7S5	2	C10(13C)H3N2OP7S5[NaCl]	[M+Cl]-	614.663	649.633	0.68	38.1			528			0		+
649.633	38492	0.0812	0.0811	0.0097	12.371	0.00606	0.16231	0.89846	51	12	751	12	89	0	1	0	0	C10HO9P3S8	2	C9(13C)HO9P3S8	[M+Cl]-	614.663	649.633	0.58	38.1			528			0		+
649.633	38492	0.0812	0.0811	0.0097	12.371	0.00606	0.16231	0.89846	51	12	751	12	89	0	1	0	0	C14H5P7S7	2	C13(13C)H5P7S7	[M+Cl]-	614.663	649.633	0.51	38.1			528			0		+
649.633	38492	0.0812	0.0811	0.0097	12.371	0.00606	0.16231	0.89846	51	12	751	12	89	0	1	0	0	C10HN3O3P6S5	1	C10HN3O3P6S5[NaCl]	[M+Cl]-	614.663	649.633	0.47	38.1			528			0		+
649.633	38492	0.0812	0.0811	0.0097	12.371	0.00606	0.16231	0.89846	51	12	751	12	89	0	1	0	0	C13H3NO2P6S7	1	C13H3NO2P6S7	[M+Cl]-	614.663	649.633	0.3	38.1			528			0		+
649.633	38492	0.0812	0.0811	0.0097	12.371	0.00606	0.16231	0.89846	51	12	751	12	89	0	1	0	0	C4H4N4O6P6S7	2	C3(13C)H4N4O6P6S7	[M+Cl]-	614.664	649.633	0.21	38.1			528			0		+
649.633	38492	0.0812	0.0811	0.0097	12.371	0.00606	0.16231	0.89846	51	12	751	12	89	0	1	0	0	C5H2O13P2S7	2	C4(13C)H2O13P2S7[NaCl]	[M+Cl]-	614.664	649.633	0.16	38.1			528			0		+
649.633	38492	0.0812	0.0811	0.0097	12.371	0.00606	0.16231	0.89846	51	12	751	12	89	0	1	0	0	C3H9N5P6S8	1	C3H9N5P6S8[NaCl]	[M+Cl]-	614.664	649.633	0.13	38.1			528			0		+
649.633	38492	0.0812	0.0811	0.0097	12.371	0.00606	0.16231	0.89846	51	12	751	12	89	0	1	0	0	C9H6O4P6S6	2	C8(13C)H6O4P6S6[NaCl]	[M+Cl]-	614.664	649.633	0.09	38.1			528			0		+
649.633	38492	0.0812	0.0811	0.0097	12.371	0.00606	0.16231	0.89846	51	12	751	12	89	0	1	0	0	C3H2N5O8P5S7	1	C3H2N5O8P5S7	[M+Cl]-	614.664	649.633	0	38.1			528			0		+
649.633	38492	0.0812	0.0811	0.0097	12.371	0.00606	0.16231	0.89846	51	12	751	12	89	0	1	0	0	C8H4NO6P5S6	1	C8H4NO6P5S6[NaCl]	[M+Cl]-	614.664	649.633	-0.12	38.1			528			0		+
649.633	38492	0.0812	0.0811	0.0097	12.371	0.00606	0.16231	0.89846	51	12	751	12	89	0	1	0	0	C3HN9OP6S6	1	C3HN9OP6S6[NaCl]	[M+Cl]-	614.664	649.633	-0.59	38.1			528			0		+
649.633	38492	0.0812	0.0811	0.0097	12.371	0.00606	0.16231	0.89846	51	12	751	12	89	0	1	0	0	C8H3N2O5P3S8	2	C7(13C)H3N2O5P3S8[NaCl]	[M+Cl]-	614.664	649.633	-0.59	38.1			528			0		+
649.633	38492	0.0812	0.0811	0.0097	12.371	0.00606	0.16231	0.89846	51	12	751	12	89	0	1	0	0	C7H2NO9P7S3	1	C7H2NO9P7S3[NaCl]	[M+Cl]-	614.664	649.634	-0.74	38.1			528			0		+
649.633	38492	0.0812	0.0811	0.0097	12.371	0.00606	0.16231	0.89846	51	12	751	12	89	0	1	0	0	C6H3N7P6S8	1	C6H3N7P6S8	[M+Cl]-	614.664	649.634	-0.75	38.1			528			0		+
649.633	38492	0.0812	0.0811	0.0097	12.371	0.00606	0.16231	0.89846	51	12	751	12	89	0	1	0	0	C7HN3O7P2S8	1	C7HN3O7P2S8[NaCl]	[M+Cl]-	614.664	649.634	-0.8	38.1			528			0		+
649.633	38492	0.0812	0.0811	0.0097	12.371	0.00606	0.16231	0.89846	51	12	751	12	89	0	1	0	0	C3H11O7P5S8	2	C2(13C)H11O7P5S8[NaCl]	[M+Na-2H]-	628.658	649.633	0.83	38.1			528			0		+
649.633	38492	0.0812	0.0811	0.0097	12.371	0.00606	0.16231	0.89846	51	12	751	12	89	0	1	0	0	C17HNP6S7	2	C17HNP6S7	[M+Na-2H]-	628.658	649.633	0.63	38.1			528			0		+
649.633	38492	0.0812	0.0811	0.0097	12.371	0.00606	0.16231	0.89846	51	12	751	12	89	0	1	0	0	C8H2N4O4P6S7	2	C7(13C)H2N4O4P6S7	[M+Na-2H]-	628.658	649.633	0.54	38.1			528			0		+
649.633	38492	0.0812	0.0811	0.0097	12.371	0.00606	0.16231	0.89846	51	12	751	12	89	0	1	0	0	C6H6NO8P7S6	2	C6H6NO8P7S6	[M+Na-2H]-	628.658	649.633	0.42	38.1			528			0		+
649.633	38492	0.0812	0.0811	0.0097	12.371	0.00606	0.16231	0.89846	51	12	751	12	89	0	1	0	0	C13H4O2P6S6	2	C12(13C)H4O2P6S6[NaCl]	[M+Na-2H]-	628.658	649.633	0.42	38.1			528			0		+
649.633	38492	0.0812	0.0811	0.0097	12.371	0.00606	0.16231	0.89846	51	12	751	12	89	0	1	0	0	C12H2NO4P5S6	1	C12H2NO4P5S6[NaCl]	[M+Na-2H]-	628.658	649.633	0.21	38.1			528			0		+
649.633	38492	0.0812	0.0811	0.0097	12.371	0.00606	0.16231	0.89846	51	12	751	12	89	0	1	0	0	C3H3N4O8P5S6	2	C2(13C)H3N4O8P5S6[NaCl]	[M+Na-2H]-	628.658	649.633	0.12	38.1			528			0		+
649.633	38492	0.0812	0.0811	0.0097	12.371	0.00606	0.16231	0.89846	51	12	751	12	89	0	1	0	0	C6H5N2O7P5S8	2	C5(13C)H5N2O7P5S8	[M+Na-2H]-	628.658	649.633	-0.05	38.1			528			0		+
649.633	38492	0.0812	0.0811	0.0097	12.371	0.00606	0.16231	0.89846	51	12	751	12	89	0	1	0	0	C5H3N3O9P4S8	2	C5H3N3O9P4S8	[M+Na-2H]-	628.659	649.633	-0.26	38.1			528			0		+
649.633	38492	0.0812	0.0811	0.0097	12.371	0.00606	0.16231	0.89846	51	12	751	12	89	0	1	0	0	C12HN2O3P3S8	2	C11(13C)HN2O3P3S8[NaCl]	[M+Na-2H]-	628.659	649.633	-0.26	38.1			528			0		+
649.633	38492	0.0812	0.0811	0.0097	12.371	0.00606	0.16231	0.89846	51	12	751	12	89	0	1	0	0	C6H4N6P6S7	2	C5(13C)H4N6P6S7[NaCl]	[M+Na-2H]-	628.659	649.633	-0.64	38.1			528			0		+
649.633	38492	0.0812	0.0811	0.0097	12.371	0.00606	0.16231	0.89846	51	12	751	12	89	0	1	0	0	C5H3N2O10P7S5	2	C4(13C)H3N2O10P7S5	[M+Na-2H]-	628.659	649.633	-0.67	38.1			528			0		+
649.633	38492	0.0812	0.0811	0.0097	12.371	0.00606	0.16231	0.89846	51	12	751	12	89	0	1	0	0	C4H8N3O4P7S6	1	C4H8N3O4P7S6[NaCl]	[M+Na-2H]-	628.659	649.634	-0.75	38.1			528			0		+
649.633	38492	0.0812	0.0811	0.0097	12.371	0.00606	0.16231	0.89846	51	12	751	12	89	0	1	0	0	C5H2N7O2P5S7	1	C5H2N7O2P5S7[NaCl]	[M+Na-2H]-	628.659	649.634	-0.84	38.1			528			0		+
649.633	38492	0.0812	0.0811	0.0097	12.371	0.00606	0.16231	0.89846	51	12	751	12	89	0	1	0	0	C4HN3O12P6S5	1	C4HN3O12P6S5	[M+Na-2H]-	628.659	649.634	-0.88	38.1			528			0		+
649.633	38492	0.0812	0.0811	0.0097	12.371	0.00606	0.16231	0.89846	51	12	751	12	89	0	1	0	0	C7H10NO3P7S8	1	C7H10NO3P7S8	[M+Na-2H]-	628.659	649.634	-0.92	38.1			528			0		+
649.633	38492	0.0812	0.0811	0.0097	12.371	0.00606	0.16231	0.89846	51	12	751	12	89	0	1	0	0	C9H2O10P4S8	2	C8(13C)H2O10P4S8	[M-H]-	650.64	649.633	0.85	38.1			528			0		+
649.633	38492	0.0812	0.0811	0.0097	12.371	0.00606	0.16231	0.89846	51	12	751	12	89	0	1	0	0	C9H2N3O4P7S5	2	C9H2N3O4P7S5[NaCl]	[M-H]-	650.64	649.633	0.74	38.1			528			0		+
649.633	38492	0.0812	0.0811	0.0097	12.371	0.00606	0.16231	0.89846	51	12	751	12	89	0	1	0	0	C43H86OS	2	C43H86OS	[M-H]-	650.64	649.633	0.61	38.1			528			0		+
649.633	38492	0.0812	0.0811	0.0097	12.371	0.00606	0.16231	0.89846	51	12	751	12	89	0	1	0	0	C12H4NO3P7S7	2	C12H4NO3P7S7	[M-H]-	650.64	649.633	0.57	38.1			528			0		+
649.633	38492	0.0812	0.0811	0.0097	12.371	0.00606	0.16231	0.89846	51	12	751	12	89	0	1	0	0	C8H7O5P7S6	3	C7(13C)H7O5P7S6[NaCl]	[M-H]-	650.64	649.633	0.36	38.1			528			0		+
649.633	38492	0.0812	0.0811	0.0097	12.371	0.00606	0.16231	0.89846	51	12	751	12	89	0	1	0	0	C9HN4O3P5S7	3	C8(13C)HN4O3P5S7[NaCl]	[M-H]-	650.64	649.633	0.27	38.1			528			0		+
649.633	38492	0.0812	0.0811	0.0097	12.371	0.00606	0.16231	0.89846	51	12	751	12	89	0	1	0	0	C7H5NO7P6S6	2	C7H5NO7P6S6[NaCl]	[M-H]-	650.64	649.633	0.15	38.1			528			0		+
649.633	38492	0.0812	0.0811	0.0097	12.371	0.00606	0.16231	0.89846	51	12	751	12	89	0	1	0	0	C7H4N2O6P4S8	3	C6(13C)H4N2O6P4S8[NaCl]	[M-H]-	650.641	649.633	-0.32	38.1			528			0		+
649.633	38492	0.0812	0.0811	0.0097	12.371	0.00606	0.16231	0.89846	51	12	751	12	89	0	1	0	0	C42H83NO3	3	C41(13C)H83NO3	[M-H]-	650.641	649.633	-0.48	38.1			528			0		+
649.633	38492	0.0812	0.0811	0.0097	12.371	0.00606	0.16231	0.89846	51	12	751	12	89	0	1	0	0	C5H4N7OP7S8	2	C5H4N7OP7S8	[M-H]-	650.641	649.633	-0.48	38.1			528			0		+
649.633	38492	0.0812	0.0811	0.0097	12.371	0.00606	0.16231	0.89846	51	12	751	12	89	0	1	0	0	C11HN2O5P7S6	3	C10(13C)HN2O5P7S6	[M-H]-	650.641	649.633	-0.52	38.1			528			0		+
649.633	38492	0.0812	0.0811	0.0097	12.371	0.00606	0.16231	0.89846	51	12	751	12	89	0	1	0	0	C6H2N3O8P3S8	2	C6H2N3O8P3S8[NaCl]	[M-H]-	650.641	649.633	-0.53	38.1			528			0		+
649.633	38492	0.0812	0.0811	0.0097	12.371	0.00606	0.16231	0.89846	51	12	751	12	89	0	1	0	0	C6H2N2O9P6S5	2	C5(13C)H2N2O9P6S5[NaCl]	[M-H]-	650.641	649.634	-0.94	38.1			528			0		+
649.633	38492	0.0812	0.0811	0.0097	12.371	0.00606	0.16231	0.89846	51	12	751	12	89	0	1	0	0	C9H11P7S8	2	C8(13C)H11P7S8[NaCl]	[M-H]-	650.641	649.634	-0.98	38.1			528			0		+
712.628	86058	0.0654	0.076	-0.0031	11.1249	0.00209	0.15627	0.80607	52	18	786	22	0	0	0	NA	0		0	0					19,44.2			11131115				0	13C to 711.62501
662.476	666007	-0.0329	-0.0411	0.0579	3.97308	2e-06	3.15245	1.88007	53	106	48	481	2	15	0	NA	1	C35H70NO8P	1	C35H70NO8P	[M-H]-	663.484	662.477	-0.59	34.8			1155				['PC(12:0/15:0)', 'PC(13:0/14:0)', 'PC(14:0/13:0)', 'PC(15:0/12:0)', 'PC(17:0/10:0)', 'PC(8:0/19:0)', 'PC(9:0/18:0)', 'PE(12:0/18:0)', 'PE(13:0/17:0)', 'PE(14:0/16:0)', 'PE(15:0/15:0)', 'PE(16:0/14:0)', 'PE(17:0/13:0)', 'PE(18:0/12:0)', 'PE-NMe2(14:0/14:0)']
662.476	666007	-0.0329	-0.0411	0.0579	3.97308	2e-06	3.15245	1.88007	53	106	48	481	2	1	0	NA	1	C37H71NO6	1	C37H71NO6	[M+K-2H]-	625.528	662.477	-0.76	34.8			1155				['NA']
662.476	666007	-0.0329	-0.0411	0.0579	3.97308	2e-06	3.15245	1.88007	53	106	48	481	25	0	1	0	0	C28H61N9O3S	2	C28H61N9O3S	[M+Hac-H]-	603.462	662.476	0.87	34.8			513			0
662.476	666007	-0.0329	-0.0411	0.0579	3.97308	2e-06	3.15245	1.88007	53	106	48	481	25	0	1	0	0	C33H63N5O	2	C33H63N5O[NaCl]	[M+Hac-H]-	603.462	662.476	0.76	34.8			513			0
662.476	666007	-0.0329	-0.0411	0.0579	3.97308	2e-06	3.15245	1.88007	53	106	48	481	25	0	1	0	0	C36H65N3S2	2	C36H65N3S2	[M+Hac-H]-	603.462	662.476	0.6	34.8			513			0
662.476	666007	-0.0329	-0.0411	0.0579	3.97308	2e-06	3.15245	1.88007	53	106	48	481	25	0	1	0	0	C36H57N7O	2	C36H57N7O	[M+Hac-H]-	603.462	662.476	-0.11	34.8			513			0
662.476	666007	-0.0329	-0.0411	0.0579	3.97308	2e-06	3.15245	1.88007	53	106	48	481	25	0	1	0	0	C33H66NO6P	2	C33H66NO6P	[M+Hac-H]-	603.463	662.477	-0.59	34.8			513			0
662.476	666007	-0.0329	-0.0411	0.0579	3.97308	2e-06	3.15245	1.88007	53	106	48	481	25	0	1	0	0	C36H74NOP	2	C36H74NOP[NaCl]	[M+(37Cl)]-	625.509	662.476	0.55	34.8			513			0
662.476	666007	-0.0329	-0.0411	0.0579	3.97308	2e-06	3.15245	1.88007	53	106	48	481	25	0	1	0	0	C39H68N3OP	2	C39H68N3OP	[M+(37Cl)]-	625.51	662.476	-0.32	34.8			513			0
662.476	666007	-0.0329	-0.0411	0.0579	3.97308	2e-06	3.15245	1.88007	53	106	48	481	25	0	1	0	0	C29H67N7O7	2	C29H67N7O7	[M+(37Cl)]-	625.51	662.477	-0.62	34.8			513			0
662.476	666007	-0.0329	-0.0411	0.0579	3.97308	2e-06	3.15245	1.88007	53	106	48	481	25	0	1	0	0	C37H71NO4S	2	C37H71NO4S	[M+(37Cl)]-	625.51	662.477	-0.89	34.8			513			0
662.476	666007	-0.0329	-0.0411	0.0579	3.97308	2e-06	3.15245	1.88007	53	106	48	481	25	0	1	0	0	C26H69N13P2	2	C26H69N13P2	[M+K-2H]-	625.527	662.476	0.33	34.8			513			0
662.476	666007	-0.0329	-0.0411	0.0579	3.97308	2e-06	3.15245	1.88007	53	106	48	481	25	0	1	0	0	C37H71NO6	2	C37H71NO6	[M+K-2H]-	625.528	662.477	-0.76	34.8			513			0
662.476	666007	-0.0329	-0.0411	0.0579	3.97308	2e-06	3.15245	1.88007	53	106	48	481	25	0	1	0	0	C25H67N13OP2	4	C25H67N13OP2	[M+Cl]-	627.507	662.476	0.24	34.8			513			0
662.476	666007	-0.0329	-0.0411	0.0579	3.97308	2e-06	3.15245	1.88007	53	106	48	481	25	0	1	0	0	C36H69NO7	4	C36H69NO7	[M+Cl]-	627.507	662.477	-0.85	34.8			513			0
662.476	666007	-0.0329	-0.0411	0.0579	3.97308	2e-06	3.15245	1.88007	53	106	48	481	25	0	1	0	0	C27H68N11O2PS	2	C27H68N11O2PS	[M+Na-2H]-	641.502	662.476	-0.01	34.8			513			0
662.476	666007	-0.0329	-0.0411	0.0579	3.97308	2e-06	3.15245	1.88007	53	106	48	481	25	0	1	0	0	C32H70N7P	2	C32H70N7P[NaCl]	[M+Na-2H]-	641.502	662.476	-0.12	34.8			513			0
662.476	666007	-0.0329	-0.0411	0.0579	3.97308	2e-06	3.15245	1.88007	53	106	48	481	25	0	1	0	0	C40H67NO5	2	C40H67NO5	[M+Na-2H]-	641.502	662.477	-0.53	34.8			513			0
662.476	666007	-0.0329	-0.0411	0.0579	3.97308	2e-06	3.15245	1.88007	53	106	48	481	25	0	1	0	0	C35H64N9P	1	C35H64N9P	[M+Na-2H]-	641.502	662.477	-0.99	34.8			513			0
662.476	666007	-0.0329	-0.0411	0.0579	3.97308	2e-06	3.15245	1.88007	53	106	48	481	25	0	1	0	0	C30H65N9O5S	2	C30H65N9O5S	[M-H]-	663.483	662.476	0.87	34.8			513			0
662.476	666007	-0.0329	-0.0411	0.0579	3.97308	2e-06	3.15245	1.88007	53	106	48	481	25	0	1	0	0	C35H67N5O3	2	C35H67N5O3[NaCl]	[M-H]-	663.483	662.476	0.76	34.8			513			0
662.476	666007	-0.0329	-0.0411	0.0579	3.97308	2e-06	3.15245	1.88007	53	106	48	481	25	0	1	0	0	C38H69N3O2S2	2	C38H69N3O2S2	[M-H]-	663.483	662.476	0.6	34.8			513			0
662.476	666007	-0.0329	-0.0411	0.0579	3.97308	2e-06	3.15245	1.88007	53	106	48	481	25	0	1	0	0	C38H61N7O3	2	C38H61N7O3	[M-H]-	663.484	662.476	-0.11	34.8			513			0
662.476	666007	-0.0329	-0.0411	0.0579	3.97308	2e-06	3.15245	1.88007	53	106	48	481	25	0	1	0	0	C28H67N11OS	2	C28H67N11OS[NaCl]	[M-H]-	663.484	662.476	-0.28	34.8			513			0
662.476	666007	-0.0329	-0.0411	0.0579	3.97308	2e-06	3.15245	1.88007	53	106	48	481	25	0	1	0	0	C46H65NS	2	C46H65NS	[M-H]-	663.484	662.476	-0.38	34.8			513			0
662.476	666007	-0.0329	-0.0411	0.0579	3.97308	2e-06	3.15245	1.88007	53	106	48	481	25	0	1	0	0	C31H69N9S3	2	C31H69N9S3	[M-H]-	663.484	662.477	-0.44	34.8			513			0
662.476	666007	-0.0329	-0.0411	0.0579	3.97308	2e-06	3.15245	1.88007	53	106	48	481	25	0	1	0	0	C35H70NO8P	2	C35H70NO8P	[M-H]-	663.484	662.477	-0.59	34.8			513			0
713.56	372134	0.0456	0.0503	-0.0469	4.8858	1e-05	0.27773	0.5661	54	58	61	225	0	0	0	NA	0		0	C40H79N2O6P	[M-H]-		713.56	-0.966001	39.5			1112				0	PE-Cer 38:2
685.516	33834	0.0249	0.028	-0.0645	5.38463	0.000158	0.42137	0.51859	55	228	24	1282	0	0	0	NA	0		0	0												0
685.516	33834	0.0249	0.028	-0.0645	5.38463	0.000158	0.42137	0.51859	55	228	24	1282	24	0	1	0	0	C36H72O4	2	C36H72O4[NaCl]	[M+Hac-H]-	626.502	685.516	0.92							0
685.516	33834	0.0249	0.028	-0.0645	5.38463	0.000158	0.42137	0.51859	55	228	24	1282	24	0	1	0	0	C26H67N12OPS	1	C26H67N12OPS	[M+Hac-H]-	626.502	685.516	0.59							0
685.516	33834	0.0249	0.028	-0.0645	5.38463	0.000158	0.42137	0.51859	55	228	24	1282	24	0	1	0	0	C39H66N2O4	1	C39H66N2O4	[M+Hac-H]-	626.502	685.516	0.09							0
685.516	33834	0.0249	0.028	-0.0645	5.38463	0.000158	0.42137	0.51859	55	228	24	1282	24	0	1	0	0	C24H62N14O5	1	C24H62N14O5	[M+Hac-H]-	626.503	685.517	-0.65							0
685.516	33834	0.0249	0.028	-0.0645	5.38463	0.000158	0.42137	0.51859	55	228	24	1282	24	0	1	0	0	C32H66N8O2S	1	C32H66N8O2S	[M+Hac-H]-	626.503	685.517	-0.92							0
685.516	33834	0.0249	0.028	-0.0645	5.38463	0.000158	0.42137	0.51859	55	228	24	1282	24	0	1	0	0	C27H70N14	2	C27H70N14[NaCl]	[M+(37Cl)]-	648.549	685.516	0.45							0
685.516	33834	0.0249	0.028	-0.0645	5.38463	0.000158	0.42137	0.51859	55	228	24	1282	24	0	1	0	0	C30H72N12OS	1	C30H72N12OS	[M+K-2H]-	648.567	685.516	0.42							0
685.516	33834	0.0249	0.028	-0.0645	5.38463	0.000158	0.42137	0.51859	55	228	24	1282	24	0	1	0	0	C35H77N4O4P	1	C35H77N4O4P	[M+K-2H]-	648.568	685.517	-0.99							0
685.516	33834	0.0249	0.028	-0.0645	5.38463	0.000158	0.42137	0.51859	55	228	24	1282	24	0	1	0	0	C29H70N12O2S	1	C29H70N12O2S	[M+Cl]-	650.547	685.516	0.33							0
685.516	33834	0.0249	0.028	-0.0645	5.38463	0.000158	0.42137	0.51859	55	228	24	1282	24	0	1	0	0	C34H72N8	1	C34H72N8[NaCl]	[M+Cl]-	650.547	685.516	0.22							0
685.516	33834	0.0249	0.028	-0.0645	5.38463	0.000158	0.42137	0.51859	55	228	24	1282	24	0	1	0	0	C37H66N10	1	C37H66N10	[M+Cl]-	650.547	685.517	-0.62							0
685.516	33834	0.0249	0.028	-0.0645	5.38463	0.000158	0.42137	0.51859	55	228	24	1282	24	0	1	0	0	C32H74N8O2P2	1	C32H74N8O2P2	[M+Na-2H]-	664.541	685.516	0.73							0
685.516	33834	0.0249	0.028	-0.0645	5.38463	0.000158	0.42137	0.51859	55	228	24	1282	24	0	1	0	0	C33H68N12S	1	C33H68N12S	[M+Na-2H]-	664.541	685.516	0.64							0
685.516	33834	0.0249	0.028	-0.0645	5.38463	0.000158	0.42137	0.51859	55	228	24	1282	24	0	1	0	0	C38H73N4O3P	2	C38H73N4O3P	[M+Na-2H]-	664.542	685.517	-0.77							0
685.516	33834	0.0249	0.028	-0.0645	5.38463	0.000158	0.42137	0.51859	55	228	24	1282	24	0	1	0	0	C38H76O6	1	C38H76O6[NaCl]	[M-H]-	686.523	685.516	0.92							0
685.516	33834	0.0249	0.028	-0.0645	5.38463	0.000158	0.42137	0.51859	55	228	24	1282	24	0	1	0	0	C28H71N12O3PS	1	C28H71N12O3PS	[M-H]-	686.523	685.516	0.59							0
685.516	33834	0.0249	0.028	-0.0645	5.38463	0.000158	0.42137	0.51859	55	228	24	1282	24	0	1	0	0	C33H73N8OP	1	C33H73N8OP[NaCl]	[M-H]-	686.523	685.516	0.48							0
685.516	33834	0.0249	0.028	-0.0645	5.38463	0.000158	0.42137	0.51859	55	228	24	1282	24	0	1	0	0	C36H75N6PS2	1	C36H75N6PS2	[M-H]-	686.523	685.516	0.32							0
685.516	33834	0.0249	0.028	-0.0645	5.38463	0.000158	0.42137	0.51859	55	228	24	1282	24	0	1	0	0	C41H70N2O6	1	C41H70N2O6	[M-H]-	686.523	685.516	0.09							0
685.516	33834	0.0249	0.028	-0.0645	5.38463	0.000158	0.42137	0.51859	55	228	24	1282	24	0	1	0	0	C39H80OS2	1	C39H80OS2[NaCl]	[M-H]-	686.524	685.516	-0.34							0
685.516	33834	0.0249	0.028	-0.0645	5.38463	0.000158	0.42137	0.51859	55	228	24	1282	24	0	1	0	0	C36H67N10OP	1	C36H67N10OP	[M-H]-	686.524	685.516	-0.36							0
685.516	33834	0.0249	0.028	-0.0645	5.38463	0.000158	0.42137	0.51859	55	228	24	1282	24	0	1	0	0	C43H77P3	1	C43H77P3	[M-H]-	686.524	685.517	-0.54							0
685.516	33834	0.0249	0.028	-0.0645	5.38463	0.000158	0.42137	0.51859	55	228	24	1282	24	0	1	0	0	C26H66N14O7	1	C26H66N14O7	[M-H]-	686.524	685.517	-0.65							0
685.516	33834	0.0249	0.028	-0.0645	5.38463	0.000158	0.42137	0.51859	55	228	24	1282	24	0	1	0	0	C34H70N8O4S	1	C34H70N8O4S	[M-H]-	686.524	685.517	-0.92							0
699.98	16482	0.0596	0.0589	-0.0332	6.72857	0.00714	0.20557	0.62491	56	41	95	90	0	0	0	NA	0		0	0												0
699.98	16482	0.0596	0.0589	-0.0332	6.72857	0.00714	0.20557	0.62491	56	41	95	90	1056	0	1	NA	0		0	1056											0
875.826	15207	0.0624	0.0673	-0.0207	8.55694	0.000423	0.17946	0.7307	57	28	248	48	0	0	0	NA	0		0	0					57.5			971				0
735.594	139308	0.0664	0.0757	0.006	11.087	0.000121	0.16755	0.89533	58	21	927	18	0	0	0	NA	0		0	0					42			1090				0
770.625	23499	0.0449	0.0487	-0.0428	4.66956	1.6e-05	0.27419	0.58578	59	69	79	232	0	0	0	NA	0		0	0					44.6			1052				0
691.511	229152	-0.0339	-0.0427	0.0529	3.73349	2e-06	3.25749	1.80829	60	100	62	401	0	0	0	NA	0		0	0												0
691.511	229152	-0.0339	-0.0427	0.0529	3.73349	2e-06	3.25749	1.80829	60	100	62	401	29	0	1	0	0	C31H60N12O2	1	C31H60N12O2	[M+Hac-H]-	632.496	691.51	0.76							0
691.511	229152	-0.0339	-0.0427	0.0529	3.73349	2e-06	3.25749	1.80829	60	100	62	401	29	0	1	0	0	C38H70N2OP2	1	C38H70N2OP2	[M+Hac-H]-	632.496	691.51	0.59							0
691.511	229152	-0.0339	-0.0427	0.0529	3.73349	2e-06	3.25749	1.80829	60	100	62	401	29	0	1	0	0	C36H73O4PS	1	C36H73O4PS	[M+Hac-H]-	632.497	691.511	0.04							0
691.511	229152	-0.0339	-0.0427	0.0529	3.73349	2e-06	3.25749	1.80829	60	100	62	401	29	0	1	0	0	C34H71N8O2P	1	C34H71N8O2P	[M+(37Cl)]-	654.544	691.51	0.56							0
691.511	229152	-0.0339	-0.0427	0.0529	3.73349	2e-06	3.25749	1.80829	60	100	62	401	29	0	1	0	0	C37H76N2O3	1	C37H76N2O3[NaCl]	[M+(37Cl)]-	654.544	691.511	-0.1							0
691.511	229152	-0.0339	-0.0427	0.0529	3.73349	2e-06	3.25749	1.80829	60	100	62	401	29	0	1	0	0	C40H78O2S2	1	C40H78O2S2	[M+(37Cl)]-	654.544	691.511	-0.25							0
691.511	229152	-0.0339	-0.0427	0.0529	3.73349	2e-06	3.25749	1.80829	60	100	62	401	29	0	1	0	0	C27H71N14PS	1	C27H71N14PS	[M+(37Cl)]-	654.544	691.511	-0.43							0
691.511	229152	-0.0339	-0.0427	0.0529	3.73349	2e-06	3.25749	1.80829	60	100	62	401	29	0	1	0	0	C40H70N4O3	1	C40H70N4O3	[M+(37Cl)]-	654.545	691.511	-0.93							0
691.511	229152	-0.0339	-0.0427	0.0529	3.73349	2e-06	3.25749	1.80829	60	100	62	401	29	0	1	0	0	C42H75N2OP	1	C42H75N2OP	[M+K-2H]-	654.562	691.51	0.42							0
691.511	229152	-0.0339	-0.0427	0.0529	3.73349	2e-06	3.25749	1.80829	60	100	62	401	29	0	1	0	0	C40H78O4S	1	C40H78O4S	[M+K-2H]-	654.562	691.511	-0.13							0
691.511	229152	-0.0339	-0.0427	0.0529	3.73349	2e-06	3.25749	1.80829	60	100	62	401	29	0	1	0	0	C27H71N14O2P	1	C27H71N14O2P	[M+K-2H]-	654.562	691.511	-0.3							0
691.511	229152	-0.0339	-0.0427	0.0529	3.73349	2e-06	3.25749	1.80829	60	100	62	401	29	0	1	0	0	C41H73N2O2P	1	C41H73N2O2P	[M+Cl]-	656.541	691.51	0.34							0
691.511	229152	-0.0339	-0.0427	0.0529	3.73349	2e-06	3.25749	1.80829	60	100	62	401	29	0	1	0	0	C39H76O5S	2	C39H76O5S	[M+Cl]-	656.541	691.511	-0.21							0
691.511	229152	-0.0339	-0.0427	0.0529	3.73349	2e-06	3.25749	1.80829	60	100	62	401	29	0	1	0	0	C26H69N14O3P	2	C26H69N14O3P	[M+Cl]-	656.541	691.511	-0.39							0
691.511	229152	-0.0339	-0.0427	0.0529	3.73349	2e-06	3.25749	1.80829	60	100	62	401	29	0	1	0	0	C34H73N8PS	2	C34H73N8PS	[M+Cl]-	656.542	691.511	-0.66							0
691.511	229152	-0.0339	-0.0427	0.0529	3.73349	2e-06	3.25749	1.80829	60	100	62	401	29	0	1	0	0	C45H71N2P	1	C45H71N2P	[M+Na-2H]-	670.535	691.51	0.64							0
691.511	229152	-0.0339	-0.0427	0.0529	3.73349	2e-06	3.25749	1.80829	60	100	62	401	29	0	1	0	0	C35H70N6O6	1	C35H70N6O6	[M+Na-2H]-	670.536	691.51	0.36							0
691.511	229152	-0.0339	-0.0427	0.0529	3.73349	2e-06	3.25749	1.80829	60	100	62	401	29	0	1	0	0	C43H74O3S	1	C43H74O3S	[M+Na-2H]-	670.536	691.511	0.09							0
691.511	229152	-0.0339	-0.0427	0.0529	3.73349	2e-06	3.25749	1.80829	60	100	62	401	29	0	1	0	0	C30H67N14OP	1	C30H67N14OP	[M+Na-2H]-	670.536	691.511	-0.08							0
691.511	229152	-0.0339	-0.0427	0.0529	3.73349	2e-06	3.25749	1.80829	60	100	62	401	29	0	1	0	0	C37H77N4P3	1	C37H77N4P3	[M+Na-2H]-	670.536	691.511	-0.26							0
691.511	229152	-0.0339	-0.0427	0.0529	3.73349	2e-06	3.25749	1.80829	60	100	62	401	29	0	1	0	0	C28H70N12O4S	1	C28H70N12O4S	[M+Na-2H]-	670.536	691.511	-0.63							0
691.511	229152	-0.0339	-0.0427	0.0529	3.73349	2e-06	3.25749	1.80829	60	100	62	401	29	0	1	0	0	C33H72N8O2	1	C33H72N8O2[NaCl]	[M+Na-2H]-	670.536	691.511	-0.74							0
691.511	229152	-0.0339	-0.0427	0.0529	3.73349	2e-06	3.25749	1.80829	60	100	62	401	29	0	1	0	0	C36H74N6OS2	1	C36H74N6OS2	[M+Na-2H]-	670.537	691.511	-0.9							0
691.511	229152	-0.0339	-0.0427	0.0529	3.73349	2e-06	3.25749	1.80829	60	100	62	401	29	0	1	0	0	C33H64N12O4	1	C33H64N12O4	[M-H]-	692.517	691.51	0.76							0
691.511	229152	-0.0339	-0.0427	0.0529	3.73349	2e-06	3.25749	1.80829	60	100	62	401	29	0	1	0	0	C40H74N2O3P2	1	C40H74N2O3P2	[M-H]-	692.517	691.51	0.59							0
691.511	229152	-0.0339	-0.0427	0.0529	3.73349	2e-06	3.25749	1.80829	60	100	62	401	29	0	1	0	0	C41H68N6OS	1	C41H68N6OS	[M-H]-	692.518	691.51	0.5							0
691.511	229152	-0.0339	-0.0427	0.0529	3.73349	2e-06	3.25749	1.80829	60	100	62	401	29	0	1	0	0	C38H77O6PS	1	C38H77O6PS	[M-H]-	692.518	691.511	0.04							0
691.511	229152	-0.0339	-0.0427	0.0529	3.73349	2e-06	3.25749	1.80829	60	100	62	401	29	0	1	0	0	C31H66N14	1	C31H66N14[NaCl]	[M-H]-	692.518	691.511	-0.34							0
691.511	229152	-0.0339	-0.0427	0.0529	3.73349	2e-06	3.25749	1.80829	60	100	62	401	29	0	1	0	0	C33H74N8OP2S	1	C33H74N8OP2S	[M-H]-	692.518	691.511	-0.4							0
632.419	16742	0.002	-0.0056	0.0808	6.7023	0.00773	1.3747	2.02134	61	779	21	715	0	0	0	NA	0		0	0												0
632.419	16742	0.002	-0.0056	0.0808	6.7023	0.00773	1.3747	2.02134	61	779	21	715	33	0	1	0	0	C27H57N7O2P2	1	C27H57N7O2P2	[M+Hac-H]-	573.405	632.419	0.33							0
632.419	16742	0.002	-0.0056	0.0808	6.7023	0.00773	1.3747	2.02134	61	779	21	715	33	0	1	0	0	C28H51N11S	1	C28H51N11S	[M+Hac-H]-	573.405	632.419	0.23							0
632.419	16742	0.002	-0.0056	0.0808	6.7023	0.00773	1.3747	2.02134	61	779	21	715	33	0	1	0	0	C30H62NO3P	1	C30H62NO3P[NaCl]	[M+Hac-H]-	573.405	632.419	-0.39							0
632.419	16742	0.002	-0.0056	0.0808	6.7023	0.00773	1.3747	2.02134	61	779	21	715	33	0	1	0	0	C20H57N13P2S	1	C20H57N13P2S	[M+Hac-H]-	573.406	632.419	-0.76							0
632.419	16742	0.002	-0.0056	0.0808	6.7023	0.00773	1.3747	2.02134	61	779	21	715	33	0	1	0	0	C28H61N5O8	1	C28H61N5O8	[M+(37Cl)]-	595.452	632.418	0.78							0
632.419	16742	0.002	-0.0056	0.0808	6.7023	0.00773	1.3747	2.02134	61	779	21	715	33	0	1	0	0	C23H58N13O3P	1	C23H58N13O3P	[M+(37Cl)]-	595.452	632.419	0.3							0
632.419	16742	0.002	-0.0056	0.0808	6.7023	0.00773	1.3747	2.02134	61	779	21	715	33	0	1	0	0	C30H68N3O2P3	1	C30H68N3O2P3	[M+(37Cl)]-	595.452	632.419	0.11							0
632.419	16742	0.002	-0.0056	0.0808	6.7023	0.00773	1.3747	2.02134	61	779	21	715	33	0	1	0	0	C31H62N7PS	1	C31H62N7PS	[M+(37Cl)]-	595.453	632.419	0.01							0
632.419	16742	0.002	-0.0056	0.0808	6.7023	0.00773	1.3747	2.02134	61	779	21	715	33	0	1	0	0	C29H65N5O3S2	1	C29H65N5O3S2	[M+(37Cl)]-	595.453	632.419	-0.59							0
632.419	16742	0.002	-0.0056	0.0808	6.7023	0.00773	1.3747	2.02134	61	779	21	715	33	0	1	0	0	C34H67NOS	1	C34H67NOS[NaCl]	[M+(37Cl)]-	595.453	632.419	-0.71							0
632.419	16742	0.002	-0.0056	0.0808	6.7023	0.00773	1.3747	2.02134	61	779	21	715	33	0	1	0	0	C31H62N7O2P	1	C31H62N7O2P	[M+K-2H]-	595.47	632.419	0.15							0
632.419	16742	0.002	-0.0056	0.0808	6.7023	0.00773	1.3747	2.02134	61	779	21	715	33	0	1	0	0	C29H65N5O5S	1	C29H65N5O5S	[M+K-2H]-	595.471	632.419	-0.46							0
632.419	16742	0.002	-0.0056	0.0808	6.7023	0.00773	1.3747	2.02134	61	779	21	715	33	0	1	0	0	C34H67NO3	9	C34H67NO3[NaCl]	[M+K-2H]-	595.471	632.419	-0.57							0
632.419	16742	0.002	-0.0056	0.0808	6.7023	0.00773	1.3747	2.02134	61	779	21	715	33	0	1	0	0	C24H62N13PS	1	C24H62N13PS	[M+K-2H]-	595.471	632.42	-0.94							0
632.419	16742	0.002	-0.0056	0.0808	6.7023	0.00773	1.3747	2.02134	61	779	21	715	33	0	1	0	0	C30H60N7O3P	1	C30H60N7O3P	[M+Cl]-	597.45	632.419	0.05							0
632.419	16742	0.002	-0.0056	0.0808	6.7023	0.00773	1.3747	2.02134	61	779	21	715	33	0	1	0	0	C38H64NPS	1	C38H64NPS	[M+Cl]-	597.45	632.419	-0.24							0
632.419	16742	0.002	-0.0056	0.0808	6.7023	0.00773	1.3747	2.02134	61	779	21	715	33	0	1	0	0	C28H63N5O6S	1	C28H63N5O6S	[M+Cl]-	597.45	632.419	-0.55							0
632.419	16742	0.002	-0.0056	0.0808	6.7023	0.00773	1.3747	2.02134	61	779	21	715	33	0	1	0	0	C33H65NO4	1	C33H65NO4[NaCl]	[M+Cl]-	597.45	632.419	-0.67							0
632.419	16742	0.002	-0.0056	0.0808	6.7023	0.00773	1.3747	2.02134	61	779	21	715	33	0	1	0	0	C34H58N7OP	1	C34H58N7OP	[M+Na-2H]-	611.444	632.419	0.39							0
632.419	16742	0.002	-0.0056	0.0808	6.7023	0.00773	1.3747	2.02134	61	779	21	715	33	0	1	0	0	C24H57N11O7	1	C24H57N11O7	[M+Na-2H]-	611.444	632.419	0.07							0
632.419	16742	0.002	-0.0056	0.0808	6.7023	0.00773	1.3747	2.02134	61	779	21	715	33	0	1	0	0	C31H67NO6P2	1	C31H67NO6P2	[M+Na-2H]-	611.444	632.419	-0.12							0
632.419	16742	0.002	-0.0056	0.0808	6.7023	0.00773	1.3747	2.02134	61	779	21	715	33	0	1	0	0	C32H61N5O4S	1	C32H61N5O4S	[M+Na-2H]-	611.444	632.419	-0.21							0
632.419	16742	0.002	-0.0056	0.0808	6.7023	0.00773	1.3747	2.02134	61	779	21	715	33	0	1	0	0	C37H63NO2	1	C37H63NO2[NaCl]	[M+Na-2H]-	611.445	632.419	-0.33							0
632.419	16742	0.002	-0.0056	0.0808	6.7023	0.00773	1.3747	2.02134	61	779	21	715	33	0	1	0	0	C26H64N9OP3	1	C26H64N9OP3	[M+Na-2H]-	611.445	632.419	-0.6							0
632.419	16742	0.002	-0.0056	0.0808	6.7023	0.00773	1.3747	2.02134	61	779	21	715	33	0	1	0	0	C30H63N7OS3	1	C30H63N7OS3	[M-H]-	633.426	632.418	0.97							0
632.419	16742	0.002	-0.0056	0.0808	6.7023	0.00773	1.3747	2.02134	61	779	21	715	33	0	1	0	0	C29H61N7O4P2	1	C29H61N7O4P2	[M-H]-	633.426	632.419	0.33							0
632.419	16742	0.002	-0.0056	0.0808	6.7023	0.00773	1.3747	2.02134	61	779	21	715	33	0	1	0	0	C30H55N11O2S	1	C30H55N11O2S	[M-H]-	633.426	632.419	0.23							0
632.419	16742	0.002	-0.0056	0.0808	6.7023	0.00773	1.3747	2.02134	61	779	21	715	33	0	1	0	0	C35H57N7	1	C35H57N7[NaCl]	[M-H]-	633.426	632.419	0.11							0
632.419	16742	0.002	-0.0056	0.0808	6.7023	0.00773	1.3747	2.02134	61	779	21	715	33	0	1	0	0	C37H65NOP2S	1	C37H65NOP2S	[M-H]-	633.426	632.419	0.04							0
632.419	16742	0.002	-0.0056	0.0808	6.7023	0.00773	1.3747	2.02134	61	779	21	715	33	0	1	0	0	C32H66NO5P	1	C32H66NO5P[NaCl]	[M-H]-	633.426	632.419	-0.39							0
632.419	16742	0.002	-0.0056	0.0808	6.7023	0.00773	1.3747	2.02134	61	779	21	715	33	0	1	0	0	C22H61N13O2P2S	1	C22H61N13O2P2S	[M-H]-	633.427	632.419	-0.76							0
632.419	16742	0.002	-0.0056	0.0808	6.7023	0.00773	1.3747	2.02134	61	779	21	715	33	0	1	0	0	C38H51N9	1	C38H51N9	[M-H]-	633.427	632.419	-0.8							0
632.419	16742	0.002	-0.0056	0.0808	6.7023	0.00773	1.3747	2.02134	61	779	21	715	33	0	1	0	0	C27H63N9P2	1	C27H63N9P2[NaCl]	[M-H]-	633.427	632.42	-0.88							0
751.44	37778	-0.0259	-0.0381	0.0594	3.87464	0.00086	2.79508	1.76849	62	124	57	600	1	6	0	NA	1	C37H69O13P	1	C37H69O13P	[M-H]-	752.448	751.44	-0.94								['PI(12:0/16:1(9Z))', 'PI(13:0/15:1(9Z))', 'PI(14:0/14:1(9Z))', 'PI(14:1(9Z)/14:0)', 'PI(15:1(9Z)/13:0)', 'PI(16:1(9Z)/12:0)']
683.594	455713	0.0583	0.065	0.0057	8.37395	8e-06	0.21887	0.90638	63	39	1359	35	0	0	0	NA	0		0	C40H79NO3	[M+HNO3-H]-		683.594	-0.632136								0	Cer 40:1
683.594	455713	0.0583	0.065	0.0057	8.37395	8e-06	0.21887	0.90638	63	39	1359	35	26	0	1	0	0	C40H81PS	3	C40H81PS	[M+Hac-H]-	624.58	683.594	0.61							0		+
683.594	455713	0.0583	0.065	0.0057	8.37395	8e-06	0.21887	0.90638	63	39	1359	35	26	0	1	0	0	C38H76N2O4	3	C38H76N2O4	[M+Hac-H]-	624.581	683.594	-0.63							0		+
683.594	455713	0.0583	0.065	0.0057	8.37395	8e-06	0.21887	0.90638	63	39	1359	35	26	0	1	0	0	C10H2N3OP7S6	1	C10H2N3OP7S6[NaCl]	[M+(37Cl)]-	646.627	683.594	0.43							0		+
683.594	455713	0.0583	0.065	0.0057	8.37395	8e-06	0.21887	0.90638	63	39	1359	35	26	0	1	0	0	C13H4NP7S8	1	C13H4NP7S8	[M+(37Cl)]-	646.627	683.594	0.27							0		+
683.594	455713	0.0583	0.065	0.0057	8.37395	8e-06	0.21887	0.90638	63	39	1359	35	26	0	1	0	0	C3H3N5O6P6S8	1	C3H3N5O6P6S8	[M+(37Cl)]-	646.627	683.594	-0.02							0		+
683.594	455713	0.0583	0.065	0.0057	8.37395	8e-06	0.21887	0.90638	63	39	1359	35	26	0	1	0	0	C8H5NO4P6S7	1	C8H5NO4P6S7[NaCl]	[M+(37Cl)]-	646.628	683.594	-0.13							0		+
683.594	455713	0.0583	0.065	0.0057	8.37395	8e-06	0.21887	0.90638	63	39	1359	35	26	0	1	0	0	C10H2N3O3P7S5	1	C10H2N3O3P7S5[NaCl]	[M+K-2H]-	646.645	683.594	0.56							0		+
683.594	455713	0.0583	0.065	0.0057	8.37395	8e-06	0.21887	0.90638	63	39	1359	35	26	0	1	0	0	C44H86S	1	C44H86S	[M+K-2H]-	646.645	683.594	0.44							0		+
683.594	455713	0.0583	0.065	0.0057	8.37395	8e-06	0.21887	0.90638	63	39	1359	35	26	0	1	0	0	C13H4NO2P7S7	1	C13H4NO2P7S7	[M+K-2H]-	646.645	683.594	0.4							0		+
683.594	455713	0.0583	0.065	0.0057	8.37395	8e-06	0.21887	0.90638	63	39	1359	35	26	0	1	0	0	C3H3N5O8P6S7	1	C3H3N5O8P6S7	[M+K-2H]-	646.645	683.594	0.11							0		+
683.594	455713	0.0583	0.065	0.0057	8.37395	8e-06	0.21887	0.90638	63	39	1359	35	26	0	1	0	0	C8H5NO6P6S6	1	C8H5NO6P6S6[NaCl]	[M+K-2H]-	646.645	683.594	0							0		+
683.594	455713	0.0583	0.065	0.0057	8.37395	8e-06	0.21887	0.90638	63	39	1359	35	26	0	1	0	0	C6H4N7P7S8	1	C6H4N7P7S8	[M+K-2H]-	646.646	683.594	-0.6							0		+
683.594	455713	0.0583	0.065	0.0057	8.37395	8e-06	0.21887	0.90638	63	39	1359	35	26	0	1	0	0	C7H2N3O7P3S8	1	C7H2N3O7P3S8[NaCl]	[M+K-2H]-	646.646	683.594	-0.65							0		+
683.594	455713	0.0583	0.065	0.0057	8.37395	8e-06	0.21887	0.90638	63	39	1359	35	26	0	1	0	0	C43H84OS	2	C43H84OS	[M+Cl]-	648.624	683.594	0.35							0		+
683.594	455713	0.0583	0.065	0.0057	8.37395	8e-06	0.21887	0.90638	63	39	1359	35	26	0	1	0	0	C12H2NO3P7S7	2	C12H2NO3P7S7	[M+Cl]-	648.624	683.594	0.31							0		+
683.594	455713	0.0583	0.065	0.0057	8.37395	8e-06	0.21887	0.90638	63	39	1359	35	26	0	1	0	0	C7H3NO7P6S6	2	C7H3NO7P6S6[NaCl]	[M+Cl]-	648.625	683.594	-0.09							0		+
683.594	455713	0.0583	0.065	0.0057	8.37395	8e-06	0.21887	0.90638	63	39	1359	35	26	0	1	0	0	C5H2N7OP7S8	2	C5H2N7OP7S8	[M+Cl]-	648.625	683.594	-0.69							0		+
683.594	455713	0.0583	0.065	0.0057	8.37395	8e-06	0.21887	0.90638	63	39	1359	35	26	0	1	0	0	C39H78N6O2	1	C39H78N6O2	[M+Na-2H]-	662.619	683.593	0.93							0		+
683.594	455713	0.0583	0.065	0.0057	8.37395	8e-06	0.21887	0.90638	63	39	1359	35	26	0	1	0	0	C11HNO5P6S6	1	C11HNO5P6S6[NaCl]	[M+Na-2H]-	662.619	683.594	0.23							0		+
683.594	455713	0.0583	0.065	0.0057	8.37395	8e-06	0.21887	0.90638	63	39	1359	35	26	0	1	0	0	C32H78N12S	1	C32H78N12S	[M+Na-2H]-	662.619	683.594	-0.07							0		+
683.594	455713	0.0583	0.065	0.0057	8.37395	8e-06	0.21887	0.90638	63	39	1359	35	26	0	1	0	0	C4H2N3O10P5S8	1	C4H2N3O10P5S8	[M+Na-2H]-	662.619	683.594	-0.22							0		+
683.594	455713	0.0583	0.065	0.0057	8.37395	8e-06	0.21887	0.90638	63	39	1359	35	26	0	1	0	0	C4HN7O3P6S7	1	C4HN7O3P6S7[NaCl]	[M+Na-2H]-	662.62	683.594	-0.78							0		+
683.594	455713	0.0583	0.065	0.0057	8.37395	8e-06	0.21887	0.90638	63	39	1359	35	26	0	1	0	0	C42H85O2PS	1	C42H85O2PS	[M-H]-	684.601	683.594	0.61							0		+
683.594	455713	0.0583	0.065	0.0057	8.37395	8e-06	0.21887	0.90638	63	39	1359	35	26	0	1	0	0	C6H4NO8P7S6	2	C6H4NO8P7S6[NaCl]	[M-H]-	684.601	683.594	0.17							0		+
683.594	455713	0.0583	0.065	0.0057	8.37395	8e-06	0.21887	0.90638	63	39	1359	35	26	0	1	0	0	C5HN3O9P4S8	2	C5HN3O9P4S8[NaCl]	[M-H]-	684.602	683.594	-0.48							0		+
683.594	455713	0.0583	0.065	0.0057	8.37395	8e-06	0.21887	0.90638	63	39	1359	35	26	0	1	0	0	C40H80N2O6	1	C40H80N2O6	[M-H]-	684.602	683.594	-0.63							0		+
1064.24	9372	0.057	0.0574	-0.0331	6.37031	0.00315	0.2101	0.60603	64	46	99	100	0	0	0	NA	0		0	0												0
423.144	13502	-0.0341	-0.0235	0.0058	8.53968	0.465	1.47903	0.95569	65	420	55	599	0	0	0	NA	0		0	0												0
423.144	13502	-0.0341	-0.0235	0.0058	8.53968	0.465	1.47903	0.95569	65	420	55	599	35	0	1	0	0	C16H21N4O4P	1	C16H21N4O4P	[M+Hac-H]-	364.13	423.144	0.81							0
423.144	13502	-0.0341	-0.0235	0.0058	8.53968	0.465	1.47903	0.95569	65	420	55	599	35	0	1	0	0	C6H20N8O10	1	C6H20N8O10	[M+Hac-H]-	364.13	423.144	0.34							0
423.144	13502	-0.0341	-0.0235	0.0058	8.53968	0.465	1.47903	0.95569	65	420	55	599	35	0	1	0	0	C14H24N2O7S	1	C14H24N2O7S	[M+Hac-H]-	364.13	423.144	-0.09							0
423.144	13502	-0.0341	-0.0235	0.0058	8.53968	0.465	1.47903	0.95569	65	420	55	599	35	0	1	0	0	C8H27N6O4P3	1	C8H27N6O4P3	[M+Hac-H]-	364.131	423.145	-0.67							0
423.144	13502	-0.0341	-0.0235	0.0058	8.53968	0.465	1.47903	0.95569	65	420	55	599	35	0	1	0	0	C9H21N10O2PS	1	C9H21N10O2PS	[M+Hac-H]-	364.131	423.145	-0.81							0
423.144	13502	-0.0341	-0.0235	0.0058	8.53968	0.465	1.47903	0.95569	65	420	55	599	35	0	1	0	0	C14H23N6P	1	C14H23N6P[NaCl]	[M+Hac-H]-	364.131	423.145	-0.99							0
423.144	13502	-0.0341	-0.0235	0.0058	8.53968	0.465	1.47903	0.95569	65	420	55	599	35	0	1	0	0	C12H22N10O5	1	C12H22N10O5	[M+(37Cl)]-	386.177	423.144	0.76							0
423.144	13502	-0.0341	-0.0235	0.0058	8.53968	0.465	1.47903	0.95569	65	420	55	599	35	0	1	0	0	C19H32O4P2	1	C19H32O4P2	[M+(37Cl)]-	386.178	423.144	0.48							0
423.144	13502	-0.0341	-0.0235	0.0058	8.53968	0.465	1.47903	0.95569	65	420	55	599	35	0	1	0	0	C20H26N4O2S	1	C20H26N4O2S	[M+(37Cl)]-	386.178	423.144	0.33							0
423.144	13502	-0.0341	-0.0235	0.0058	8.53968	0.465	1.47903	0.95569	65	420	55	599	35	0	1	0	0	C25H28	1	C25H28[NaCl]	[M+(37Cl)]-	386.178	423.144	0.15							0
423.144	13502	-0.0341	-0.0235	0.0058	8.53968	0.465	1.47903	0.95569	65	420	55	599	35	0	1	0	0	C20H26N4O4	1	C20H26N4O4	[M+K-2H]-	386.195	423.144	0.54							0
423.144	13502	-0.0341	-0.0235	0.0058	8.53968	0.465	1.47903	0.95569	65	420	55	599	35	0	1	0	0	C13H34N6OS3	1	C13H34N6OS3	[M+K-2H]-	386.196	423.144	0.02							0
423.144	13502	-0.0341	-0.0235	0.0058	8.53968	0.465	1.47903	0.95569	65	420	55	599	35	0	1	0	0	C12H32N6O4P2	1	C12H32N6O4P2	[M+K-2H]-	386.196	423.145	-0.94							0
423.144	13502	-0.0341	-0.0235	0.0058	8.53968	0.465	1.47903	0.95569	65	420	55	599	35	0	1	0	0	C13H35N4OP3S	1	C13H35N4OP3S	[M+Cl]-	388.174	423.144	0.92							0
423.144	13502	-0.0341	-0.0235	0.0058	8.53968	0.465	1.47903	0.95569	65	420	55	599	35	0	1	0	0	C19H24N4O5	1	C19H24N4O5	[M+Cl]-	388.175	423.144	0.4							0
423.144	13502	-0.0341	-0.0235	0.0058	8.53968	0.465	1.47903	0.95569	65	420	55	599	35	0	1	0	0	C12H32N6O2S3	1	C12H32N6O2S3	[M+Cl]-	388.175	423.144	-0.12							0
423.144	13502	-0.0341	-0.0235	0.0058	8.53968	0.465	1.47903	0.95569	65	420	55	599	35	0	1	0	0	C17H34N2S2	1	C17H34N2S2[NaCl]	[M+Cl]-	388.175	423.144	-0.3							0
423.144	13502	-0.0341	-0.0235	0.0058	8.53968	0.465	1.47903	0.95569	65	420	55	599	35	0	1	0	0	C14H21N12P	1	C14H21N12P	[M+Cl]-	388.175	423.144	-0.33							0
423.144	13502	-0.0341	-0.0235	0.0058	8.53968	0.465	1.47903	0.95569	65	420	55	599	35	0	1	0	0	C23H22N4O3	1	C23H22N4O3	[M+Na-2H]-	402.169	423.144	0.9							0
423.144	13502	-0.0341	-0.0235	0.0058	8.53968	0.465	1.47903	0.95569	65	420	55	599	35	0	1	0	0	C8H26N12O3S2	1	C8H26N12O3S2	[M+Na-2H]-	402.169	423.144	0.81							0
423.144	13502	-0.0341	-0.0235	0.0058	8.53968	0.465	1.47903	0.95569	65	420	55	599	35	0	1	0	0	C13H28N8OS	1	C13H28N8OS[NaCl]	[M+Na-2H]-	402.169	423.144	0.64							0
423.144	13502	-0.0341	-0.0235	0.0058	8.53968	0.465	1.47903	0.95569	65	420	55	599	35	0	1	0	0	C15H36N2O2P2S2	1	C15H36N2O2P2S2	[M+Na-2H]-	402.169	423.144	0.53							0
423.144	13502	-0.0341	-0.0235	0.0058	8.53968	0.465	1.47903	0.95569	65	420	55	599	35	0	1	0	0	C16H30N6S3	1	C16H30N6S3	[M+Na-2H]-	402.169	423.144	0.38							0
423.144	13502	-0.0341	-0.0235	0.0058	8.53968	0.465	1.47903	0.95569	65	420	55	599	35	0	1	0	0	C15H28N6O3P2	1	C15H28N6O3P2	[M+Na-2H]-	402.17	423.144	-0.58							0
423.144	13502	-0.0341	-0.0235	0.0058	8.53968	0.465	1.47903	0.95569	65	420	55	599	35	0	1	0	0	C16H22N10OS	1	C16H22N10OS	[M+Na-2H]-	402.17	423.145	-0.72							0
423.144	13502	-0.0341	-0.0235	0.0058	8.53968	0.465	1.47903	0.95569	65	420	55	599	35	0	1	0	0	C18H25N4O6P	1	C18H25N4O6P	[M-H]-	424.151	423.144	0.81							0
423.144	13502	-0.0341	-0.0235	0.0058	8.53968	0.465	1.47903	0.95569	65	420	55	599	35	0	1	0	0	C8H24N8O12	1	C8H24N8O12	[M-H]-	424.151	423.144	0.34							0
423.144	13502	-0.0341	-0.0235	0.0058	8.53968	0.465	1.47903	0.95569	65	420	55	599	35	0	1	0	0	C16H35N2OPS2	1	C16H35N2OPS2[NaCl]	[M-H]-	424.151	423.144	0.11							0
423.144	13502	-0.0341	-0.0235	0.0058	8.53968	0.465	1.47903	0.95569	65	420	55	599	35	0	1	0	0	C13H22N12OP2	1	C13H22N12OP2	[M-H]-	424.151	423.144	0.09							0
423.144	13502	-0.0341	-0.0235	0.0058	8.53968	0.465	1.47903	0.95569	65	420	55	599	35	0	1	0	0	C16H28N2O9S	1	C16H28N2O9S	[M-H]-	424.152	423.144	-0.09							0
423.144	13502	-0.0341	-0.0235	0.0058	8.53968	0.465	1.47903	0.95569	65	420	55	599	35	0	1	0	0	C19H37PS4	1	C19H37PS4	[M-H]-	424.152	423.144	-0.14							0
423.144	13502	-0.0341	-0.0235	0.0058	8.53968	0.465	1.47903	0.95569	65	420	55	599	35	0	1	0	0	C20H32N2P4	1	C20H32N2P4	[M-H]-	424.152	423.144	-0.2							0
423.144	13502	-0.0341	-0.0235	0.0058	8.53968	0.465	1.47903	0.95569	65	420	55	599	35	0	1	0	0	C10H31N6O6P3	1	C10H31N6O6P3	[M-H]-	424.152	423.145	-0.67							0
423.144	13502	-0.0341	-0.0235	0.0058	8.53968	0.465	1.47903	0.95569	65	420	55	599	35	0	1	0	0	C11H25N10O4PS	1	C11H25N10O4PS	[M-H]-	424.152	423.145	-0.81							0
423.144	13502	-0.0341	-0.0235	0.0058	8.53968	0.465	1.47903	0.95569	65	420	55	599	35	0	1	0	0	C16H27N6O2P	1	C16H27N6O2P[NaCl]	[M-H]-	424.152	423.145	-0.99							0
713.523	21243	0.0091	0.016	-0.0788	5.63865	0.0205	0.54877	0.45288	66	439	19	1412	0	0	0	NA	0		0	0												0
734.498	154181	0.0286	0.0187	0.0917	7.94935	0.00199	0.71347	1.90388	67	1004	16	110	3	21	0	NA	1	C36H70NO8P	3	C36H70NO8P	[M+Hac-H]-	675.484	734.498	-0.25								['PC(10:0/18:1(9Z))', 'PC(12:0/16:1(9Z))', 'PC(13:0/15:1(9Z))', 'PC(14:0/14:1(9Z))', 'PC(14:1(9Z)/14:0)', 'PC(15:1(9Z)/13:0)', 'PC(16:1(9Z)/12:0)', 'PE(12:0/19:1(9Z))', 'PE(13:0/18:1(9Z))', 'PE(14:0/17:1(9Z))', 'PE(14:1(9Z)/17:0)', 'PE(15:0/16:1(9Z))', 'PE(15:1(9Z)/16:0)', 'PE(16:0/15:1(9Z))', 'PE(16:1(11Z)/15:0)', 'PE(16:1(5Z)/15:0)', 'PE(16:1(9Z)/15:0)', 'PE(17:0/14:1(9Z))', 'PE(17:1(9Z)/14:0)'…	PC 28:1
734.498	154181	0.0286	0.0187	0.0917	7.94935	0.00199	0.71347	1.90388	67	1004	16	110	3	9	0	NA	1	C38H74NO10P	1	C38H74NO10P	[M-H]-	735.505	734.498	-0.25								['PS(12:0/20:0)', 'PS(13:0/19:0)', 'PS(14:0/18:0)', 'PS(15:0/17:0)', 'PS(16:0/16:0)', 'PS(17:0/15:0)', 'PS(18:0/14:0)', 'PS(19:0/13:0)', 'PS(20:0/12:0)']	+
734.498	154181	0.0286	0.0187	0.0917	7.94935	0.00199	0.71347	1.90388	67	1004	16	110	3	2	0	NA	1	C40H75NO8	2	C40H75NO8	[M+K-2H]-	697.549	734.498	-0.4								['GalCer(d18:2/16:0)', 'GlcCer(d18:2/16:0)']	+
1165.04	31277	0.0632	0.0625	-0.0235	7.42657	0.116	0.18403	0.64561	68	36	158	66	0	0	0	NA	0		0	0					74.1			882				0
777.455	52067	-0.0244	-0.0381	0.0527	3.53337	0.0125	2.87468	1.64253	69	126	90	499	1	7	0	NA	1	C39H71O13P	1	C39H71O13P	[M-H]-	778.463	777.456	-0.68								['PI(12:0/18:2(9Z,12Z))', 'PI(13:0/17:2(9Z,12Z))', 'PI(14:1(9Z)/16:1(9Z))', 'PI(15:1(9Z)/15:1(9Z))', 'PI(16:1(9Z)/14:1(9Z))', 'PI(17:2(9Z,12Z)/13:0)', 'PI(18:2(9Z,12Z)/12:0)']
699.544	11412	0.0149	0.0185	-0.0663	5.9084	0.00016	0.5181	0.51177	70	421	30	1971	1	3	0	NA	1	C39H77N2O6P	1	C39H77N2O6P	[M-H]-	700.552	699.545	-0.49								['SM(d16:1/18:1)', 'SM(d18:1/16:1)', 'SM(d18:2/16:0)']	PE-Cer 37:2 (or SM 34:2)
699.544	11412	0.0149	0.0185	-0.0663	5.9084	0.00016	0.5181	0.51177	70	421	30	1971	27	0	1	0	0	C32H68N10OS	1	C32H68N10OS	[M+Hac-H]-	640.53	699.544	0.9							0		+
699.544	11412	0.0149	0.0185	-0.0663	5.9084	0.00016	0.5181	0.51177	70	421	30	1971	27	0	1	0	0	C39H78P2S	1	C39H78P2S	[M+Hac-H]-	640.53	699.544	0.73							0		+
699.544	11412	0.0149	0.0185	-0.0663	5.9084	0.00016	0.5181	0.51177	70	421	30	1971	27	0	1	0	0	C37H73N2O4P	1	C37H73N2O4P	[M+Hac-H]-	640.531	699.545	-0.49							0		+
699.544	11412	0.0149	0.0185	-0.0663	5.9084	0.00016	0.5181	0.51177	70	421	30	1971	27	0	1	0	0	C35H79N6OPS	1	C35H79N6OPS	[M+(37Cl)]-	662.577	699.544	0.7							0		+
699.544	11412	0.0149	0.0185	-0.0663	5.9084	0.00016	0.5181	0.51177	70	421	30	1971	27	0	1	0	0	C7H2NO4P7S7	1	C7H2NO4P7S7[NaCl]	[M+(37Cl)]-	662.578	699.544	0.01							0		+
699.544	11412	0.0149	0.0185	-0.0663	5.9084	0.00016	0.5181	0.51177	70	421	30	1971	27	0	1	0	0	C33H74N8O5	1	C33H74N8O5	[M+(37Cl)]-	662.578	699.545	-0.51							0		+
699.544	11412	0.0149	0.0185	-0.0663	5.9084	0.00016	0.5181	0.51177	70	421	30	1971	27	0	1	0	0	C41H78N2O2S	1	C41H78N2O2S	[M+(37Cl)]-	662.578	699.545	-0.77							0		+
699.544	11412	0.0149	0.0185	-0.0663	5.9084	0.00016	0.5181	0.51177	70	421	30	1971	27	0	1	0	0	C35H79N6O3P	1	C35H79N6O3P	[M+K-2H]-	662.595	699.544	0.82							0		+
699.544	11412	0.0149	0.0185	-0.0663	5.9084	0.00016	0.5181	0.51177	70	421	30	1971	27	0	1	0	0	C43H83PS	1	C43H83PS	[M+K-2H]-	662.595	699.544	0.56							0		+
699.544	11412	0.0149	0.0185	-0.0663	5.9084	0.00016	0.5181	0.51177	70	421	30	1971	27	0	1	0	0	C7H2NO6P7S6	1	C7H2NO6P7S6[NaCl]	[M+K-2H]-	662.596	699.544	0.13							0		+
699.544	11412	0.0149	0.0185	-0.0663	5.9084	0.00016	0.5181	0.51177	70	421	30	1971	27	0	1	0	0	C41H78N2O4	1	C41H78N2O4	[M+K-2H]-	662.596	699.545	-0.65							0		+
699.544	11412	0.0149	0.0185	-0.0663	5.9084	0.00016	0.5181	0.51177	70	421	30	1971	27	0	1	0	0	C34H77N6O4P	1	C34H77N6O4P	[M+Cl]-	664.574	699.544	0.74							0		+
699.544	11412	0.0149	0.0185	-0.0663	5.9084	0.00016	0.5181	0.51177	70	421	30	1971	27	0	1	0	0	C42H81OPS	1	C42H81OPS	[M+Cl]-	664.575	699.544	0.48							0		+
699.544	11412	0.0149	0.0185	-0.0663	5.9084	0.00016	0.5181	0.51177	70	421	30	1971	27	0	1	0	0	C40H76N2O5	1	C40H76N2O5	[M+Cl]-	664.575	699.545	-0.74							0		+
699.544	11412	0.0149	0.0185	-0.0663	5.9084	0.00016	0.5181	0.51177	70	421	30	1971	27	0	1	0	0	C36H78N4O5S	1	C36H78N4O5S	[M+Na-2H]-	678.569	699.544	0.5							0		+
699.544	11412	0.0149	0.0185	-0.0663	5.9084	0.00016	0.5181	0.51177	70	421	30	1971	27	0	1	0	0	C41H80O3	1	C41H80O3[NaCl]	[M+Na-2H]-	678.569	699.544	0.39							0		+
699.544	11412	0.0149	0.0185	-0.0663	5.9084	0.00016	0.5181	0.51177	70	421	30	1971	27	0	1	0	0	C31H75N12PS	1	C31H75N12PS	[M+Na-2H]-	678.57	699.544	0.06							0		+
699.544	11412	0.0149	0.0185	-0.0663	5.9084	0.00016	0.5181	0.51177	70	421	30	1971	27	0	1	0	0	C44H74N2O3	1	C44H74N2O3	[M+Na-2H]-	678.57	699.545	-0.43							0		+
699.544	11412	0.0149	0.0185	-0.0663	5.9084	0.00016	0.5181	0.51177	70	421	30	1971	27	0	1	0	0	C11H2NP7S8	2	C11H2NP7S8[NaCl]	[M+Na-2H]-	678.57	699.545	-0.89							0		+
699.544	11412	0.0149	0.0185	-0.0663	5.9084	0.00016	0.5181	0.51177	70	421	30	1971	27	0	1	0	0	C34H72N10O3S	1	C34H72N10O3S	[M-H]-	700.551	699.544	0.9							0		+
699.544	11412	0.0149	0.0185	-0.0663	5.9084	0.00016	0.5181	0.51177	70	421	30	1971	27	0	1	0	0	C39H74N6O	1	C39H74N6O[NaCl]	[M-H]-	700.551	699.544	0.79							0		+
699.544	11412	0.0149	0.0185	-0.0663	5.9084	0.00016	0.5181	0.51177	70	421	30	1971	27	0	1	0	0	C41H82O2P2S	1	C41H82O2P2S	[M-H]-	700.551	699.544	0.73							0		+
699.544	11412	0.0149	0.0185	-0.0663	5.9084	0.00016	0.5181	0.51177	70	421	30	1971	27	0	1	0	0	C42H76N4S2	1	C42H76N4S2	[M-H]-	700.551	699.544	0.64							0		+
699.544	11412	0.0149	0.0185	-0.0663	5.9084	0.00016	0.5181	0.51177	70	421	30	1971	27	0	1	0	0	C28H75N14P3	1	C28H75N14P3	[M-H]-	700.551	699.544	0.55							0		+
699.544	11412	0.0149	0.0185	-0.0663	5.9084	0.00016	0.5181	0.51177	70	421	30	1971	27	0	1	0	0	C42H68N8O	1	C42H68N8O	[M-H]-	700.552	699.544	-0.03							0		+
699.544	11412	0.0149	0.0185	-0.0663	5.9084	0.00016	0.5181	0.51177	70	421	30	1971	27	0	1	0	0	C39H77N2O6P	1	C39H77N2O6P	[M-H]-	700.552	699.545	-0.49							0		+
699.544	11412	0.0149	0.0185	-0.0663	5.9084	0.00016	0.5181	0.51177	70	421	30	1971	27	0	1	0	0	C34H74N10OP2	1	C34H74N10OP2	[M-H]-	700.552	699.545	-0.92							0		+
767.542	32053	0.0393	0.0435	-0.044	3.76563	1.6e-05	0.3059	0.60242	71	103	72	341	0	0	0	NA	0		0	0												0
701.56	46386	0.0454	0.0502	-0.0424	4.83282	9e-05	0.27695	0.58136	72	60	91	209	1	3	0	NA	1	C39H79N2O6P	2	C39H79N2O6P	[M-H]-	702.568	701.56	-0.88								['SM(d16:1/18:0)', 'SM(d17:1/17:0)', 'SM(d18:1/16:0)']	PE-Cer 37:1 (or SM 34:1)
686.604	52876	0.0428	0.0486	-0.0434	4.53185	0.000396	0.28812	0.57686	73	68	109	235	1	2	0	NA	1	C42H83NO3	3	C42H83NO3	[M+(37Cl)]-	649.637	686.604	-0.14								['Cer(d18:0/24:1(15Z))', 'Ceramide (d18:1/24:0)']
686.604	52876	0.0428	0.0486	-0.0434	4.53185	0.000396	0.28812	0.57686	73	68	109	235	41	0	1	0	0	C8H7O5P7S6	3	C8H7O5P7S6[NaCl]	[M+(37Cl)]-	649.637	686.603	0.66							0
686.604	52876	0.0428	0.0486	-0.0434	4.53185	0.000396	0.28812	0.57686	73	68	109	235	41	0	1	0	0	C9HN4O3P5S7	3	C9HN4O3P5S7[NaCl]	[M+(37Cl)]-	649.637	686.603	0.57							0
686.604	52876	0.0428	0.0486	-0.0434	4.53185	0.000396	0.28812	0.57686	73	68	109	235	41	0	1	0	0	C7H4N2O6P4S8	3	C7H4N2O6P4S8[NaCl]	[M+(37Cl)]-	649.637	686.604	0.01							0
686.604	52876	0.0428	0.0486	-0.0434	4.53185	0.000396	0.28812	0.57686	73	68	109	235	41	0	1	0	0	C42H83NO3	3	C42H83NO3	[M+(37Cl)]-	649.637	686.604	-0.14							0
686.604	52876	0.0428	0.0486	-0.0434	4.53185	0.000396	0.28812	0.57686	73	68	109	235	41	0	1	0	0	C11HN2O5P7S6	3	C11HN2O5P7S6	[M+(37Cl)]-	649.637	686.604	-0.18							0
686.604	52876	0.0428	0.0486	-0.0434	4.53185	0.000396	0.28812	0.57686	73	68	109	235	41	0	1	0	0	C6H2N2O9P6S5	2	C6H2N2O9P6S5[NaCl]	[M+(37Cl)]-	649.638	686.604	-0.58							0
686.604	52876	0.0428	0.0486	-0.0434	4.53185	0.000396	0.28812	0.57686	73	68	109	235	41	0	1	0	0	C9H11P7S8	2	C9H11P7S8[NaCl]	[M+(37Cl)]-	649.638	686.604	-0.61							0
686.604	52876	0.0428	0.0486	-0.0434	4.53185	0.000396	0.28812	0.57686	73	68	109	235	41	0	1	0	0	C9H4O8P6S7	1	C9H4O8P6S7	[M+(37Cl)]-	649.638	686.604	-0.73							0
686.604	52876	0.0428	0.0486	-0.0434	4.53185	0.000396	0.28812	0.57686	73	68	109	235	41	0	1	0	0	C8H7O7P7S5	1	C8H7O7P7S5[NaCl]	[M+K-2H]-	649.655	686.603	0.79							0
686.604	52876	0.0428	0.0486	-0.0434	4.53185	0.000396	0.28812	0.57686	73	68	109	235	41	0	1	0	0	C9HN4O5P5S6	1	C9HN4O5P5S6[NaCl]	[M+K-2H]-	649.655	686.603	0.7							0
686.604	52876	0.0428	0.0486	-0.0434	4.53185	0.000396	0.28812	0.57686	73	68	109	235	41	0	1	0	0	C12H3N2O4P5S8	1	C12H3N2O4P5S8	[M+K-2H]-	649.655	686.603	0.54							0
686.604	52876	0.0428	0.0486	-0.0434	4.53185	0.000396	0.28812	0.57686	73	68	109	235	41	0	1	0	0	C7H4N2O8P4S7	1	C7H4N2O8P4S7[NaCl]	[M+K-2H]-	649.655	686.604	0.14							0
686.604	52876	0.0428	0.0486	-0.0434	4.53185	0.000396	0.28812	0.57686	73	68	109	235	41	0	1	0	0	C11HN2O7P7S5	1	C11HN2O7P7S5	[M+K-2H]-	649.655	686.604	-0.05							0
686.604	52876	0.0428	0.0486	-0.0434	4.53185	0.000396	0.28812	0.57686	73	68	109	235	41	0	1	0	0	C4H9N4O4P7S8	1	C4H9N4O4P7S8	[M+K-2H]-	649.655	686.604	-0.37							0
686.604	52876	0.0428	0.0486	-0.0434	4.53185	0.000396	0.28812	0.57686	73	68	109	235	41	0	1	0	0	C5H7O11P3S8	1	C5H7O11P3S8[NaCl]	[M+K-2H]-	649.655	686.604	-0.41							0
686.604	52876	0.0428	0.0486	-0.0434	4.53185	0.000396	0.28812	0.57686	73	68	109	235	41	0	1	0	0	C6H2N2O11P6S4	1	C6H2N2O11P6S4[NaCl]	[M+K-2H]-	649.655	686.604	-0.45							0
686.604	52876	0.0428	0.0486	-0.0434	4.53185	0.000396	0.28812	0.57686	73	68	109	235	41	0	1	0	0	C9H11O2P7S7	1	C9H11O2P7S7[NaCl]	[M+K-2H]-	649.655	686.604	-0.48							0
686.604	52876	0.0428	0.0486	-0.0434	4.53185	0.000396	0.28812	0.57686	73	68	109	235	41	0	1	0	0	C10H5N4P5S8	1	C10H5N4P5S8[NaCl]	[M+K-2H]-	649.655	686.604	-0.57							0
686.604	52876	0.0428	0.0486	-0.0434	4.53185	0.000396	0.28812	0.57686	73	68	109	235	41	0	1	0	0	C9H4O10P6S6	1	C9H4O10P6S6	[M+K-2H]-	649.655	686.604	-0.61							0
686.604	52876	0.0428	0.0486	-0.0434	4.53185	0.000396	0.28812	0.57686	73	68	109	235	41	0	1	0	0	C3H4N8P6S8	1	C3H4N8P6S8[NaCl]	[M+Cl]-	651.634	686.603	0.84							0
686.604	52876	0.0428	0.0486	-0.0434	4.53185	0.000396	0.28812	0.57686	73	68	109	235	41	0	1	0	0	C7H5O8P7S5	1	C7H5O8P7S5[NaCl]	[M+Cl]-	651.634	686.603	0.7							0
686.604	52876	0.0428	0.0486	-0.0434	4.53185	0.000396	0.28812	0.57686	73	68	109	235	41	0	1	0	0	C11HN2O5P5S8	1	C11HN2O5P5S8	[M+Cl]-	651.634	686.603	0.45							0
686.604	52876	0.0428	0.0486	-0.0434	4.53185	0.000396	0.28812	0.57686	73	68	109	235	41	0	1	0	0	C6H2N2O9P4S7	1	C6H2N2O9P4S7[NaCl]	[M+Cl]-	651.634	686.604	0.05							0
686.604	52876	0.0428	0.0486	-0.0434	4.53185	0.000396	0.28812	0.57686	73	68	109	235	41	0	1	0	0	C4H5O12P3S8	1	C4H5O12P3S8[NaCl]	[M+Cl]-	651.635	686.604	-0.5							0
686.604	52876	0.0428	0.0486	-0.0434	4.53185	0.000396	0.28812	0.57686	73	68	109	235	41	0	1	0	0	C8H9O3P7S7	1	C8H9O3P7S7[NaCl]	[M+Cl]-	651.635	686.604	-0.57							0
686.604	52876	0.0428	0.0486	-0.0434	4.53185	0.000396	0.28812	0.57686	73	68	109	235	41	0	1	0	0	C9H3N4OP5S8	1	C9H3N4OP5S8[NaCl]	[M+Cl]-	651.635	686.604	-0.66							0
686.604	52876	0.0428	0.0486	-0.0434	4.53185	0.000396	0.28812	0.57686	73	68	109	235	41	0	1	0	0	C8H2O11P6S6	1	C8H2O11P6S6	[M+Cl]-	651.635	686.604	-0.69							0
686.604	52876	0.0428	0.0486	-0.0434	4.53185	0.000396	0.28812	0.57686	73	68	109	235	41	0	1	0	0	C4H11N2O3P7S8	1	C4H11N2O3P7S8[NaCl]	[M+Na-2H]-	665.629	686.603	0.69							0
686.604	52876	0.0428	0.0486	-0.0434	4.53185	0.000396	0.28812	0.57686	73	68	109	235	41	0	1	0	0	C4H4N2O11P6S7	1	C4H4N2O11P6S7	[M+Na-2H]-	665.629	686.603	0.56							0
686.604	52876	0.0428	0.0486	-0.0434	4.53185	0.000396	0.28812	0.57686	73	68	109	235	41	0	1	0	0	C4H3N6O4P7S6	1	C4H3N6O4P7S6[NaCl]	[M+Na-2H]-	665.629	686.604	0.01							0
686.604	52876	0.0428	0.0486	-0.0434	4.53185	0.000396	0.28812	0.57686	73	68	109	235	41	0	1	0	0	C7H5N4O3P7S8	1	C7H5N4O3P7S8	[M+Na-2H]-	665.629	686.604	-0.15							0
686.604	52876	0.0428	0.0486	-0.0434	4.53185	0.000396	0.28812	0.57686	73	68	109	235	41	0	1	0	0	C8H3O10P3S8	1	C8H3O10P3S8[NaCl]	[M+Na-2H]-	665.629	686.604	-0.19							0
686.604	52876	0.0428	0.0486	-0.0434	4.53185	0.000396	0.28812	0.57686	73	68	109	235	41	0	1	0	0	C12H7OP7S7	1	C12H7OP7S7[NaCl]	[M+Na-2H]-	665.629	686.604	-0.26							0
686.604	52876	0.0428	0.0486	-0.0434	4.53185	0.000396	0.28812	0.57686	73	68	109	235	41	0	1	0	0	C7HO13P5S5	1	C7HO13P5S5[NaCl]	[M+Na-2H]-	665.63	686.604	-0.78							0
686.604	52876	0.0428	0.0486	-0.0434	4.53185	0.000396	0.28812	0.57686	73	68	109	235	41	0	1	0	0	C38H79N7O2	1	C38H79N7O2	[M+Na-2H]-	665.63	686.604	-0.79							0
686.604	52876	0.0428	0.0486	-0.0434	4.53185	0.000396	0.28812	0.57686	73	68	109	235	41	0	1	0	0	C10H2N2O6P6S8	1	C10H2N2O6P6S8	[M-H]-	687.61	686.603	0.71							0
686.604	52876	0.0428	0.0486	-0.0434	4.53185	0.000396	0.28812	0.57686	73	68	109	235	41	0	1	0	0	C33H79N11	1	C33H79N11[NaCl]	[M-H]-	687.611	686.603	0.46							0
686.604	52876	0.0428	0.0486	-0.0434	4.53185	0.000396	0.28812	0.57686	73	68	109	235	41	0	1	0	0	C5H3N2O10P5S7	1	C5H3N2O10P5S7[NaCl]	[M-H]-	687.611	686.603	0.31							0
686.604	52876	0.0428	0.0486	-0.0434	4.53185	0.000396	0.28812	0.57686	73	68	109	235	41	0	1	0	0	C36H73N13	1	C36H73N13	[M-H]-	687.611	686.604	-0.38							0
686.604	52876	0.0428	0.0486	-0.0434	4.53185	0.000396	0.28812	0.57686	73	68	109	235	41	0	1	0	0	C8H4N4O2P6S8	1	C8H4N4O2P6S8[NaCl]	[M-H]-	687.611	686.604	-0.4							0
686.604	52876	0.0428	0.0486	-0.0434	4.53185	0.000396	0.28812	0.57686	73	68	109	235	41	0	1	0	0	C7H3O12P7S6	1	C7H3O12P7S6	[M-H]-	687.611	686.604	-0.44							0
889.506	35540	-0.0396	-0.044	0.0504	3.76215	0.000213	3.34273	1.83756	74	93	67	372	0	0	0	NA	0		0	0												0
610.578	12878	-0.0188	-0.027	0.063	3.98865	0.0208	2.16741	1.96021	75	243	38	975	0	0	0	NA	0		0	0					37.4			1192				0
610.578	12878	-0.0188	-0.027	0.063	3.98865	0.0208	2.16741	1.96021	75	243	38	975	7	0	1	0	0	C36H73NO2	3	C36H73NO2	[M+Hac-H]-	551.564	610.578	-0.3	37.4			550			0
610.578	12878	-0.0188	-0.027	0.063	3.98865	0.0208	2.16741	1.96021	75	243	38	975	7	0	1	0	0	C6H2O2P6S7	2	C6H2O2P6S7[NaCl]	[M+(37Cl)]-	573.611	610.578	0.27	37.4			550			0
610.578	12878	-0.0188	-0.027	0.063	3.98865	0.0208	2.16741	1.96021	75	243	38	975	7	0	1	0	0	C11HP7S7	1	C11HP7S7	[M+K-2H]-	573.629	610.577	0.86	37.4			550			0
610.578	12878	-0.0188	-0.027	0.063	3.98865	0.0208	2.16741	1.96021	75	243	38	975	7	0	1	0	0	C6H2O4P6S6	2	C6H2O4P6S6[NaCl]	[M+K-2H]-	573.629	610.578	0.41	37.4			550			0
610.578	12878	-0.0188	-0.027	0.063	3.98865	0.0208	2.16741	1.96021	75	243	38	975	7	0	1	0	0	C4HO6P7S6	2	C4HO6P7S6[NaCl]	[M-H]-	611.585	610.577	0.6	37.4			550			0
610.578	12878	-0.0188	-0.027	0.063	3.98865	0.0208	2.16741	1.96021	75	243	38	975	7	0	1	0	0	C38H77NO4	2	C38H77NO4	[M-H]-	611.585	610.578	-0.3	37.4			550			0
610.578	12878	-0.0188	-0.027	0.063	3.98865	0.0208	2.16741	1.96021	75	243	38	975	7	0	1	0	0	C5H5OP7S8	2	C5H5OP7S8[NaCl]	[M-H]-	611.586	610.578	-0.82	37.4			550			0
734.591	301785	0.0625	0.0713	0.0052	9.8404	0.000158	0.18073	0.89296	76	27	966	27	0	0	0	NA	0		0	C38H75NO3	[M+Na(OAc)2]-		734.592	-0.65727	42			1090				0	Cer 38:1; LCMS - 23.73 min
763.597	27489	0.0257	0.0227	0.0813	9.51655	0.00134	0.67991	1.85425	77	962	35	98	1	1	0	NA	1	C39H81N2O6P	1	C39H81N2O6P	[M+Hac-H]-	704.583	763.597	-0.05								['SM(d18:0/16:0)']	SM 34:0
658.489	9200	0.0069	0.0071	-0.0624	7.18136	0.00631	0.68922	0.56643	78	873	40	860	0	0	0	NA	0		0	0					29.5			1163				0
658.489	9200	0.0069	0.0071	-0.0624	7.18136	0.00631	0.68922	0.56643	78	873	40	860	47	0	1	0	0	C31H57N11O	1	C31H57N11O	[M+Hac-H]-	599.475	658.489	0.7	29.5			521			0
658.489	9200	0.0069	0.0071	-0.0624	7.18136	0.00631	0.68922	0.56643	78	873	40	860	47	0	1	0	0	C22H58N14O5	1	C21(13C)H58N14O5	[M+Hac-H]-	599.475	658.489	0.61	29.5			521			0
658.489	9200	0.0069	0.0071	-0.0624	7.18136	0.00631	0.68922	0.56643	78	873	40	860	47	0	1	0	0	C38H67NP2	1	C38H67NP2	[M+Hac-H]-	599.475	658.489	0.52	29.5			521			0
658.489	9200	0.0069	0.0071	-0.0624	7.18136	0.00631	0.68922	0.56643	78	873	40	860	47	0	1	0	0	C30H62N8O2S	2	C29(13C)H62N8O2S	[M+Hac-H]-	599.475	658.489	0.33	29.5			521			0
658.489	9200	0.0069	0.0071	-0.0624	7.18136	0.00631	0.68922	0.56643	78	873	40	860	47	0	1	0	0	C35H64N4	3	C34(13C)H64N4[NaCl]	[M+Hac-H]-	599.475	658.489	0.22	29.5			521			0
658.489	9200	0.0069	0.0071	-0.0624	7.18136	0.00631	0.68922	0.56643	78	873	40	860	47	0	1	0	0	C23H63N13OP2	3	C23H63N13OP2	[M+Hac-H]-	599.475	658.489	-0.25	29.5			521			0
658.489	9200	0.0069	0.0071	-0.0624	7.18136	0.00631	0.68922	0.56643	78	873	40	860	47	0	1	0	0	C38H58N6	2	C37(13C)H58N6	[M+Hac-H]-	599.476	658.49	-0.66	29.5			521			0
658.489	9200	0.0069	0.0071	-0.0624	7.18136	0.00631	0.68922	0.56643	78	873	40	860	47	0	1	0	0	C23H62N14S2	2	C22(13C)H62N14S2	[M+Hac-H]-	599.476	658.49	-0.71	29.5			521			0
658.489	9200	0.0069	0.0071	-0.0624	7.18136	0.00631	0.68922	0.56643	78	873	40	860	47	0	1	0	0	C34H68N7OP	1	C34H68N7OP	[M+(37Cl)]-	621.522	658.489	0.49	29.5			521			0
658.489	9200	0.0069	0.0071	-0.0624	7.18136	0.00631	0.68922	0.56643	78	873	40	860	47	0	1	0	0	C33H73N4O2PS	2	C32(13C)H73N4O2PS	[M+(37Cl)]-	621.523	658.489	0.12	29.5			521			0
658.489	9200	0.0069	0.0071	-0.0624	7.18136	0.00631	0.68922	0.56643	78	873	40	860	47	0	1	0	0	C38H75P	2	C37(13C)H75P[NaCl]	[M+(37Cl)]-	621.523	658.489	0	29.5			521			0
658.489	9200	0.0069	0.0071	-0.0624	7.18136	0.00631	0.68922	0.56643	78	873	40	860	47	0	1	0	0	C32H71N5O4S	1	C32H71N5O4S	[M+(37Cl)]-	621.523	658.489	-0.09	29.5			521			0
658.489	9200	0.0069	0.0071	-0.0624	7.18136	0.00631	0.68922	0.56643	78	873	40	860	47	0	1	0	0	C37H73NO2	3	C37H73NO2[NaCl]	[M+(37Cl)]-	621.523	658.489	-0.2	29.5			521			0
658.489	9200	0.0069	0.0071	-0.0624	7.18136	0.00631	0.68922	0.56643	78	873	40	860	47	0	1	0	0	C41H69N2P	2	C40(13C)H69N2P	[M+(37Cl)]-	621.523	658.49	-0.87	29.5			521			0
658.489	9200	0.0069	0.0071	-0.0624	7.18136	0.00631	0.68922	0.56643	78	873	40	860	47	0	1	0	0	C42H72NP	1	C42H72NP	[M+K-2H]-	621.54	658.489	0.34	29.5			521			0
658.489	9200	0.0069	0.0071	-0.0624	7.18136	0.00631	0.68922	0.56643	78	873	40	860	47	0	1	0	0	C33H73N4O4P	3	C32(13C)H73N4O4P	[M+K-2H]-	621.54	658.489	0.25	29.5			521			0
658.489	9200	0.0069	0.0071	-0.0624	7.18136	0.00631	0.68922	0.56643	78	873	40	860	47	0	1	0	0	C32H71N5O6	2	C32H71N5O6	[M+K-2H]-	621.54	658.489	0.04	29.5			521			0
658.489	9200	0.0069	0.0071	-0.0624	7.18136	0.00631	0.68922	0.56643	78	873	40	860	47	0	1	0	0	C27H68N13OP	2	C27H68N13OP	[M+K-2H]-	621.541	658.489	-0.42	29.5			521			0
658.489	9200	0.0069	0.0071	-0.0624	7.18136	0.00631	0.68922	0.56643	78	873	40	860	47	0	1	0	0	C35H62N10	1	C34(13C)H62N10	[M+Cl]-	623.519	658.489	0.64	29.5			521			0
658.489	9200	0.0069	0.0071	-0.0624	7.18136	0.00631	0.68922	0.56643	78	873	40	860	47	0	1	0	0	C41H70NOP	1	C41H70NOP	[M+Cl]-	623.52	658.489	0.25	29.5			521			0
658.489	9200	0.0069	0.0071	-0.0624	7.18136	0.00631	0.68922	0.56643	78	873	40	860	47	0	1	0	0	C32H71N4O5P	2	C31(13C)H71N4O5P	[M+Cl]-	623.52	658.489	0.16	29.5			521			0
658.489	9200	0.0069	0.0071	-0.0624	7.18136	0.00631	0.68922	0.56643	78	873	40	860	47	0	1	0	0	C31H69N5O7	1	C31H69N5O7	[M+Cl]-	623.52	658.489	-0.05	29.5			521			0
658.489	9200	0.0069	0.0071	-0.0624	7.18136	0.00631	0.68922	0.56643	78	873	40	860	47	0	1	0	0	C27H68N12P2	2	C26(13C)H68N12P2	[M+Cl]-	623.52	658.489	-0.3	29.5			521			0
658.489	9200	0.0069	0.0071	-0.0624	7.18136	0.00631	0.68922	0.56643	78	873	40	860	47	0	1	0	0	C26H66N13O2P	1	C26H66N13O2P	[M+Cl]-	623.52	658.489	-0.51	29.5			521			0
658.489	9200	0.0069	0.0071	-0.0624	7.18136	0.00631	0.68922	0.56643	78	873	40	860	47	0	1	0	0	C36H69N4O3P	1	C35(13C)H69N4O3P	[M+Na-2H]-	637.514	658.489	0.48	29.5			521			0
658.489	9200	0.0069	0.0071	-0.0624	7.18136	0.00631	0.68922	0.56643	78	873	40	860	47	0	1	0	0	C35H67N5O5	1	C35H67N5O5	[M+Na-2H]-	637.514	658.489	0.28	29.5			521			0
658.489	9200	0.0069	0.0071	-0.0624	7.18136	0.00631	0.68922	0.56643	78	873	40	860	47	0	1	0	0	C34H72N2O6S	2	C33(13C)H72N2O6S	[M+Na-2H]-	637.514	658.489	-0.1	29.5			521			0
658.489	9200	0.0069	0.0071	-0.0624	7.18136	0.00631	0.68922	0.56643	78	873	40	860	47	0	1	0	0	C30H64N13P	1	C30H64N13P	[M+Na-2H]-	637.515	658.489	-0.19	29.5			521			0
658.489	9200	0.0069	0.0071	-0.0624	7.18136	0.00631	0.68922	0.56643	78	873	40	860	47	0	1	0	0	C29H69N10OPS	2	C28(13C)H69N10OPS	[M+Na-2H]-	637.515	658.489	-0.56	29.5			521			0
658.489	9200	0.0069	0.0071	-0.0624	7.18136	0.00631	0.68922	0.56643	78	873	40	860	47	0	1	0	0	C28H67N11O3S	1	C28H67N11O3S	[M+Na-2H]-	637.515	658.49	-0.77	29.5			521			0
658.489	9200	0.0069	0.0071	-0.0624	7.18136	0.00631	0.68922	0.56643	78	873	40	860	47	0	1	0	0	C33H69N7O	1	C33H69N7O[NaCl]	[M+Na-2H]-	637.515	658.49	-0.88	29.5			521			0
658.489	9200	0.0069	0.0071	-0.0624	7.18136	0.00631	0.68922	0.56643	78	873	40	860	47	0	1	0	0	C37H76OS2	1	C36(13C)H76OS2[NaCl]	[M-H]-	659.496	658.488	0.93	29.5			521			0
658.489	9200	0.0069	0.0071	-0.0624	7.18136	0.00631	0.68922	0.56643	78	873	40	860	47	0	1	0	0	C34H63N10OP	1	C33(13C)H63N10OP	[M-H]-	659.496	658.488	0.91	29.5			521			0
658.489	9200	0.0069	0.0071	-0.0624	7.18136	0.00631	0.68922	0.56643	78	873	40	860	47	0	1	0	0	C41H73P3	1	C40(13C)H73P3	[M-H]-	659.496	658.489	0.72	29.5			521			0
658.489	9200	0.0069	0.0071	-0.0624	7.18136	0.00631	0.68922	0.56643	78	873	40	860	47	0	1	0	0	C33H61N11O3	1	C33H61N11O3	[M-H]-	659.496	658.489	0.7	29.5			521			0
658.489	9200	0.0069	0.0071	-0.0624	7.18136	0.00631	0.68922	0.56643	78	873	40	860	47	0	1	0	0	C24H62N14O7	1	C23(13C)H62N14O7	[M-H]-	659.496	658.489	0.61	29.5			521			0
658.489	9200	0.0069	0.0071	-0.0624	7.18136	0.00631	0.68922	0.56643	78	873	40	860	47	0	1	0	0	C40H71NO2P2	1	C40H71NO2P2	[M-H]-	659.496	658.489	0.52	29.5			521			0
658.489	9200	0.0069	0.0071	-0.0624	7.18136	0.00631	0.68922	0.56643	78	873	40	860	47	0	1	0	0	C41H65N5S	1	C41H65N5S	[M-H]-	659.496	658.489	0.42	29.5			521			0
658.489	9200	0.0069	0.0071	-0.0624	7.18136	0.00631	0.68922	0.56643	78	873	40	860	47	0	1	0	0	C32H66N8O4S	2	C31(13C)H66N8O4S	[M-H]-	659.496	658.489	0.33	29.5			521			0
658.489	9200	0.0069	0.0071	-0.0624	7.18136	0.00631	0.68922	0.56643	78	873	40	860	47	0	1	0	0	C37H68N4O2	2	C36(13C)H68N4O2[NaCl]	[M-H]-	659.496	658.489	0.22	29.5			521			0
658.489	9200	0.0069	0.0071	-0.0624	7.18136	0.00631	0.68922	0.56643	78	873	40	860	47	0	1	0	0	C40H70N2OS2	2	C39(13C)H70N2OS2	[M-H]-	659.496	658.489	0.05	29.5			521			0
658.489	9200	0.0069	0.0071	-0.0624	7.18136	0.00631	0.68922	0.56643	78	873	40	860	47	0	1	0	0	C26H69N12OP3	2	C25(13C)H69N12OP3	[M-H]-	659.496	658.489	-0.04	29.5			521			0
658.489	9200	0.0069	0.0071	-0.0624	7.18136	0.00631	0.68922	0.56643	78	873	40	860	47	0	1	0	0	C25H67N13O3P2	1	C25H67N13O3P2	[M-H]-	659.497	658.489	-0.25	29.5			521			0
658.489	9200	0.0069	0.0071	-0.0624	7.18136	0.00631	0.68922	0.56643	78	873	40	860	47	0	1	0	0	C33H71N7P2S	1	C33H71N7P2S	[M-H]-	659.497	658.489	-0.52	29.5			521			0
658.489	9200	0.0069	0.0071	-0.0624	7.18136	0.00631	0.68922	0.56643	78	873	40	860	47	0	1	0	0	C40H62N6O2	2	C39(13C)H62N6O2	[M-H]-	659.497	658.49	-0.66	29.5			521			0
658.489	9200	0.0069	0.0071	-0.0624	7.18136	0.00631	0.68922	0.56643	78	873	40	860	47	0	1	0	0	C25H66N14O2S2	2	C24(13C)H66N14O2S2	[M-H]-	659.497	658.49	-0.71	29.5			521			0
658.489	9200	0.0069	0.0071	-0.0624	7.18136	0.00631	0.68922	0.56643	78	873	40	860	47	0	1	0	0	C30H68N10S	2	C29(13C)H68N10S[NaCl]	[M-H]-	659.497	658.49	-0.83	29.5			521			0
717.582	88587	0.0451	0.0487	-0.0402	4.57561	4.1e-05	0.28297	0.60365	79	74	93	221	1	3	0	NA	1	C43H84O5	1	C43H84O5	[M+K-2H]-	680.632	717.58	1.45								['DG(18:0/22:0/0:0)', 'DG(19:0/21:0/0:0)[iso2]', 'DG(20:0/20:0/0:0)']
1058.64	14853	-0.0499	-0.0533	0.0354	5.40705	0.203	6.08309	1.71259	80	51	98	126	1	1	0	NA	1	C52H97NO18	1	C52H97NO18	[M+Cl]-	1023.67	1058.64	-0.54								['NA']
800.616	116574	0.0729	0.0745	0.0188	10.5028	0.000158	0.17436	0.97049	81	25	1008	16	1	30	0	NA	1	C45H88NO8P	1	C45H88NO8P	[M-H]-	801.625	800.617	-1.37	39.5			1022				['PC(15:0/22:1(11Z))', 'PC(15:1(9Z)/22:0)', 'PC(16:1(9Z)/21:0)', 'PC(17:0/20:1(11Z))', 'PC(17:1(9Z)/20:0)', 'PC(18:0/19:1(9Z))', 'PC(18:1(9Z)/19:0)', 'PC(19:0/18:1(9Z))', 'PC(19:1(9Z)/18:0)', 'PC(20:0/17:1(9Z))', 'PC(20:1(11Z)/17:0)', 'PC(21:0/16:1(9Z))', 'PC(22:0/15:1(9Z))', 'PC(22:1(11Z)/15:0)', 'PE(18:0/22:1(11Z))', 'PE(18:0/22:1(13Z))', 'PE(18:1(11E)/22:0)', 'PE(18:1(11Z)/22:0)', 'PE(18:1(9Z)…
748.545	16633	-0.0281	-0.0386	0.0489	3.27797	0.000987	2.84567	1.6709	82	129	94	466	0	0	0	NA	0		0	0					70.3			1071				0
1049.65	11542	-0.047	-0.0442	0.0374	4.09494	0.00121	2.98086	1.54797	83	102	77	286	0	0	0	NA	0		0	0												0
599.545	432264	0.047	0.033	0.0973	7.99961	0.062	0.49325	1.79527	84	489	14	47	0	0	0	NA	0		0	0					35			1202				0
599.545	432264	0.047	0.033	0.0973	7.99961	0.062	0.49325	1.79527	84	489	14	47	6	0	1	0	0	C34H69NO3	8	C33(13C)H69NO3	[M+Hac-H]-	540.531	599.545	-0.14	35			560			0
599.545	432264	0.047	0.033	0.0973	7.99961	0.062	0.49325	1.79527	84	489	14	47	6	0	1	0	0	C28H64N10	5	C28H64N10	[M+Hac-H]-	540.532	599.545	-0.87	35			560			0
599.545	432264	0.047	0.033	0.0973	7.99961	0.062	0.49325	1.79527	84	489	14	47	6	0	1	0	0	C5H2P6S8	2	C4(13C)H2P6S8[NaCl]	[M+K-2H]-	562.597	599.545	-0.86	35			560			0
599.545	432264	0.047	0.033	0.0973	7.99961	0.062	0.49325	1.79527	84	489	14	47	6	0	1	0	0	C36H73NO5	4	C35(13C)H73NO5	[M-H]-	600.552	599.545	-0.14	35			560			0
599.545	432264	0.047	0.033	0.0973	7.99961	0.062	0.49325	1.79527	84	489	14	47	6	0	1	0	0	C31H70N9P	4	C30(13C)H70N9P	[M-H]-	600.553	599.545	-0.65	35			560			0
599.545	432264	0.047	0.033	0.0973	7.99961	0.062	0.49325	1.79527	84	489	14	47	6	0	1	0	0	C30H68N10O2	2	C30H68N10O2	[M-H]-	600.553	599.545	-0.87	35			560			0
668.575	44370	0.0428	0.0503	-0.0373	4.8378	0.00245	0.25693	0.60228	85	61	177	186	1	1	0	NA	1	C41H79NO3	2	C41H79NO3	[M+Cl]-	633.606	668.575	-1.22								['Cer(d18:2/23:0)']
668.575	44370	0.0428	0.0503	-0.0373	4.8378	0.00245	0.25693	0.60228	85	61	177	186	18	0	1	0	0	C25H67N15O2	1	C25H67N15O2	[M+Hac-H]-	609.56	668.574	0.76							0
668.575	44370	0.0428	0.0503	-0.0373	4.8378	0.00245	0.25693	0.60228	85	61	177	186	18	0	1	0	0	C38H76NO2P	1	C38H76NO2P	[M+Hac-H]-	609.561	668.575	-0.96							0
668.575	44370	0.0428	0.0503	-0.0373	4.8378	0.00245	0.25693	0.60228	85	61	177	186	18	0	1	0	0	C7HO7P7S5	1	C7HO7P7S5[NaCl]	[M+(37Cl)]-	631.608	668.574	0.86							0
668.575	44370	0.0428	0.0503	-0.0373	4.8378	0.00245	0.25693	0.60228	85	61	177	186	18	0	1	0	0	C4HO11P3S8	1	C4HO11P3S8[NaCl]	[M+(37Cl)]-	631.608	668.575	-0.37							0
668.575	44370	0.0428	0.0503	-0.0373	4.8378	0.00245	0.25693	0.60228	85	61	177	186	18	0	1	0	0	C8H5O2P7S7	1	C8H5O2P7S7[NaCl]	[M+(37Cl)]-	631.608	668.575	-0.44							0
668.575	44370	0.0428	0.0503	-0.0373	4.8378	0.00245	0.25693	0.60228	85	61	177	186	18	0	1	0	0	C34H77N7O3	1	C34H77N7O3	[M+(37Cl)]-	631.609	668.575	-0.99							0
668.575	44370	0.0428	0.0503	-0.0373	4.8378	0.00245	0.25693	0.60228	85	61	177	186	18	0	1	0	0	C7HO9P7S4	1	C7HO9P7S4[NaCl]	[M+K-2H]-	631.625	668.574	0.99							0
668.575	44370	0.0428	0.0503	-0.0373	4.8378	0.00245	0.25693	0.60228	85	61	177	186	18	0	1	0	0	C8H5O4P7S6	1	C8H5O4P7S6[NaCl]	[M+K-2H]-	631.626	668.575	-0.31							0
668.575	44370	0.0428	0.0503	-0.0373	4.8378	0.00245	0.25693	0.60228	85	61	177	186	18	0	1	0	0	C7H2N2O5P4S8	1	C7H2N2O5P4S8[NaCl]	[M+K-2H]-	631.627	668.575	-0.97							0
668.575	44370	0.0428	0.0503	-0.0373	4.8378	0.00245	0.25693	0.60228	85	61	177	186	18	0	1	0	0	C7H3O5P7S6	3	C7H3O5P7S6[NaCl]	[M+Cl]-	633.605	668.575	-0.4							0
668.575	44370	0.0428	0.0503	-0.0373	4.8378	0.00245	0.25693	0.60228	85	61	177	186	18	0	1	0	0	C39H78N5P	1	C39H78N5P	[M+Na-2H]-	647.599	668.574	0.64							0
668.575	44370	0.0428	0.0503	-0.0373	4.8378	0.00245	0.25693	0.60228	85	61	177	186	18	0	1	0	0	C11HO3P7S6	1	C11HO3P7S6[NaCl]	[M+Na-2H]-	647.6	668.575	-0.08							0
668.575	44370	0.0428	0.0503	-0.0373	4.8378	0.00245	0.25693	0.60228	85	61	177	186	18	0	1	0	0	C4H2N2O8P6S8	1	C4H2N2O8P6S8	[M+Na-2H]-	647.6	668.575	-0.54							0
668.575	44370	0.0428	0.0503	-0.0373	4.8378	0.00245	0.25693	0.60228	85	61	177	186	18	0	1	0	0	C45H77NO	1	C45H77NO	[M+Na-2H]-	647.601	668.575	-0.9							0
668.575	44370	0.0428	0.0503	-0.0373	4.8378	0.00245	0.25693	0.60228	85	61	177	186	18	0	1	0	0	C27H71N15O4	1	C27H71N15O4	[M-H]-	669.581	668.574	0.76							0
668.575	44370	0.0428	0.0503	-0.0373	4.8378	0.00245	0.25693	0.60228	85	61	177	186	18	0	1	0	0	C35H75N9OS	1	C35H75N9OS	[M-H]-	669.582	668.574	0.49							0
668.575	44370	0.0428	0.0503	-0.0373	4.8378	0.00245	0.25693	0.60228	85	61	177	186	18	0	1	0	0	C5HN2O7P5S8	1	C5HN2O7P5S8[NaCl]	[M-H]-	669.582	668.575	-0.8							0
668.575	44370	0.0428	0.0503	-0.0373	4.8378	0.00245	0.25693	0.60228	85	61	177	186	18	0	1	0	0	C40H80NO4P	1	C40H80NO4P	[M-H]-	669.582	668.575	-0.96							0
365.343	16578	0.0477	0.0518	-0.0329	5.13674	6.5e-05	0.25056	0.63069	86	59	124	133	2	1	0	NA	1	C22H42	1	C22H42	[M+Hac-H]-	306.329	365.343	0.04	23.7			1286				['NA']
365.343	16578	0.0477	0.0518	-0.0329	5.13674	6.5e-05	0.25056	0.63069	86	59	124	133	2	4	0	NA	1	C24H46O2	1	C24H46O2	[M-H]-	366.35	365.343	0.04	23.7			1286				['NA', '(15Z)-Tetracosenoic acid', '4-Methyl-3-heptyl palmitoleate', 'trans-selacholeic acid']
365.343	16578	0.0477	0.0518	-0.0329	5.13674	6.5e-05	0.25056	0.63069	86	59	124	133	2	2	1	0	1	C24H46O2	2	C24H46O2	[M-H]-	366.35	365.343	0.04	23.7			638			['(15Z)-Tetracosenoic acid', '10,13-Dimethyl-11-docosyne-10,13-diol']
365.343	16578	0.0477	0.0518	-0.0329	5.13674	6.5e-05	0.25056	0.63069	86	59	124	133	2	0	1	0	0	C22H42	2	C22H42	[M+Hac-H]-	306.329	365.343	0.04	23.7			638			0
801.62	50634	0.0726	0.0749	0.0204	10.6014	0.000121	0.16837	0.98379	87	24	1014	15	0	0	0	NA	0		0	0					26.5,39.5			10211022				0
614.492	17221	0.0231	0.0315	-0.0615	3.63216	0.00815	0.40535	0.49486	88	182	51	927	0	0	0	NA	0		0	0												0
614.492	17221	0.0231	0.0315	-0.0615	3.63216	0.00815	0.40535	0.49486	88	182	51	927	11	0	1	0	0	C33H66NO3P	2	C33H66NO3P	[M+Hac-H]-	555.478	614.492	0.17							0
614.492	17221	0.0231	0.0315	-0.0615	3.63216	0.00815	0.40535	0.49486	88	182	51	927	11	0	1	0	0	C29H67N7O4	2	C29H67N7O4	[M+(37Cl)]-	577.525	614.492	0.14							0
614.492	17221	0.0231	0.0315	-0.0615	3.63216	0.00815	0.40535	0.49486	88	182	51	927	11	0	1	0	0	C37H71NOS	2	C37H71NOS	[M+(37Cl)]-	577.526	614.492	-0.16							0
614.492	17221	0.0231	0.0315	-0.0615	3.63216	0.00815	0.40535	0.49486	88	182	51	927	11	0	1	0	0	C37H71NO3	3	C37H71NO3	[M+K-2H]-	577.543	614.492	-0.02							0
614.492	17221	0.0231	0.0315	-0.0615	3.63216	0.00815	0.40535	0.49486	88	182	51	927	11	0	1	0	0	C36H69NO4	3	C36H69NO4	[M+Cl]-	579.523	614.492	-0.11							0
614.492	17221	0.0231	0.0315	-0.0615	3.63216	0.00815	0.40535	0.49486	88	182	51	927	11	0	1	0	0	C40H67NO2	2	C40H67NO2	[M+Na-2H]-	593.517	614.492	0.23							0
614.492	17221	0.0231	0.0315	-0.0615	3.63216	0.00815	0.40535	0.49486	88	182	51	927	11	0	1	0	0	C25H63N13O3	2	C25H63N13O3	[M+Na-2H]-	593.518	614.492	-0.59							0
614.492	17221	0.0231	0.0315	-0.0615	3.63216	0.00815	0.40535	0.49486	88	182	51	927	11	0	1	0	0	C33H67N7S	1	C33H67N7S	[M+Na-2H]-	593.518	614.493	-0.88							0
614.492	17221	0.0231	0.0315	-0.0615	3.63216	0.00815	0.40535	0.49486	88	182	51	927	11	0	1	0	0	C38H61N7	2	C38H61N7	[M-H]-	615.499	614.492	0.69							0
614.492	17221	0.0231	0.0315	-0.0615	3.63216	0.00815	0.40535	0.49486	88	182	51	927	11	0	1	0	0	C35H70NO5P	2	C35H70NO5P	[M-H]-	615.499	614.492	0.17							0
614.492	17221	0.0231	0.0315	-0.0615	3.63216	0.00815	0.40535	0.49486	88	182	51	927	11	0	1	0	0	C30H67N9P2	2	C30H67N9P2	[M-H]-	615.499	614.492	-0.33							0
596.482	13010	0.028	0.0367	-0.0467	3.34473	0.0232	0.33656	0.519	89	147	117	523	1	1	0	NA	1	C36H67NO3	2	C36H67NO3	[M+Cl]-	561.512	596.481	0.61								['Cer(d18:2/18:1)']	Cer 36:3
596.482	13010	0.028	0.0367	-0.0467	3.34473	0.0232	0.33656	0.519	89	147	117	523	12	0	1	0	0	C33H64NO2P	1	C33H64NO2P	[M+Hac-H]-	537.467	596.481	0.9							0		+
596.482	13010	0.028	0.0367	-0.0467	3.34473	0.0232	0.33656	0.519	89	147	117	523	12	0	1	0	0	C29H65N7O3	1	C29H65N7O3	[M+(37Cl)]-	559.515	596.481	0.87							0		+
596.482	13010	0.028	0.0367	-0.0467	3.34473	0.0232	0.33656	0.519	89	147	117	523	12	0	1	0	0	C37H69NS	1	C37H69NS	[M+(37Cl)]-	559.515	596.482	0.57							0		+
596.482	13010	0.028	0.0367	-0.0467	3.34473	0.0232	0.33656	0.519	89	147	117	523	12	0	1	0	0	C37H69NO2	2	C37H69NO2	[M+K-2H]-	559.533	596.481	0.71							0		+
596.482	13010	0.028	0.0367	-0.0467	3.34473	0.0232	0.33656	0.519	89	147	117	523	12	0	1	0	0	C30H69N7S	1	C30H69N7S	[M+K-2H]-	559.534	596.482	-0.44							0		+
596.482	13010	0.028	0.0367	-0.0467	3.34473	0.0232	0.33656	0.519	89	147	117	523	12	0	1	0	0	C36H67NO3	2	C36H67NO3	[M+Cl]-	561.512	596.481	0.61							0		+
596.482	13010	0.028	0.0367	-0.0467	3.34473	0.0232	0.33656	0.519	89	147	117	523	12	0	1	0	0	C29H67N7OS	2	C29H67N7OS	[M+Cl]-	561.513	596.482	-0.54							0		+
596.482	13010	0.028	0.0367	-0.0467	3.34473	0.0232	0.33656	0.519	89	147	117	523	12	0	1	0	0	C40H65NO	1	C40H65NO	[M+Na-2H]-	575.507	596.481	0.97							0		+
596.482	13010	0.028	0.0367	-0.0467	3.34473	0.0232	0.33656	0.519	89	147	117	523	12	0	1	0	0	C25H61N13O2	1	C25H61N13O2	[M+Na-2H]-	575.507	596.482	0.12							0		+
596.482	13010	0.028	0.0367	-0.0467	3.34473	0.0232	0.33656	0.519	89	147	117	523	12	0	1	0	0	C32H71N3OP2	1	C32H71N3OP2	[M+Na-2H]-	575.507	596.482	-0.08							0		+
596.482	13010	0.028	0.0367	-0.0467	3.34473	0.0232	0.33656	0.519	89	147	117	523	12	0	1	0	0	C35H68NO4P	1	C35H68NO4P	[M-H]-	597.489	596.481	0.9							0		+
596.482	13010	0.028	0.0367	-0.0467	3.34473	0.0232	0.33656	0.519	89	147	117	523	12	0	1	0	0	C33H70N3P	2	C33H70N3P[NaCl]	[M-H]-	597.489	596.482	-0.37							0		+
771.537	84103	0.0028	0.0024	-0.0555	5.68862	0.529	0.89417	0.71458	90	1206	83	750	0	0	0	NA	0		0	0					40.9			1050				0
1164.04	38353	0.0557	0.054	-0.0271	5.6572	0.129	0.21066	0.64219	91	52	143	108	0	0	0	NA	0		0	0					74.1			882				0
631.481	39496	0.0225	0.0251	-0.0584	4.36902	0.00078	0.47218	0.53971	92	287	43	1367	16	0	1	0	0	C34H69N2O6P	1	C34H69N2O6P	[M-H]-	632.489	631.482	-0.95							0		PE-Cer 32:1
631.481	39496	0.0225	0.0251	-0.0584	4.36902	0.00078	0.47218	0.53971	92	287	43	1367	0	0	0	NA	0		0	0												0	+
631.481	39496	0.0225	0.0251	-0.0584	4.36902	0.00078	0.47218	0.53971	92	287	43	1367	16	0	1	0	0	C27H60N10OS	2	C27H60N10OS	[M+Hac-H]-	572.467	631.481	0.58							0		+
631.481	39496	0.0225	0.0251	-0.0584	4.36902	0.00078	0.47218	0.53971	92	287	43	1367	16	0	1	0	0	C34H70P2S	2	C34H70P2S	[M+Hac-H]-	572.467	631.481	0.39							0		+
631.481	39496	0.0225	0.0251	-0.0584	4.36902	0.00078	0.47218	0.53971	92	287	43	1367	16	0	1	0	0	C32H65N2O4P	1	C32H65N2O4P	[M+Hac-H]-	572.468	631.482	-0.95							0		+
631.481	39496	0.0225	0.0251	-0.0584	4.36902	0.00078	0.47218	0.53971	92	287	43	1367	16	0	1	0	0	C28H66N8O5	1	C28H66N8O5	[M+(37Cl)]-	594.516	631.482	-0.98							0		+
631.481	39496	0.0225	0.0251	-0.0584	4.36902	0.00078	0.47218	0.53971	92	287	43	1367	16	0	1	0	0	C38H75PS	2	C38H75PS	[M+K-2H]-	594.533	631.481	0.21							0		+
631.481	39496	0.0225	0.0251	-0.0584	4.36902	0.00078	0.47218	0.53971	92	287	43	1367	16	0	1	0	0	C37H73OPS	2	C37H73OPS	[M+Cl]-	596.512	631.481	0.12							0		+
631.481	39496	0.0225	0.0251	-0.0584	4.36902	0.00078	0.47218	0.53971	92	287	43	1367	16	0	1	0	0	C33H67N6O2P	2	C33H67N6O2P	[M+Na-2H]-	610.506	631.481	0.74							0		+
631.481	39496	0.0225	0.0251	-0.0584	4.36902	0.00078	0.47218	0.53971	92	287	43	1367	16	0	1	0	0	C36H72O3	2	C36H72O3[NaCl]	[M+Na-2H]-	610.507	631.481	0.02							0		+
631.481	39496	0.0225	0.0251	-0.0584	4.36902	0.00078	0.47218	0.53971	92	287	43	1367	16	0	1	0	0	C26H67N12PS	1	C26H67N12PS	[M+Na-2H]-	610.507	631.482	-0.34							0		+
631.481	39496	0.0225	0.0251	-0.0584	4.36902	0.00078	0.47218	0.53971	92	287	43	1367	16	0	1	0	0	C39H66N2O3	1	C39H66N2O3	[M+Na-2H]-	610.507	631.482	-0.89							0		+
631.481	39496	0.0225	0.0251	-0.0584	4.36902	0.00078	0.47218	0.53971	92	287	43	1367	16	0	1	0	0	C29H64N10O3S	2	C29H64N10O3S	[M-H]-	632.488	631.481	0.58							0		+
631.481	39496	0.0225	0.0251	-0.0584	4.36902	0.00078	0.47218	0.53971	92	287	43	1367	16	0	1	0	0	C34H66N6O	1	C34H66N6O[NaCl]	[M-H]-	632.488	631.481	0.47							0		+
631.481	39496	0.0225	0.0251	-0.0584	4.36902	0.00078	0.47218	0.53971	92	287	43	1367	16	0	1	0	0	C36H74O2P2S	2	C36H74O2P2S	[M-H]-	632.488	631.481	0.39							0		+
631.481	39496	0.0225	0.0251	-0.0584	4.36902	0.00078	0.47218	0.53971	92	287	43	1367	16	0	1	0	0	C37H68N4S2	2	C37H68N4S2	[M-H]-	632.489	631.481	0.3							0		+
631.481	39496	0.0225	0.0251	-0.0584	4.36902	0.00078	0.47218	0.53971	92	287	43	1367	16	0	1	0	0	C37H60N8O	1	C37H60N8O	[M-H]-	632.489	631.482	-0.44							0		+
807.485	91412	-0.0267	-0.0363	0.0464	3.06853	0.00255	2.70528	1.66765	93	148	108	529	0	0	0	NA	0		0	0												0
540.527	35924	0.0443	0.0328	0.0956	7.83986	0.0289	0.54099	1.83044	94	507	18	50	0	0	0	NA	0		0	0					15			1250				0
540.527	35924	0.0443	0.0328	0.0956	7.83986	0.0289	0.54099	1.83044	94	507	18	50	1	0	1	0	0	C28H64N10	5	C27(13C)H64N10	[M-H]-	541.535	540.528	-0.89	15			605			0
678.604	60789	0.0705	0.0682	0.0271	8.80656	0.0365	0.19062	1.01542	95	38	1103	23	1	1	0	NA	1	C40H77NO3	2	C40H77NO3	[M+Hac-H]-	619.59	678.604	-0.72	39.9			1142				['Cer(d18:2/22:0)']	Cer 40:2
678.604	60789	0.0705	0.0682	0.0271	8.80656	0.0365	0.19062	1.01542	95	38	1103	23	39	0	1	0	0	C6HO5P7S6	4	C6HO5P7S6[NaCl]	[M+Hac-H]-	619.59	678.604	0.09	39.9			501			0		+
678.604	60789	0.0705	0.0682	0.0271	8.80656	0.0365	0.19062	1.01542	95	38	1103	23	39	0	1	0	0	C40H77NO3	4	C40H77NO3	[M+Hac-H]-	619.59	678.604	-0.72	39.9			501			0		+
678.604	60789	0.0705	0.0682	0.0271	8.80656	0.0365	0.19062	1.01542	95	38	1103	23	39	0	1	0	0	C38H83N5S	2	C38H83N5S	[M+(37Cl)]-	641.637	678.603	0.5	39.9			501			0		+
678.604	60789	0.0705	0.0682	0.0271	8.80656	0.0365	0.19062	1.01542	95	38	1103	23	39	0	1	0	0	C7HN6O2P7S7	2	C7HN6O2P7S7	[M+(37Cl)]-	641.637	678.603	0.46	39.9			501			0		+
678.604	60789	0.0705	0.0682	0.0271	8.80656	0.0365	0.19062	1.01542	95	38	1103	23	39	0	1	0	0	C12H3N2P7S6	2	C12H3N2P7S6[NaCl]	[M+(37Cl)]-	641.637	678.603	0.35	39.9			501			0		+
678.604	60789	0.0705	0.0682	0.0271	8.80656	0.0365	0.19062	1.01542	95	38	1103	23	39	0	1	0	0	C5H4N4O5P6S8	2	C5H4N4O5P6S8	[M+(37Cl)]-	641.637	678.604	-0.1	39.9			501			0		+
678.604	60789	0.0705	0.0682	0.0271	8.80656	0.0365	0.19062	1.01542	95	38	1103	23	39	0	1	0	0	C6H2O12P2S8	2	C6H2O12P2S8[NaCl]	[M+(37Cl)]-	641.637	678.604	-0.14	39.9			501			0		+
678.604	60789	0.0705	0.0682	0.0271	8.80656	0.0365	0.19062	1.01542	95	38	1103	23	39	0	1	0	0	C10H6O3P6S7	2	C10H6O3P6S7[NaCl]	[M+(37Cl)]-	641.637	678.604	-0.21	39.9			501			0		+
678.604	60789	0.0705	0.0682	0.0271	8.80656	0.0365	0.19062	1.01542	95	38	1103	23	39	0	1	0	0	C3H4N6O5P4S8	1	C3H4N6O5P4S8[NaCl]	[M+K-2H]-	641.655	678.603	0.79	39.9			501			0		+
678.604	60789	0.0705	0.0682	0.0271	8.80656	0.0365	0.19062	1.01542	95	38	1103	23	39	0	1	0	0	C38H83N5O2	1	C38H83N5O2	[M+K-2H]-	641.655	678.603	0.63	39.9			501			0		+
678.604	60789	0.0705	0.0682	0.0271	8.80656	0.0365	0.19062	1.01542	95	38	1103	23	39	0	1	0	0	C7HN6O4P7S6	1	C7HN6O4P7S6	[M+K-2H]-	641.655	678.603	0.59	39.9			501			0		+
678.604	60789	0.0705	0.0682	0.0271	8.80656	0.0365	0.19062	1.01542	95	38	1103	23	39	0	1	0	0	C12H3N2O2P7S5	2	C12H3N2O2P7S5[NaCl]	[M+K-2H]-	641.655	678.603	0.48	39.9			501			0		+
678.604	60789	0.0705	0.0682	0.0271	8.80656	0.0365	0.19062	1.01542	95	38	1103	23	39	0	1	0	0	C11HO10P3S8	2	C11HO10P3S8	[M+K-2H]-	641.655	678.603	0.39	39.9			501			0		+
678.604	60789	0.0705	0.0682	0.0271	8.80656	0.0365	0.19062	1.01542	95	38	1103	23	39	0	1	0	0	C15H5OP7S7	2	C15H5OP7S7	[M+K-2H]-	641.655	678.603	0.32	39.9			501			0		+
678.604	60789	0.0705	0.0682	0.0271	8.80656	0.0365	0.19062	1.01542	95	38	1103	23	39	0	1	0	0	C5H4N4O7P6S7	2	C5H4N4O7P6S7	[M+K-2H]-	641.655	678.604	0.03	39.9			501			0		+
678.604	60789	0.0705	0.0682	0.0271	8.80656	0.0365	0.19062	1.01542	95	38	1103	23	39	0	1	0	0	C6H2O14P2S7	2	C6H2O14P2S7[NaCl]	[M+K-2H]-	641.655	678.604	-0.01	39.9			501			0		+
678.604	60789	0.0705	0.0682	0.0271	8.80656	0.0365	0.19062	1.01542	95	38	1103	23	39	0	1	0	0	C10H6O5P6S6	2	C10H6O5P6S6[NaCl]	[M+K-2H]-	641.655	678.604	-0.08	39.9			501			0		+
678.604	60789	0.0705	0.0682	0.0271	8.80656	0.0365	0.19062	1.01542	95	38	1103	23	39	0	1	0	0	C5H3N8P7S6	2	C5H3N8P7S6[NaCl]	[M+K-2H]-	641.655	678.604	-0.53	39.9			501			0		+
678.604	60789	0.0705	0.0682	0.0271	8.80656	0.0365	0.19062	1.01542	95	38	1103	23	39	0	1	0	0	C9H3N2O6P3S8	2	C9H3N2O6P3S8[NaCl]	[M+K-2H]-	641.656	678.604	-0.73	39.9			501			0		+
678.604	60789	0.0705	0.0682	0.0271	8.80656	0.0365	0.19062	1.01542	95	38	1103	23	39	0	1	0	0	C12H3N2P5S8	1	C12H3N2P5S8[NaCl]	[M+Cl]-	643.634	678.603	0.99	39.9			501			0		+
678.604	60789	0.0705	0.0682	0.0271	8.80656	0.0365	0.19062	1.01542	95	38	1103	23	39	0	1	0	0	C37H81N5O3	1	C37H81N5O3	[M+Cl]-	643.634	678.603	0.54	39.9			501			0		+
678.604	60789	0.0705	0.0682	0.0271	8.80656	0.0365	0.19062	1.01542	95	38	1103	23	39	0	1	0	0	C11HN2O3P7S5	2	C11HN2O3P7S5[NaCl]	[M+Cl]-	643.634	678.603	0.39	39.9			501			0		+
678.604	60789	0.0705	0.0682	0.0271	8.80656	0.0365	0.19062	1.01542	95	38	1103	23	39	0	1	0	0	C14H3O2P7S7	2	C14H3O2P7S7	[M+Cl]-	643.634	678.604	0.23	39.9			501			0		+
678.604	60789	0.0705	0.0682	0.0271	8.80656	0.0365	0.19062	1.01542	95	38	1103	23	39	0	1	0	0	C4H9N4P7S8	2	C4H9N4P7S8[NaCl]	[M+Cl]-	643.634	678.604	0.07	39.9			501			0		+
678.604	60789	0.0705	0.0682	0.0271	8.80656	0.0365	0.19062	1.01542	95	38	1103	23	39	0	1	0	0	C4H2N4O8P6S7	2	C4H2N4O8P6S7	[M+Cl]-	643.634	678.604	-0.06	39.9			501			0		+
678.604	60789	0.0705	0.0682	0.0271	8.80656	0.0365	0.19062	1.01542	95	38	1103	23	39	0	1	0	0	C9H4O6P6S6	2	C9H4O6P6S6[NaCl]	[M+Cl]-	643.634	678.604	-0.17	39.9			501			0		+
678.604	60789	0.0705	0.0682	0.0271	8.80656	0.0365	0.19062	1.01542	95	38	1103	23	39	0	1	0	0	C4HN8OP7S6	2	C4HN8OP7S6[NaCl]	[M+Cl]-	643.635	678.604	-0.62	39.9			501			0		+
678.604	60789	0.0705	0.0682	0.0271	8.80656	0.0365	0.19062	1.01542	95	38	1103	23	39	0	1	0	0	C7H3N6P7S8	2	C7H3N6P7S8	[M+Cl]-	643.635	678.604	-0.78	39.9			501			0		+
678.604	60789	0.0705	0.0682	0.0271	8.80656	0.0365	0.19062	1.01542	95	38	1103	23	39	0	1	0	0	C8HN2O7P3S8	2	C8HN2O7P3S8[NaCl]	[M+Cl]-	643.635	678.604	-0.82	39.9			501			0		+
678.604	60789	0.0705	0.0682	0.0271	8.80656	0.0365	0.19062	1.01542	95	38	1103	23	39	0	1	0	0	C41H79N5O	1	C41H79N5O	[M+Na-2H]-	657.628	678.603	0.86	39.9			501			0		+
678.604	60789	0.0705	0.0682	0.0271	8.80656	0.0365	0.19062	1.01542	95	38	1103	23	39	0	1	0	0	C18HP7S7	1	C18HP7S7	[M+Na-2H]-	657.629	678.603	0.55	39.9			501			0		+
678.604	60789	0.0705	0.0682	0.0271	8.80656	0.0365	0.19062	1.01542	95	38	1103	23	39	0	1	0	0	C3H9O9P5S8	1	C3H9O9P5S8[NaCl]	[M+Na-2H]-	657.629	678.603	0.54	39.9			501			0		+
678.604	60789	0.0705	0.0682	0.0271	8.80656	0.0365	0.19062	1.01542	95	38	1103	23	39	0	1	0	0	C13H2O4P6S6	2	C13H2O4P6S6[NaCl]	[M+Na-2H]-	657.629	678.604	0.15	39.9			501			0		+
678.604	60789	0.0705	0.0682	0.0271	8.80656	0.0365	0.19062	1.01542	95	38	1103	23	39	0	1	0	0	C6H3N2O9P5S8	2	C6H3N2O9P5S8	[M+Na-2H]-	657.629	678.604	-0.31	39.9			501			0		+
678.604	60789	0.0705	0.0682	0.0271	8.80656	0.0365	0.19062	1.01542	95	38	1103	23	39	0	1	0	0	C6H2N6O2P6S7	2	C6H2N6O2P6S7[NaCl]	[M+Na-2H]-	657.63	678.604	-0.87	39.9			501			0		+
678.604	60789	0.0705	0.0682	0.0271	8.80656	0.0365	0.19062	1.01542	95	38	1103	23	39	0	1	0	0	C5HN2O12P7S5	2	C5HN2O12P7S5	[M+Na-2H]-	657.63	678.604	-0.9	39.9			501			0		+
678.604	60789	0.0705	0.0682	0.0271	8.80656	0.0365	0.19062	1.01542	95	38	1103	23	39	0	1	0	0	C8H5O7P7S6	2	C8H5O7P7S6[NaCl]	[M-H]-	679.611	678.604	0.09	39.9			501			0		+
678.604	60789	0.0705	0.0682	0.0271	8.80656	0.0365	0.19062	1.01542	95	38	1103	23	39	0	1	0	0	C7H2N2O8P4S8	2	C7H2N2O8P4S8[NaCl]	[M-H]-	679.611	678.604	-0.56	39.9			501			0		+
678.604	60789	0.0705	0.0682	0.0271	8.80656	0.0365	0.19062	1.01542	95	38	1103	23	39	0	1	0	0	C42H81NO5	2	C42H81NO5	[M-H]-	679.611	678.604	-0.72	39.9			501			0		+
659.576	80110	0.0392	0.0489	-0.0344	4.61382	0.0042	0.2682	0.63716	96	76	214	175	1	1	0	NA	1	C44H78O2	1	C44H78O2	[M+Na-2H]-	638.6	659.575	1		0.5			1406			['17:0 Cholesteryl ester']
659.576	80110	0.0392	0.0489	-0.0344	4.61382	0.0042	0.2682	0.63716	96	76	214	175	30	0	1	0	0	C37H77O3P	1	C37H77O3P	[M+Hac-H]-	600.561	659.575	0.95		0.5			682		0
659.576	80110	0.0392	0.0489	-0.0344	4.61382	0.0042	0.2682	0.63716	96	76	214	175	30	0	1	0	0	C4H3N3O2P4S8	1	C4H3N3O2P4S8[NaCl][Na(37Cl)]	[M+(37Cl)]-	622.608	659.575	0.92		0.5			682		0
659.576	80110	0.0392	0.0489	-0.0344	4.61382	0.0042	0.2682	0.63716	96	76	214	175	30	0	1	0	0	C41H82OS	4	C41H82OS	[M+(37Cl)]-	622.609	659.575	0.64		0.5			682		0
659.576	80110	0.0392	0.0489	-0.0344	4.61382	0.0042	0.2682	0.63716	96	76	214	175	30	0	1	0	0	C3HN3O5P6S5	1	C3HN3O5P6S5[NaCl][Na(37Cl)]	[M+(37Cl)]-	622.609	659.575	0.31		0.5			682		0
659.576	80110	0.0392	0.0489	-0.0344	4.61382	0.0042	0.2682	0.63716	96	76	214	175	30	0	1	0	0	C5HNO7P6S6	5	C5HNO7P6S6[NaCl]	[M+(37Cl)]-	622.609	659.575	0.18		0.5			682		0
659.576	80110	0.0392	0.0489	-0.0344	4.61382	0.0042	0.2682	0.63716	96	76	214	175	30	0	1	0	0	C6H3NO4P6S7	2	C6H3NO4P6S7[Na(37Cl)]	[M+(37Cl)]-	622.609	659.575	0.14		0.5			682		0
659.576	80110	0.0392	0.0489	-0.0344	4.61382	0.0042	0.2682	0.63716	96	76	214	175	30	0	1	0	0	C6H3NO6P4S8	1	C6H3NO6P4S8[NaCl]	[M+K-2H]-	622.626	659.575	0.93		0.5			682		0
659.576	80110	0.0392	0.0489	-0.0344	4.61382	0.0042	0.2682	0.63716	96	76	214	175	30	0	1	0	0	C41H82O3	1	C41H82O3	[M+K-2H]-	622.626	659.575	0.77		0.5			682		0
659.576	80110	0.0392	0.0489	-0.0344	4.61382	0.0042	0.2682	0.63716	96	76	214	175	30	0	1	0	0	C3HN3O7P6S4	1	C3HN3O7P6S4[NaCl][Na(37Cl)]	[M+K-2H]-	622.627	659.575	0.44		0.5			682		0
659.576	80110	0.0392	0.0489	-0.0344	4.61382	0.0042	0.2682	0.63716	96	76	214	175	30	0	1	0	0	C5HNO9P6S5	1	C5HNO9P6S5[NaCl]	[M+K-2H]-	622.627	659.575	0.32		0.5			682		0
659.576	80110	0.0392	0.0489	-0.0344	4.61382	0.0042	0.2682	0.63716	96	76	214	175	30	0	1	0	0	C6H3NO6P6S6	2	C6H3NO6P6S6[Na(37Cl)]	[M+K-2H]-	622.627	659.575	0.28		0.5			682		0
659.576	80110	0.0392	0.0489	-0.0344	4.61382	0.0042	0.2682	0.63716	96	76	214	175	30	0	1	0	0	C8H2N3OP7S6	1	C8H2N3OP7S6[NaCl]	[M+K-2H]-	622.627	659.576	-0.42		0.5			682		0
659.576	80110	0.0392	0.0489	-0.0344	4.61382	0.0042	0.2682	0.63716	96	76	214	175	30	0	1	0	0	C11H4NP7S8	1	C11H4NP7S8	[M+K-2H]-	622.627	659.576	-0.59		0.5			682		0
659.576	80110	0.0392	0.0489	-0.0344	4.61382	0.0042	0.2682	0.63716	96	76	214	175	30	0	1	0	0	C4H5N3O2P6S6	1	C4H5N3O2P6S6[NaCl][Na(37Cl)]	[M+K-2H]-	622.627	659.576	-0.88		0.5			682		0
659.576	80110	0.0392	0.0489	-0.0344	4.61382	0.0042	0.2682	0.63716	96	76	214	175	30	0	1	0	0	C3HN3O5P4S7	1	C3HN3O5P4S7[NaCl][Na(37Cl)]	[M+Cl]-	624.605	659.575	0.96		0.5			682		0
659.576	80110	0.0392	0.0489	-0.0344	4.61382	0.0042	0.2682	0.63716	96	76	214	175	30	0	1	0	0	C5HNO7P4S8	1	C5HNO7P4S8[NaCl]	[M+Cl]-	624.606	659.575	0.84		0.5			682		0
659.576	80110	0.0392	0.0489	-0.0344	4.61382	0.0042	0.2682	0.63716	96	76	214	175	30	0	1	0	0	C40H80O4	1	C40H80O4	[M+Cl]-	624.606	659.575	0.68		0.5			682		0
659.576	80110	0.0392	0.0489	-0.0344	4.61382	0.0042	0.2682	0.63716	96	76	214	175	30	0	1	0	0	C5HNO7P6S6	5	C5HNO7P6S6[Na(37Cl)]	[M+Cl]-	624.606	659.575	0.18		0.5			682		0
659.576	80110	0.0392	0.0489	-0.0344	4.61382	0.0042	0.2682	0.63716	96	76	214	175	30	0	1	0	0	C10H2NOP7S8	1	C10H2NOP7S8	[M+Cl]-	624.607	659.576	-0.68		0.5			682		0
659.576	80110	0.0392	0.0489	-0.0344	4.61382	0.0042	0.2682	0.63716	96	76	214	175	30	0	1	0	0	C3H3N3O3P6S6	1	C3H3N3O3P6S6[NaCl][Na(37Cl)]	[M+Cl]-	624.607	659.576	-0.97		0.5			682		0
659.576	80110	0.0392	0.0489	-0.0344	4.61382	0.0042	0.2682	0.63716	96	76	214	175	30	0	1	0	0	C5H2NO6P3S8	1	C5H2NO6P3S8[NaCl][Na(37Cl)]	[M+Na-2H]-	638.6	659.575	0.71		0.5			682		0
659.576	80110	0.0392	0.0489	-0.0344	4.61382	0.0042	0.2682	0.63716	96	76	214	175	30	0	1	0	0	C37H78N6S	1	C37H78N6S	[M+Na-2H]-	638.601	659.576	-0.04		0.5			682		0
659.576	80110	0.0392	0.0489	-0.0344	4.61382	0.0042	0.2682	0.63716	96	76	214	175	30	0	1	0	0	C7HN3OP6S6	1	C7HN3OP6S6[NaCl][Na(37Cl)]	[M+Na-2H]-	638.601	659.576	-0.65		0.5			682		0
659.576	80110	0.0392	0.0489	-0.0344	4.61382	0.0042	0.2682	0.63716	96	76	214	175	30	0	1	0	0	C9HNO3P6S7	1	C9HNO3P6S7[NaCl]	[M+Na-2H]-	638.601	659.576	-0.77		0.5			682		0
659.576	80110	0.0392	0.0489	-0.0344	4.61382	0.0042	0.2682	0.63716	96	76	214	175	30	0	1	0	0	C10H3NP6S8	1	C10H3NP6S8[Na(37Cl)]	[M+Na-2H]-	638.601	659.576	-0.81		0.5			682		0
659.576	80110	0.0392	0.0489	-0.0344	4.61382	0.0042	0.2682	0.63716	96	76	214	175	30	0	1	0	0	C39H81O5P	1	C39H81O5P	[M-H]-	660.582	659.575	0.95		0.5			682		0
659.576	80110	0.0392	0.0489	-0.0344	4.61382	0.0042	0.2682	0.63716	96	76	214	175	30	0	1	0	0	C34H78N8P2	1	C34H78N8P2	[M-H]-	660.582	659.575	0.48		0.5			682		0
659.576	80110	0.0392	0.0489	-0.0344	4.61382	0.0042	0.2682	0.63716	96	76	214	175	30	0	1	0	0	C4H2NO8P7S6	3	C4H2NO8P7S6[Na(37Cl)]	[M-H]-	660.582	659.575	0.45		0.5			682		0
659.576	80110	0.0392	0.0489	-0.0344	4.61382	0.0042	0.2682	0.63716	96	76	214	175	30	0	1	0	0	C4H4NO6P7S7	1	C4H4NO6P7S7[NaCl]	[M-H]-	660.583	659.576	-0.83		0.5			682		0
659.576	80110	0.0392	0.0489	-0.0344	4.61382	0.0042	0.2682	0.63716	96	76	214	175	30	0	1	0	0	C5H6NO3P7S8	2	C5H6NO3P7S8[Na(37Cl)]	[M-H]-	660.583	659.576	-0.87		0.5			682		0
875.657	57116	0.0695	0.0713	0.0151	9.57815	0.000154	0.18161	0.92579	97	29	871	24	1	1	0	NA	1	C49H97O8PS	1	C49H97O8PS	[M-H]-	876.664	875.657	-0.13	23.7,49			969972				['NA']
846.791	69855	0.044	0.0464	-0.0384	4.16033	0.00231	0.28848	0.66369	98	85	122	252	0	0	0	NA	0		0	0					54.1	0.4	2.3	992	1380	1340		0
674.532	13707	0.0172	0.0205	-0.0614	4.38693	0.00231	0.53101	0.55082	99	382	46	1917	0	0	0	NA	0		0	0					35.3			1146				0
674.532	13707	0.0172	0.0205	-0.0614	4.38693	0.00231	0.53101	0.55082	99	382	46	1917	34	0	1	0	0	C31H61N13	2	C31H61N13	[M+Hac-H]-	615.517	674.531	0.64	35.3			505			0
674.532	13707	0.0172	0.0205	-0.0614	4.38693	0.00231	0.53101	0.55082	99	382	46	1917	34	0	1	0	0	C30H66N10OS	2	C29(13C)H66N10OS	[M+Hac-H]-	615.518	674.531	0.27	35.3			505			0
674.532	13707	0.0172	0.0205	-0.0614	4.38693	0.00231	0.53101	0.55082	99	382	46	1917	34	0	1	0	0	C37H76P2S	2	C36(13C)H76P2S	[M+Hac-H]-	615.518	674.532	0.09	35.3			505			0
674.532	13707	0.0172	0.0205	-0.0614	4.38693	0.00231	0.53101	0.55082	99	382	46	1917	34	0	1	0	0	C36H74NO2PS	1	C36H74NO2PS	[M+Hac-H]-	615.518	674.532	-0.11	35.3			505			0
674.532	13707	0.0172	0.0205	-0.0614	4.38693	0.00231	0.53101	0.55082	99	382	46	1917	34	0	1	0	0	C39H75NO5	2	C39H75NO5	[M+(37Cl)]-	637.565	674.531	0.88	35.3			505			0
674.532	13707	0.0172	0.0205	-0.0614	4.38693	0.00231	0.53101	0.55082	99	382	46	1917	34	0	1	0	0	C34H72N9P	2	C34H72N9P	[M+(37Cl)]-	637.565	674.531	0.43	35.3			505			0
674.532	13707	0.0172	0.0205	-0.0614	4.38693	0.00231	0.53101	0.55082	99	382	46	1917	34	0	1	0	0	C6H3O2P7S8	2	C6H3O2P7S8[NaCl]	[M+(37Cl)]-	637.565	674.531	0.41	35.3			505			0
674.532	13707	0.0172	0.0205	-0.0614	4.38693	0.00231	0.53101	0.55082	99	382	46	1917	34	0	1	0	0	C37H77N3O	1	C37H77N3O[NaCl]	[M+(37Cl)]-	637.565	674.532	-0.25	35.3			505			0
674.532	13707	0.0172	0.0205	-0.0614	4.38693	0.00231	0.53101	0.55082	99	382	46	1917	34	0	1	0	0	C40H79NS2	1	C40H79NS2	[M+(37Cl)]-	637.565	674.532	-0.41	35.3			505			0
674.532	13707	0.0172	0.0205	-0.0614	4.38693	0.00231	0.53101	0.55082	99	382	46	1917	34	0	1	0	0	C6H3O4P7S7	1	C6H3O4P7S7[NaCl]	[M+K-2H]-	637.583	674.531	0.53	35.3			505			0
674.532	13707	0.0172	0.0205	-0.0614	4.38693	0.00231	0.53101	0.55082	99	382	46	1917	34	0	1	0	0	C41H81PS	3	C40(13C)H81PS	[M+K-2H]-	637.583	674.532	-0.08	35.3			505			0
674.532	13707	0.0172	0.0205	-0.0614	4.38693	0.00231	0.53101	0.55082	99	382	46	1917	34	0	1	0	0	C40H79NO2S	1	C40H79NO2S	[M+K-2H]-	637.583	674.532	-0.28	35.3			505			0
674.532	13707	0.0172	0.0205	-0.0614	4.38693	0.00231	0.53101	0.55082	99	382	46	1917	34	0	1	0	0	C27H72N15P	1	C27H72N15P	[M+K-2H]-	637.583	674.532	-0.46	35.3			505			0
674.532	13707	0.0172	0.0205	-0.0614	4.38693	0.00231	0.53101	0.55082	99	382	46	1917	34	0	1	0	0	C5HO5P7S7	1	C5HO5P7S7[NaCl]	[M+Cl]-	639.562	674.531	0.45	35.3			505			0
674.532	13707	0.0172	0.0205	-0.0614	4.38693	0.00231	0.53101	0.55082	99	382	46	1917	34	0	1	0	0	C41H74N3P	1	C41H74N3P	[M+Cl]-	639.562	674.531	0.2	35.3			505			0
674.532	13707	0.0172	0.0205	-0.0614	4.38693	0.00231	0.53101	0.55082	99	382	46	1917	34	0	1	0	0	C40H79OPS	2	C39(13C)H79OPS	[M+Cl]-	639.562	674.532	-0.17	35.3			505			0
674.532	13707	0.0172	0.0205	-0.0614	4.38693	0.00231	0.53101	0.55082	99	382	46	1917	34	0	1	0	0	C39H77NO3S	1	C39H77NO3S	[M+Cl]-	639.562	674.532	-0.37	35.3			505			0
674.532	13707	0.0172	0.0205	-0.0614	4.38693	0.00231	0.53101	0.55082	99	382	46	1917	34	0	1	0	0	C26H70N15OP	1	C26H70N15OP	[M+Cl]-	639.563	674.532	-0.55	35.3			505			0
674.532	13707	0.0172	0.0205	-0.0614	4.38693	0.00231	0.53101	0.55082	99	382	46	1917	34	0	1	0	0	C36H73N6O2P	2	C35(13C)H73N6O2P	[M+Na-2H]-	653.557	674.531	0.42	35.3			505			0
674.532	13707	0.0172	0.0205	-0.0614	4.38693	0.00231	0.53101	0.55082	99	382	46	1917	34	0	1	0	0	C35H71N7O4	1	C35H71N7O4	[M+Na-2H]-	653.557	674.531	0.22	35.3			505			0
674.532	13707	0.0172	0.0205	-0.0614	4.38693	0.00231	0.53101	0.55082	99	382	46	1917	34	0	1	0	0	C43H75NOS	1	C43H75NOS	[M+Na-2H]-	653.557	674.532	-0.05	35.3			505			0
674.532	13707	0.0172	0.0205	-0.0614	4.38693	0.00231	0.53101	0.55082	99	382	46	1917	34	0	1	0	0	C39H78O3	2	C38(13C)H78O3[NaCl]	[M+Na-2H]-	653.557	674.532	-0.25	35.3			505			0
674.532	13707	0.0172	0.0205	-0.0614	4.38693	0.00231	0.53101	0.55082	99	382	46	1917	34	0	1	0	0	C29H73N12PS	2	C28(13C)H73N12PS	[M+Na-2H]-	653.557	674.532	-0.6	35.3			505			0
674.532	13707	0.0172	0.0205	-0.0614	4.38693	0.00231	0.53101	0.55082	99	382	46	1917	34	0	1	0	0	C28H71N13O2S	1	C28H71N13O2S	[M+Na-2H]-	653.557	674.532	-0.8	35.3			505			0
674.532	13707	0.0172	0.0205	-0.0614	4.38693	0.00231	0.53101	0.55082	99	382	46	1917	34	0	1	0	0	C33H73N9	1	C33H73N9[NaCl]	[M+Na-2H]-	653.558	674.532	-0.91	35.3			505			0
674.532	13707	0.0172	0.0205	-0.0614	4.38693	0.00231	0.53101	0.55082	99	382	46	1917	34	0	1	0	0	C34H67N12P	1	C33(13C)H67N12P	[M-H]-	675.538	674.531	0.84	35.3			505			0
674.532	13707	0.0172	0.0205	-0.0614	4.38693	0.00231	0.53101	0.55082	99	382	46	1917	34	0	1	0	0	C33H65N13O2	1	C33H65N13O2	[M-H]-	675.538	674.531	0.64	35.3			505			0
674.532	13707	0.0172	0.0205	-0.0614	4.38693	0.00231	0.53101	0.55082	99	382	46	1917	34	0	1	0	0	C40H75N3OP2	1	C40H75N3OP2	[M-H]-	675.539	674.531	0.46	35.3			505			0
674.532	13707	0.0172	0.0205	-0.0614	4.38693	0.00231	0.53101	0.55082	99	382	46	1917	34	0	1	0	0	C32H70N10O3S	2	C31(13C)H70N10O3S	[M-H]-	675.539	674.531	0.27	35.3			505			0
674.532	13707	0.0172	0.0205	-0.0614	4.38693	0.00231	0.53101	0.55082	99	382	46	1917	34	0	1	0	0	C37H72N6O	2	C36(13C)H72N6O[NaCl]	[M-H]-	675.539	674.531	0.16	35.3			505			0
674.532	13707	0.0172	0.0205	-0.0614	4.38693	0.00231	0.53101	0.55082	99	382	46	1917	34	0	1	0	0	C39H80O2P2S	2	C38(13C)H80O2P2S	[M-H]-	675.539	674.532	0.09	35.3			505			0
674.532	13707	0.0172	0.0205	-0.0614	4.38693	0.00231	0.53101	0.55082	99	382	46	1917	34	0	1	0	0	C40H74N4S2	2	C39(13C)H74N4S2	[M-H]-	675.539	674.532	0	35.3			505			0
674.532	13707	0.0172	0.0205	-0.0614	4.38693	0.00231	0.53101	0.55082	99	382	46	1917	34	0	1	0	0	C38H78NO4PS	1	C38H78NO4PS	[M-H]-	675.539	674.532	-0.11	35.3			505			0
674.532	13707	0.0172	0.0205	-0.0614	4.38693	0.00231	0.53101	0.55082	99	382	46	1917	34	0	1	0	0	C40H66N8O	2	C39(13C)H66N8O	[M-H]-	675.539	674.532	-0.69	35.3			505			0
509.289	12715	-0.0475	-0.0555	-0.035	7.47902	4.9e-05	3.44931	0.79724	100	82	631	36	2	1	0	NA	1	C24H47O9P	1	C24H47O9P	[M-H]-	510.296	509.288	0.4	25.8			1264				['PG(18:1(9Z)/0:0)']
509.289	12715	-0.0475	-0.0555	-0.035	7.47902	4.9e-05	3.44931	0.79724	100	82	631	36	2	1	0	NA	1	C22H43O7P	1	C22H43O7P	[M+Hac-H]-	450.275	509.288	0.4	25.8			1264				['PA(19:1(9Z)/0:0)']
509.289	12715	-0.0475	-0.0555	-0.035	7.47902	4.9e-05	3.44931	0.79724	100	82	631	36	28	0	1	0	0	C15H40N10S	2	C15H40N10S[NaCl]	[M+Hac-H]-	450.274	509.288	0.81	25.8			618			0
509.289	12715	-0.0475	-0.0555	-0.035	7.47902	4.9e-05	3.44931	0.79724	100	82	631	36	28	0	1	0	0	C22H43O7P	2	C22H43O7P	[M+Hac-H]-	450.275	509.288	0.4	25.8			618			0
509.289	12715	-0.0475	-0.0555	-0.035	7.47902	4.9e-05	3.44931	0.79724	100	82	631	36	28	0	1	0	0	C17H40N8O2P2	2	C17H40N8O2P2	[M+Hac-H]-	450.275	509.289	-0.2	25.8			618			0
509.289	12715	-0.0475	-0.0555	-0.035	7.47902	4.9e-05	3.44931	0.79724	100	82	631	36	28	0	1	0	0	C18H34N12S	2	C18H34N12S	[M+Hac-H]-	450.275	509.289	-0.32	25.8			618			0
509.289	12715	-0.0475	-0.0555	-0.035	7.47902	4.9e-05	3.44931	0.79724	100	82	631	36	28	0	1	0	0	C28H45N2O2P	3	C28H45N2O2P	[M+(37Cl)]-	472.322	509.288	0.75	25.8			618			0
509.289	12715	-0.0475	-0.0555	-0.035	7.47902	4.9e-05	3.44931	0.79724	100	82	631	36	28	0	1	0	0	C18H44N6O8	3	C18H44N6O8	[M+(37Cl)]-	472.322	509.289	0.36	25.8			618			0
509.289	12715	-0.0475	-0.0555	-0.035	7.47902	4.9e-05	3.44931	0.79724	100	82	631	36	28	0	1	0	0	C26H48O5S	3	C26H48O5S	[M+(37Cl)]-	472.322	509.289	0	25.8			618			0
509.289	12715	-0.0475	-0.0555	-0.035	7.47902	4.9e-05	3.44931	0.79724	100	82	631	36	28	0	1	0	0	C13H41N14O3P	3	C13H41N14O3P	[M+(37Cl)]-	472.322	509.289	-0.24	25.8			618			0
509.289	12715	-0.0475	-0.0555	-0.035	7.47902	4.9e-05	3.44931	0.79724	100	82	631	36	28	0	1	0	0	C21H45N8PS	2	C21H45N8PS	[M+(37Cl)]-	472.323	509.289	-0.6	25.8			618			0
509.289	12715	-0.0475	-0.0555	-0.035	7.47902	4.9e-05	3.44931	0.79724	100	82	631	36	28	0	1	0	0	C26H48O7	2	C26H48O7	[M+K-2H]-	472.34	509.289	0.17	25.8			618			0
509.289	12715	-0.0475	-0.0555	-0.035	7.47902	4.9e-05	3.44931	0.79724	100	82	631	36	28	0	1	0	0	C21H45N8O2P	2	C21H45N8O2P	[M+K-2H]-	472.34	509.289	-0.43	25.8			618			0
509.289	12715	-0.0475	-0.0555	-0.035	7.47902	4.9e-05	3.44931	0.79724	100	82	631	36	28	0	1	0	0	C25H53PS	2	C25H53PS[NaCl]	[M+Cl]-	474.319	509.289	0.23	25.8			618			0
509.289	12715	-0.0475	-0.0555	-0.035	7.47902	4.9e-05	3.44931	0.79724	100	82	631	36	28	0	1	0	0	C25H46O8	2	C25H46O8	[M+Cl]-	474.319	509.289	0.06	25.8			618			0
509.289	12715	-0.0475	-0.0555	-0.035	7.47902	4.9e-05	3.44931	0.79724	100	82	631	36	28	0	1	0	0	C20H43N8O3P	2	C20H43N8O3P	[M+Cl]-	474.32	509.289	-0.54	25.8			618			0
509.289	12715	-0.0475	-0.0555	-0.035	7.47902	4.9e-05	3.44931	0.79724	100	82	631	36	28	0	1	0	0	C28H47N2PS	1	C28H47N2PS	[M+Cl]-	474.32	509.289	-0.9	25.8			618			0
509.289	12715	-0.0475	-0.0555	-0.035	7.47902	4.9e-05	3.44931	0.79724	100	82	631	36	28	0	1	0	0	C24H49N4PS2	2	C24H49N4PS2	[M+Na-2H]-	488.314	509.288	0.79	25.8			618			0
509.289	12715	-0.0475	-0.0555	-0.035	7.47902	4.9e-05	3.44931	0.79724	100	82	631	36	28	0	1	0	0	C29H44O6	2	C29H44O6	[M+Na-2H]-	488.314	509.288	0.47	25.8			618			0
509.289	12715	-0.0475	-0.0555	-0.035	7.47902	4.9e-05	3.44931	0.79724	100	82	631	36	28	0	1	0	0	C24H41N8OP	2	C24H41N8OP	[M+Na-2H]-	488.314	509.289	-0.12	25.8			618			0
509.289	12715	-0.0475	-0.0555	-0.035	7.47902	4.9e-05	3.44931	0.79724	100	82	631	36	28	0	1	0	0	C14H40N12O7	2	C14H40N12O7	[M+Na-2H]-	488.314	509.289	-0.51	25.8			618			0
509.289	12715	-0.0475	-0.0555	-0.035	7.47902	4.9e-05	3.44931	0.79724	100	82	631	36	28	0	1	0	0	C22H44N6O4S	1	C22H44N6O4S	[M+Na-2H]-	488.314	509.289	-0.87	25.8			618			0
509.289	12715	-0.0475	-0.0555	-0.035	7.47902	4.9e-05	3.44931	0.79724	100	82	631	36	28	0	1	0	0	C17H44N10O2S	2	C17H44N10O2S[NaCl]	[M-H]-	510.296	509.288	0.81	25.8			618			0
509.289	12715	-0.0475	-0.0555	-0.035	7.47902	4.9e-05	3.44931	0.79724	100	82	631	36	28	0	1	0	0	C35H42OS	2	C35H42OS	[M-H]-	510.296	509.288	0.67	25.8			618			0
509.289	12715	-0.0475	-0.0555	-0.035	7.47902	4.9e-05	3.44931	0.79724	100	82	631	36	28	0	1	0	0	C20H46N8OS3	2	C20H46N8OS3	[M-H]-	510.296	509.288	0.6	25.8			618			0
509.289	12715	-0.0475	-0.0555	-0.035	7.47902	4.9e-05	3.44931	0.79724	100	82	631	36	28	0	1	0	0	C24H47O9P	2	C24H47O9P	[M-H]-	510.296	509.288	0.4	25.8			618			0
509.289	12715	-0.0475	-0.0555	-0.035	7.47902	4.9e-05	3.44931	0.79724	100	82	631	36	28	0	1	0	0	C19H44N8O4P2	2	C19H44N8O4P2	[M-H]-	510.296	509.289	-0.2	25.8			618			0
509.289	12715	-0.0475	-0.0555	-0.035	7.47902	4.9e-05	3.44931	0.79724	100	82	631	36	28	0	1	0	0	C20H38N12O2S	2	C20H38N12O2S	[M-H]-	510.296	509.289	-0.32	25.8			618			0
509.289	12715	-0.0475	-0.0555	-0.035	7.47902	4.9e-05	3.44931	0.79724	100	82	631	36	28	0	1	0	0	C25H40N8	2	C25H40N8[NaCl]	[M-H]-	510.296	509.289	-0.47	25.8			618			0
509.289	12715	-0.0475	-0.0555	-0.035	7.47902	4.9e-05	3.44931	0.79724	100	82	631	36	28	0	1	0	0	C27H48N2OP2S	2	C27H48N2OP2S	[M-H]-	510.296	509.289	-0.56	25.8			618			0
679.607	26652	0.0745	0.0715	0.0258	9.57551	0.0517	0.16835	0.9987	101	31	980	19	0	0	0	NA	0		0	0					39.9			1142				0
679.607	26652	0.0745	0.0715	0.0258	9.57551	0.0517	0.16835	0.9987	101	31	980	19	82	0	1	0	0	C41H80OS	3	C41H80OS	[M+Hac-H]-	620.593	679.607	0.82	39.9			501			0
679.607	26652	0.0745	0.0715	0.0258	9.57551	0.0517	0.16835	0.9987	101	31	980	19	82	0	1	0	0	C6HO5P7S6	4	C5(13C)HO5P7S6[NaCl]	[M+Hac-H]-	620.593	679.607	0.58	39.9			501			0
679.607	26652	0.0745	0.0715	0.0258	9.57551	0.0517	0.16835	0.9987	101	31	980	19	82	0	1	0	0	C40H77NO3	4	C39(13C)H77NO3	[M+Hac-H]-	620.594	679.608	-0.22	39.9			501			0
679.607	26652	0.0745	0.0715	0.0258	9.57551	0.0517	0.16835	0.9987	101	31	980	19	82	0	1	0	0	C7H5P7S8	3	C6(13C)H5P7S8[NaCl]	[M+Hac-H]-	620.594	679.608	-0.7	39.9			501			0
679.607	26652	0.0745	0.0715	0.0258	9.57551	0.0517	0.16835	0.9987	101	31	980	19	82	0	1	0	0	C34H72N10	2	C34H72N10	[M+Hac-H]-	620.594	679.608	-0.87	39.9			501			0
679.607	26652	0.0745	0.0715	0.0258	9.57551	0.0517	0.16835	0.9987	101	31	980	19	82	0	1	0	0	C6H3NO2P6S8	3	C6H3NO2P6S8[NaCl]	[M+Hac-H]-	620.594	679.608	-0.9	39.9			501			0
679.607	26652	0.0745	0.0715	0.0258	9.57551	0.0517	0.16835	0.9987	101	31	980	19	82	0	1	0	0	C38H83N5S	2	C37(13C)H83N5S	[M+(37Cl)]-	642.64	679.607	1	39.9			501			0
679.607	26652	0.0745	0.0715	0.0258	9.57551	0.0517	0.16835	0.9987	101	31	980	19	82	0	1	0	0	C7HN6O2P7S7	2	C6(13C)HN6O2P7S7	[M+(37Cl)]-	642.64	679.607	0.96	39.9			501			0
679.607	26652	0.0745	0.0715	0.0258	9.57551	0.0517	0.16835	0.9987	101	31	980	19	82	0	1	0	0	C12H3N2P7S6	2	C11(13C)H3N2P7S6[NaCl]	[M+(37Cl)]-	642.64	679.607	0.85	39.9			501			0
679.607	26652	0.0745	0.0715	0.0258	9.57551	0.0517	0.16835	0.9987	101	31	980	19	82	0	1	0	0	C11HN3O2P6S6	1	C11HN3O2P6S6[NaCl]	[M+(37Cl)]-	642.641	679.607	0.65	39.9			501			0
679.607	26652	0.0745	0.0715	0.0258	9.57551	0.0517	0.16835	0.9987	101	31	980	19	82	0	1	0	0	C14H3NOP6S8	1	C14H3NOP6S8	[M+(37Cl)]-	642.641	679.607	0.49	39.9			501			0
679.607	26652	0.0745	0.0715	0.0258	9.57551	0.0517	0.16835	0.9987	101	31	980	19	82	0	1	0	0	C5H4N4O5P6S8	2	C4(13C)H4N4O5P6S8	[M+(37Cl)]-	642.641	679.607	0.39	39.9			501			0
679.607	26652	0.0745	0.0715	0.0258	9.57551	0.0517	0.16835	0.9987	101	31	980	19	82	0	1	0	0	C6H2O12P2S8	2	C5(13C)H2O12P2S8[NaCl]	[M+(37Cl)]-	642.641	679.607	0.35	39.9			501			0
679.607	26652	0.0745	0.0715	0.0258	9.57551	0.0517	0.16835	0.9987	101	31	980	19	82	0	1	0	0	C10H6O3P6S7	2	C9(13C)H6O3P6S7[NaCl]	[M+(37Cl)]-	642.641	679.607	0.28	39.9			501			0
679.607	26652	0.0745	0.0715	0.0258	9.57551	0.0517	0.16835	0.9987	101	31	980	19	82	0	1	0	0	C4H2N5O7P5S8	1	C4H2N5O7P5S8	[M+(37Cl)]-	642.641	679.607	0.19	39.9			501			0
679.607	26652	0.0745	0.0715	0.0258	9.57551	0.0517	0.16835	0.9987	101	31	980	19	82	0	1	0	0	C9H4NO5P5S7	1	C9H4NO5P5S7[NaCl]	[M+(37Cl)]-	642.641	679.607	0.08	39.9			501			0
679.607	26652	0.0745	0.0715	0.0258	9.57551	0.0517	0.16835	0.9987	101	31	980	19	82	0	1	0	0	C4HN9P6S7	1	C4HN9P6S7[NaCl]	[M+(37Cl)]-	642.641	679.608	-0.36	39.9			501			0
679.607	26652	0.0745	0.0715	0.0258	9.57551	0.0517	0.16835	0.9987	101	31	980	19	82	0	1	0	0	C8H2NO8P7S4	1	C8H2NO8P7S4[NaCl]	[M+(37Cl)]-	642.641	679.608	-0.51	39.9			501			0
679.607	26652	0.0745	0.0715	0.0258	9.57551	0.0517	0.16835	0.9987	101	31	980	19	82	0	1	0	0	C3H6N6OP6S8	1	C2(13C)H6N6OP6S8[NaCl]	[M+(37Cl)]-	642.641	679.608	-0.72	39.9			501			0
679.607	26652	0.0745	0.0715	0.0258	9.57551	0.0517	0.16835	0.9987	101	31	980	19	82	0	1	0	0	C8HN2O7P5S6	1	C7(13C)HN2O7P5S6[NaCl]	[M+(37Cl)]-	642.642	679.608	-0.96	39.9			501			0
679.607	26652	0.0745	0.0715	0.0258	9.57551	0.0517	0.16835	0.9987	101	31	980	19	82	0	1	0	0	C12H3N2O2P7S5	2	C11(13C)H3N2O2P7S5[NaCl]	[M+K-2H]-	642.658	679.607	0.97	39.9			501			0
679.607	26652	0.0745	0.0715	0.0258	9.57551	0.0517	0.16835	0.9987	101	31	980	19	82	0	1	0	0	C11HO10P3S8	2	C10(13C)HO10P3S8	[M+K-2H]-	642.658	679.607	0.88	39.9			501			0
679.607	26652	0.0745	0.0715	0.0258	9.57551	0.0517	0.16835	0.9987	101	31	980	19	82	0	1	0	0	C15H5OP7S7	2	C14(13C)H5OP7S7	[M+K-2H]-	642.658	679.607	0.81	39.9			501			0
679.607	26652	0.0745	0.0715	0.0258	9.57551	0.0517	0.16835	0.9987	101	31	980	19	82	0	1	0	0	C11HN3O4P6S5	1	C11HN3O4P6S5[NaCl]	[M+K-2H]-	642.658	679.607	0.77	39.9			501			0
679.607	26652	0.0745	0.0715	0.0258	9.57551	0.0517	0.16835	0.9987	101	31	980	19	82	0	1	0	0	C14H3NO3P6S7	1	C14H3NO3P6S7	[M+K-2H]-	642.658	679.607	0.61	39.9			501			0
679.607	26652	0.0745	0.0715	0.0258	9.57551	0.0517	0.16835	0.9987	101	31	980	19	82	0	1	0	0	C5H4N4O7P6S7	2	C4(13C)H4N4O7P6S7	[M+K-2H]-	642.658	679.607	0.52	39.9			501			0
679.607	26652	0.0745	0.0715	0.0258	9.57551	0.0517	0.16835	0.9987	101	31	980	19	82	0	1	0	0	C6H2O14P2S7	2	C5(13C)H2O14P2S7[NaCl]	[M+K-2H]-	642.658	679.607	0.48	39.9			501			0
679.607	26652	0.0745	0.0715	0.0258	9.57551	0.0517	0.16835	0.9987	101	31	980	19	82	0	1	0	0	C4H9N5OP6S8	1	C4H9N5OP6S8[NaCl]	[M+K-2H]-	642.658	679.607	0.45	39.9			501			0
679.607	26652	0.0745	0.0715	0.0258	9.57551	0.0517	0.16835	0.9987	101	31	980	19	82	0	1	0	0	C10H6O5P6S6	2	C9(13C)H6O5P6S6[NaCl]	[M+K-2H]-	642.659	679.607	0.41	39.9			501			0
679.607	26652	0.0745	0.0715	0.0258	9.57551	0.0517	0.16835	0.9987	101	31	980	19	82	0	1	0	0	C4H2N5O9P5S7	1	C4H2N5O9P5S7	[M+K-2H]-	642.659	679.607	0.32	39.9			501			0
679.607	26652	0.0745	0.0715	0.0258	9.57551	0.0517	0.16835	0.9987	101	31	980	19	82	0	1	0	0	C9H4NO7P5S6	1	C9H4NO7P5S6[NaCl]	[M+K-2H]-	642.659	679.607	0.21	39.9			501			0
679.607	26652	0.0745	0.0715	0.0258	9.57551	0.0517	0.16835	0.9987	101	31	980	19	82	0	1	0	0	C5H3N8P7S6	2	C4(13C)H3N8P7S6[NaCl]	[M+K-2H]-	642.659	679.607	-0.04	39.9			501			0
679.607	26652	0.0745	0.0715	0.0258	9.57551	0.0517	0.16835	0.9987	101	31	980	19	82	0	1	0	0	C4HN9O2P6S6	1	C4HN9O2P6S6[NaCl]	[M+K-2H]-	642.659	679.608	-0.24	39.9			501			0
679.607	26652	0.0745	0.0715	0.0258	9.57551	0.0517	0.16835	0.9987	101	31	980	19	82	0	1	0	0	C9H3N2O6P3S8	2	C8(13C)H3N2O6P3S8[NaCl]	[M+K-2H]-	642.659	679.608	-0.24	39.9			501			0
679.607	26652	0.0745	0.0715	0.0258	9.57551	0.0517	0.16835	0.9987	101	31	980	19	82	0	1	0	0	C8H2NO10P7S3	1	C8H2NO10P7S3[NaCl]	[M+K-2H]-	642.659	679.608	-0.38	39.9			501			0
679.607	26652	0.0745	0.0715	0.0258	9.57551	0.0517	0.16835	0.9987	101	31	980	19	82	0	1	0	0	C7H3N7OP6S8	1	C7H3N7OP6S8	[M+K-2H]-	642.659	679.608	-0.4	39.9			501			0
679.607	26652	0.0745	0.0715	0.0258	9.57551	0.0517	0.16835	0.9987	101	31	980	19	82	0	1	0	0	C8HN3O8P2S8	1	C8HN3O8P2S8[NaCl]	[M+K-2H]-	642.659	679.608	-0.44	39.9			501			0
679.607	26652	0.0745	0.0715	0.0258	9.57551	0.0517	0.16835	0.9987	101	31	980	19	82	0	1	0	0	C3H6N6O3P6S7	1	C2(13C)H6N6O3P6S7[NaCl]	[M+K-2H]-	642.659	679.608	-0.6	39.9			501			0
679.607	26652	0.0745	0.0715	0.0258	9.57551	0.0517	0.16835	0.9987	101	31	980	19	82	0	1	0	0	C8HN2O9P5S5	1	C7(13C)HN2O9P5S5[NaCl]	[M+K-2H]-	642.659	679.608	-0.84	39.9			501			0
679.607	26652	0.0745	0.0715	0.0258	9.57551	0.0517	0.16835	0.9987	101	31	980	19	82	0	1	0	0	C4H12NO6P7S8	1	C4H12NO6P7S8	[M+K-2H]-	642.659	679.608	-0.86	39.9			501			0
679.607	26652	0.0745	0.0715	0.0258	9.57551	0.0517	0.16835	0.9987	101	31	980	19	82	0	1	0	0	C11H10P6S8	1	C10(13C)H10P6S8[NaCl]	[M+K-2H]-	642.659	679.608	-0.87	39.9			501			0
679.607	26652	0.0745	0.0715	0.0258	9.57551	0.0517	0.16835	0.9987	101	31	980	19	82	0	1	0	0	C11H3O8P5S7	1	C10(13C)H3O8P5S7	[M+K-2H]-	642.659	679.608	-0.99	39.9			501			0
679.607	26652	0.0745	0.0715	0.0258	9.57551	0.0517	0.16835	0.9987	101	31	980	19	82	0	1	0	0	C11HN2O3P7S5	2	C10(13C)HN2O3P7S5[NaCl]	[M+Cl]-	644.637	679.607	0.88	39.9			501			0
679.607	26652	0.0745	0.0715	0.0258	9.57551	0.0517	0.16835	0.9987	101	31	980	19	82	0	1	0	0	C14H3O2P7S7	2	C13(13C)H3O2P7S7	[M+Cl]-	644.638	679.607	0.73	39.9			501			0
679.607	26652	0.0745	0.0715	0.0258	9.57551	0.0517	0.16835	0.9987	101	31	980	19	82	0	1	0	0	C4H9N4P7S8	2	C3(13C)H9N4P7S8[NaCl]	[M+Cl]-	644.638	679.607	0.56	39.9			501			0
679.607	26652	0.0745	0.0715	0.0258	9.57551	0.0517	0.16835	0.9987	101	31	980	19	82	0	1	0	0	C13HNO4P6S7	1	C13HNO4P6S7	[M+Cl]-	644.638	679.607	0.53	39.9			501			0
679.607	26652	0.0745	0.0715	0.0258	9.57551	0.0517	0.16835	0.9987	101	31	980	19	82	0	1	0	0	C4H2N4O8P6S7	2	C3(13C)H2N4O8P6S7	[M+Cl]-	644.638	679.607	0.43	39.9			501			0
679.607	26652	0.0745	0.0715	0.0258	9.57551	0.0517	0.16835	0.9987	101	31	980	19	82	0	1	0	0	C31H76N14	1	C31H76N14	[M+Cl]-	644.638	679.607	0.39	39.9			501			0
679.607	26652	0.0745	0.0715	0.0258	9.57551	0.0517	0.16835	0.9987	101	31	980	19	82	0	1	0	0	C3H7N5O2P6S8	1	C3H7N5O2P6S8[NaCl]	[M+Cl]-	644.638	679.607	0.36	39.9			501			0
679.607	26652	0.0745	0.0715	0.0258	9.57551	0.0517	0.16835	0.9987	101	31	980	19	82	0	1	0	0	C9H4O6P6S6	2	C8(13C)H4O6P6S6[NaCl]	[M+Cl]-	644.638	679.607	0.32	39.9			501			0
679.607	26652	0.0745	0.0715	0.0258	9.57551	0.0517	0.16835	0.9987	101	31	980	19	82	0	1	0	0	C8H2NO8P5S6	1	C8H2NO8P5S6[NaCl]	[M+Cl]-	644.638	679.607	0.12	39.9			501			0
679.607	26652	0.0745	0.0715	0.0258	9.57551	0.0517	0.16835	0.9987	101	31	980	19	82	0	1	0	0	C4HN8OP7S6	2	C3(13C)HN8OP7S6[NaCl]	[M+Cl]-	644.638	679.607	-0.12	39.9			501			0
679.607	26652	0.0745	0.0715	0.0258	9.57551	0.0517	0.16835	0.9987	101	31	980	19	82	0	1	0	0	C7H3N6P7S8	2	C6(13C)H3N6P7S8	[M+Cl]-	644.638	679.608	-0.28	39.9			501			0
679.607	26652	0.0745	0.0715	0.0258	9.57551	0.0517	0.16835	0.9987	101	31	980	19	82	0	1	0	0	C8HN2O7P3S8	2	C7(13C)HN2O7P3S8[NaCl]	[M+Cl]-	644.638	679.608	-0.33	39.9			501			0
679.607	26652	0.0745	0.0715	0.0258	9.57551	0.0517	0.16835	0.9987	101	31	980	19	82	0	1	0	0	C6HN7O2P6S8	1	C6HN7O2P6S8	[M+Cl]-	644.638	679.608	-0.48	39.9			501			0
679.607	26652	0.0745	0.0715	0.0258	9.57551	0.0517	0.16835	0.9987	101	31	980	19	82	0	1	0	0	C11H3N3P6S7	1	C11H3N3P6S7[NaCl]	[M+Cl]-	644.638	679.608	-0.59	39.9			501			0
679.607	26652	0.0745	0.0715	0.0258	9.57551	0.0517	0.16835	0.9987	101	31	980	19	82	0	1	0	0	C10H8OP6S8	1	C9(13C)H8OP6S8[NaCl]	[M+Cl]-	644.639	679.608	-0.95	39.9			501			0
679.607	26652	0.0745	0.0715	0.0258	9.57551	0.0517	0.16835	0.9987	101	31	980	19	82	0	1	0	0	C7H5N5P6S8	1	C7H5N5P6S8[NaCl]	[M+Na-2H]-	658.632	679.607	0.68	39.9			501			0
679.607	26652	0.0745	0.0715	0.0258	9.57551	0.0517	0.16835	0.9987	101	31	980	19	82	0	1	0	0	C6H4NO10P7S6	1	C6H4NO10P7S6	[M+Na-2H]-	658.632	679.607	0.64	39.9			501			0
679.607	26652	0.0745	0.0715	0.0258	9.57551	0.0517	0.16835	0.9987	101	31	980	19	82	0	1	0	0	C13H2O4P6S6	2	C12(13C)H2O4P6S6[NaCl]	[M+Na-2H]-	658.632	679.607	0.64	39.9			501			0
679.607	26652	0.0745	0.0715	0.0258	9.57551	0.0517	0.16835	0.9987	101	31	980	19	82	0	1	0	0	C6H3N2O9P5S8	2	C5(13C)H3N2O9P5S8	[M+Na-2H]-	658.633	679.607	0.19	39.9			501			0
679.607	26652	0.0745	0.0715	0.0258	9.57551	0.0517	0.16835	0.9987	101	31	980	19	82	0	1	0	0	C5HN3O11P4S8	1	C5HN3O11P4S8	[M+Na-2H]-	658.633	679.607	-0.01	39.9			501			0
679.607	26652	0.0745	0.0715	0.0258	9.57551	0.0517	0.16835	0.9987	101	31	980	19	82	0	1	0	0	C6H2N6O2P6S7	2	C5(13C)H2N6O2P6S7[NaCl]	[M+Na-2H]-	658.633	679.608	-0.37	39.9			501			0
679.607	26652	0.0745	0.0715	0.0258	9.57551	0.0517	0.16835	0.9987	101	31	980	19	82	0	1	0	0	C5HN2O12P7S5	2	C4(13C)HN2O12P7S5	[M+Na-2H]-	658.633	679.608	-0.41	39.9			501			0
679.607	26652	0.0745	0.0715	0.0258	9.57551	0.0517	0.16835	0.9987	101	31	980	19	82	0	1	0	0	C4H6N3O6P7S6	1	C4H6N3O6P7S6[NaCl]	[M+Na-2H]-	658.633	679.608	-0.48	39.9			501			0
679.607	26652	0.0745	0.0715	0.0258	9.57551	0.0517	0.16835	0.9987	101	31	980	19	82	0	1	0	0	C7H8NO5P7S8	1	C7H8NO5P7S8	[M+Na-2H]-	658.633	679.608	-0.64	39.9			501			0
679.607	26652	0.0745	0.0715	0.0258	9.57551	0.0517	0.16835	0.9987	101	31	980	19	82	0	1	0	0	C13H4NOP5S8	1	C13H4NOP5S8[NaCl]	[M+Na-2H]-	658.633	679.608	-0.84	39.9			501			0
679.607	26652	0.0745	0.0715	0.0258	9.57551	0.0517	0.16835	0.9987	101	31	980	19	82	0	1	0	0	C4H5N4O5P5S8	1	C3(13C)H5N4O5P5S8[NaCl]	[M+Na-2H]-	658.633	679.608	-0.93	39.9			501			0
679.607	26652	0.0745	0.0715	0.0258	9.57551	0.0517	0.16835	0.9987	101	31	980	19	82	0	1	0	0	C43H84O3S	1	C43H84O3S	[M-H]-	680.614	679.607	0.82	39.9			501			0
679.607	26652	0.0745	0.0715	0.0258	9.57551	0.0517	0.16835	0.9987	101	31	980	19	82	0	1	0	0	C12H2NO5P7S7	1	C12H2NO5P7S7	[M-H]-	680.614	679.607	0.78	39.9			501			0
679.607	26652	0.0745	0.0715	0.0258	9.57551	0.0517	0.16835	0.9987	101	31	980	19	82	0	1	0	0	C30H77N14OP	1	C30H77N14OP	[M-H]-	680.614	679.607	0.64	39.9			501			0
679.607	26652	0.0745	0.0715	0.0258	9.57551	0.0517	0.16835	0.9987	101	31	980	19	82	0	1	0	0	C8H5O7P7S6	2	C7(13C)H5O7P7S6[NaCl]	[M-H]-	680.614	679.607	0.58	39.9			501			0
679.607	26652	0.0745	0.0715	0.0258	9.57551	0.0517	0.16835	0.9987	101	31	980	19	82	0	1	0	0	C7H3NO9P6S6	1	C7H3NO9P6S6[NaCl]	[M-H]-	680.614	679.607	0.38	39.9			501			0
679.607	26652	0.0745	0.0715	0.0258	9.57551	0.0517	0.16835	0.9987	101	31	980	19	82	0	1	0	0	C7H2N2O8P4S8	2	C6(13C)H2N2O8P4S8[NaCl]	[M-H]-	680.615	679.607	-0.07	39.9			501			0
679.607	26652	0.0745	0.0715	0.0258	9.57551	0.0517	0.16835	0.9987	101	31	980	19	82	0	1	0	0	C42H81NO5	2	C41(13C)H81NO5	[M-H]-	680.615	679.608	-0.22	39.9			501			0
679.607	26652	0.0745	0.0715	0.0258	9.57551	0.0517	0.16835	0.9987	101	31	980	19	82	0	1	0	0	C5H2N7O3P7S8	1	C5H2N7O3P7S8	[M-H]-	680.615	679.608	-0.23	39.9			501			0
679.607	26652	0.0745	0.0715	0.0258	9.57551	0.0517	0.16835	0.9987	101	31	980	19	82	0	1	0	0	C10H4N3OP7S7	1	C10H4N3OP7S7[NaCl]	[M-H]-	680.615	679.608	-0.34	39.9			501			0
679.607	26652	0.0745	0.0715	0.0258	9.57551	0.0517	0.16835	0.9987	101	31	980	19	82	0	1	0	0	C37H78N9P	1	C36(13C)H78N9P	[M-H]-	680.615	679.608	-0.67	39.9			501			0
679.607	26652	0.0745	0.0715	0.0258	9.57551	0.0517	0.16835	0.9987	101	31	980	19	82	0	1	0	0	C9H9O2P7S8	1	C8(13C)H9O2P7S8[NaCl]	[M-H]-	680.615	679.608	-0.7	39.9			501			0
679.607	26652	0.0745	0.0715	0.0258	9.57551	0.0517	0.16835	0.9987	101	31	980	19	82	0	1	0	0	C9H2O10P6S7	1	C8(13C)H2O10P6S7	[M-H]-	680.615	679.608	-0.82	39.9			501			0
679.607	26652	0.0745	0.0715	0.0258	9.57551	0.0517	0.16835	0.9987	101	31	980	19	82	0	1	0	0	C36H76N10O2	1	C36H76N10O2	[M-H]-	680.615	679.608	-0.87	39.9			501			0
679.607	26652	0.0745	0.0715	0.0258	9.57551	0.0517	0.16835	0.9987	101	31	980	19	82	0	1	0	0	C8H7NO4P6S8	1	C8H7NO4P6S8[NaCl]	[M-H]-	680.615	679.608	-0.9	39.9			501			0
1021.76	11038	-0.0057	-0.0003	-0.0674	5.46586	0.119	0.84472	0.56386	102	1328	49	593	1	39	0	NA	1	C65H108O6	1	C65H108O6	[M+K-2H]-	984.815	1021.76	1.32	56			918				['TG(18:0/22:3(10Z,13Z,16Z)/22:6(4Z,7Z,10Z,13Z,16Z,19Z))[iso6]', 'TG(18:0/22:4(7Z,10Z,13Z,16Z)/22:5(7Z,10Z,13Z,16Z,19Z))[iso6]', 'TG(18:1(9Z)/22:2(13Z,16Z)/22:6(4Z,7Z,10Z,13Z,16Z,19Z))[iso6]', 'TG(18:1(9Z)/22:3(10Z,13Z,16Z)/22:5(7Z,10Z,13Z,16Z,19Z))[iso6]', 'TG(18:1(9Z)/22:4(7Z,10Z,13Z,16Z)/22:4(7Z,10Z,13Z,16Z))[iso3]', 'TG(18:2(9Z,12Z)/22:1(11Z)/22:6(4Z,7Z,10Z,13Z,16Z,19Z))[iso6]', 'TG(18:2(9Z,1…
1136.01	60571	0.0527	0.0513	-0.0299	5.06254	0.112	0.25532	0.65043	103	62	133	137	0	0	0	NA	0		0	0					82.4			887				0
598.541	1121414	0.0453	0.0328	0.0914	7.15103	0.0674	0.50905	1.77233	104	494	25	51	1	1	0	NA	1	C34H69NO3	4	C34H69NO3	[M+Hac-H]-	539.528	598.542	-0.26	35			1202				['Cer(d18:0/16:0)']	Cer 34:0
598.541	1121414	0.0453	0.0328	0.0914	7.15103	0.0674	0.50905	1.77233	104	494	25	51	4	0	1	0	0	C34H69NO3	8	C34H69NO3	[M+Hac-H]-	539.528	598.542	-0.26	35			560			0		+
598.541	1121414	0.0453	0.0328	0.0914	7.15103	0.0674	0.50905	1.77233	104	494	25	51	4	0	1	0	0	C5H2P6S8	2	C5H2P6S8[NaCl]	[M+K-2H]-	561.593	598.542	-0.99	35			560			0		+
598.541	1121414	0.0453	0.0328	0.0914	7.15103	0.0674	0.50905	1.77233	104	494	25	51	4	0	1	0	0	C36H73NO5	4	C36H73NO5	[M-H]-	599.549	598.542	-0.26	35			560			0		+
598.541	1121414	0.0453	0.0328	0.0914	7.15103	0.0674	0.50905	1.77233	104	494	25	51	4	0	1	0	0	C31H70N9P	4	C31H70N9P	[M-H]-	599.549	598.542	-0.77	35			560			0		+
874.653	105955	0.0679	0.0696	0.0153	9.12334	0.00017	0.19059	0.93584	105	32	911	28	3	28	0	NA	1	C46H90NO8P	1	C46H90NO8P	[M+Hac-H]-	815.64	874.654	-0.88	49			972				['PC(14:0/24:1(15Z))', 'PC(16:0/22:1(11Z))', 'PC(16:0/22:1(13Z))', 'PC(16:1(9Z)/22:0)', 'PC(17:1(9Z)/21:0)', 'PC(18:0/20:1(11Z))', 'PC(18:0/20:1(13Z))', 'PC(18:0/20:1(14Z))', 'PC(18:0/20:1(5Z))', 'PC(18:0/20:1(8Z))', 'PC(18:1(9E)/20:0)', 'PC(18:1(9Z)/20:0)', 'PC(19:0/19:1(9Z))', 'PC(19:1(9Z)/19:0)', 'PC(20:0/18:1(11Z))', 'PC(20:0/18:1(6Z))', 'PC(20:0/18:1(7Z))', 'PC(20:0/18:1(9Z))', 'PC(20:1(11Z)…	PC 48:1 or PS 44:0
874.653	105955	0.0679	0.0696	0.0153	9.12334	0.00017	0.19059	0.93584	105	32	911	28	3	3	0	NA	1	C48H94NO10P	1	C48H94NO10P	[M-H]-	875.662	874.654	-0.88	49			972				['PS(20:0/22:0)', 'PS(21:0/21:0)', 'PS(22:0/20:0)']	+
874.653	105955	0.0679	0.0696	0.0153	9.12334	0.00017	0.19059	0.93584	105	32	911	28	3	2	0	NA	1	C50H95NO8	1	C50H95NO8	[M+K-2H]-	837.706	874.654	-1.01	49			972				['GalCer(d18:1/26:1(17Z))', 'GlcCer(d18:1/26:1(17Z))']	+
644.599	27365	0.0653	0.0653	0.0326	8.17305	0.00606	0.23941	1.20059	106	48	1151	25	0	0	0	NA	0		0	0					43.9			1173				0
644.599	27365	0.0653	0.0653	0.0326	8.17305	0.00606	0.23941	1.20059	106	48	1151	25	15	0	1	0	0	C40H75NO	2	C40H75NO	[M+Hac-H]-	585.585	644.599	-0.29	43.9			531			0
644.599	27365	0.0653	0.0653	0.0326	8.17305	0.00606	0.23941	1.20059	106	48	1151	25	15	0	1	0	0	C5H2N4O3P6S8	2	C5H2N4O3P6S8	[M+(37Cl)]-	607.632	644.598	0.36	43.9			531			0
644.599	27365	0.0653	0.0653	0.0326	8.17305	0.00606	0.23941	1.20059	106	48	1151	25	15	0	1	0	0	C10H4OP6S7	2	C10H4OP6S7[NaCl]	[M+(37Cl)]-	607.632	644.598	0.25	43.9			531			0
644.599	27365	0.0653	0.0653	0.0326	8.17305	0.00606	0.23941	1.20059	106	48	1151	25	15	0	1	0	0	C12HN2P7S5	2	C12HN2P7S5[NaCl]	[M+K-2H]-	607.649	644.598	0.97	43.9			531			0
644.599	27365	0.0653	0.0653	0.0326	8.17305	0.00606	0.23941	1.20059	106	48	1151	25	15	0	1	0	0	C5H2N4O5P6S7	2	C5H2N4O5P6S7	[M+K-2H]-	607.65	644.598	0.5	43.9			531			0
644.599	27365	0.0653	0.0653	0.0326	8.17305	0.00606	0.23941	1.20059	106	48	1151	25	15	0	1	0	0	C10H4O3P6S6	2	C10H4O3P6S6[NaCl]	[M+K-2H]-	607.65	644.598	0.38	43.9			531			0
644.599	27365	0.0653	0.0653	0.0326	8.17305	0.00606	0.23941	1.20059	106	48	1151	25	15	0	1	0	0	C3H5N2O8P5S8	2	C3H5N2O8P5S8	[M+K-2H]-	607.65	644.599	-0.09	43.9			531			0
644.599	27365	0.0653	0.0653	0.0326	8.17305	0.00606	0.23941	1.20059	106	48	1151	25	15	0	1	0	0	C9HN2O4P3S8	2	C9HN2O4P3S8[NaCl]	[M+K-2H]-	607.65	644.599	-0.31	43.9			531			0
644.599	27365	0.0653	0.0653	0.0326	8.17305	0.00606	0.23941	1.20059	106	48	1151	25	15	0	1	0	0	C3H4N6OP6S7	2	C3H4N6OP6S7[NaCl]	[M+K-2H]-	607.65	644.599	-0.68	43.9			531			0
644.599	27365	0.0653	0.0653	0.0326	8.17305	0.00606	0.23941	1.20059	106	48	1151	25	15	0	1	0	0	C14HP7S7	2	C14HP7S7	[M+Cl]-	609.629	644.598	0.71	43.9			531			0
644.599	27365	0.0653	0.0653	0.0326	8.17305	0.00606	0.23941	1.20059	106	48	1151	25	15	0	1	0	0	C9H2O4P6S6	2	C9H2O4P6S6[NaCl]	[M+Cl]-	609.629	644.598	0.29	43.9			531			0
644.599	27365	0.0653	0.0653	0.0326	8.17305	0.00606	0.23941	1.20059	106	48	1151	25	15	0	1	0	0	C6HN2O7P5S8	2	C6HN2O7P5S8	[M+Na-2H]-	623.624	644.598	0.14	43.9			531			0
644.599	27365	0.0653	0.0653	0.0326	8.17305	0.00606	0.23941	1.20059	106	48	1151	25	15	0	1	0	0	C8H3O5P7S6	3	C8H3O5P7S6[NaCl]	[M-H]-	645.605	644.598	0.56	43.9			531			0
644.599	27365	0.0653	0.0653	0.0326	8.17305	0.00606	0.23941	1.20059	106	48	1151	25	15	0	1	0	0	C42H79NO3	2	C42H79NO3	[M-H]-	645.606	644.599	-0.29	43.9			531			0
644.599	27365	0.0653	0.0653	0.0326	8.17305	0.00606	0.23941	1.20059	106	48	1151	25	15	0	1	0	0	C9H7P7S8	2	C9H7P7S8[NaCl]	[M-H]-	645.606	644.599	-0.79	43.9			531			0
560.463	6641	0.0202	0.0286	-0.0579	3.18449	0.0136	0.40247	0.51652	107	229	73	1016	1	1	0	NA	1	C33H65NO3	4	C33H65NO3	[M+(37Cl)]-	523.496	560.463	0.28		1.4			1427			['Cer(d16:1/17:0)']	Cer 33:1
560.463	6641	0.0202	0.0286	-0.0579	3.18449	0.0136	0.40247	0.51652	107	229	73	1016	5	0	1	0	0	C30H64NPS	1	C30H64NPS	[M+Hac-H]-	501.45	560.464	-0.91		1.4			699		0
560.463	6641	0.0202	0.0286	-0.0579	3.18449	0.0136	0.40247	0.51652	107	229	73	1016	5	0	1	0	0	C33H65NO3	6	C33H65NO3	[M+(37Cl)]-	523.496	560.463	0.28		1.4			699		0
560.463	6641	0.0202	0.0286	-0.0579	3.18449	0.0136	0.40247	0.51652	107	229	73	1016	5	0	1	0	0	C29H61N7O2	1	C29H61N7O2	[M+Na-2H]-	539.489	560.463	-0.52		1.4			699		0
560.463	6641	0.0202	0.0286	-0.0579	3.18449	0.0136	0.40247	0.51652	107	229	73	1016	5	0	1	0	0	C27H55N13	1	C27H55N13	[M-H]-	561.47	560.463	-0.02		1.4			699		0
560.463	6641	0.0202	0.0286	-0.0579	3.18449	0.0136	0.40247	0.51652	107	229	73	1016	5	0	1	0	0	C32H68NO2PS	1	C32H68NO2PS	[M-H]-	561.471	560.464	-0.91		1.4			699		0
781.473	29126	-0.0235	-0.0327	0.0471	2.91074	0.00461	2.51831	1.61269	108	185	119	673	0	0	0	NA	0		0	0												0
1120.75	4301	0.0141	0.0121	-0.0516	5.86603	0.0873	0.63839	0.57003	109	696	64	1160	0	0	0	NA	0		0	0												0
739.51	44886	0.0391	0.042	-0.0374	3.4618	8e-06	0.33391	0.63175	110	122	125	331	1	1	0	NA	1	C43H74O7	1	C43H74O7	[M+(37Cl)]-	702.543	739.51	0.72	42.4			1086				['Ecdysone palmitate']
560.505	4199	0.0272	0.0283	-0.0502	3.5736	0.0107	0.37822	0.55365	111	247	76	878	1	1	0	NA	1	C36H67NO3	2	C36H67NO3	[M-H]-	561.512	560.505	0.31								['Cer(d18:2/18:1)']	Cer 36:3
560.505	4199	0.0272	0.0283	-0.0502	3.5736	0.0107	0.37822	0.55365	111	247	76	878	4	0	1	0	0	C34H63NO	1	C34H63NO	[M+Hac-H]-	501.491	560.505	0.31							0		+
560.505	4199	0.0272	0.0283	-0.0502	3.5736	0.0107	0.37822	0.55365	111	247	76	878	4	0	1	0	0	C33H70N3P	2	C33H70N3P	[M+Na-2H]-	539.531	560.505	-0.74							0		+
560.505	4199	0.0272	0.0283	-0.0502	3.5736	0.0107	0.37822	0.55365	111	247	76	878	4	0	1	0	0	C36H67NO3	2	C36H67NO3	[M-H]-	561.512	560.505	0.31							0		+
560.505	4199	0.0272	0.0283	-0.0502	3.5736	0.0107	0.37822	0.55365	111	247	76	878	4	0	1	0	0	C29H67N7OS	2	C29H67N7OS	[M-H]-	561.513	560.506	-0.92							0		+
847.794	41559	0.043	0.0452	-0.0365	3.9526	0.00242	0.30069	0.67241	112	96	139	260	0	0	0	NA	0		0	0					54.1			992				0
681.623	67491	0.0685	0.0647	0.0262	7.87595	0.0581	0.20132	1.0045	113	45	970	32	0	0	0	NA	0		0	0					39.1			1140				0
681.623	67491	0.0685	0.0647	0.0262	7.87595	0.0581	0.20132	1.0045	113	45	970	32	110	0	1	0	0	C41H82OS	4	C41H82OS	[M+Hac-H]-	622.609	681.622	0.54	39.1			499			0
681.623	67491	0.0685	0.0647	0.0262	7.87595	0.0581	0.20132	1.0045	113	45	970	32	110	0	1	0	0	C6H3O5P7S6	4	C5(13C)H3O5P7S6[NaCl]	[M+Hac-H]-	622.609	681.623	0.3	39.1			499			0
681.623	67491	0.0685	0.0647	0.0262	7.87595	0.0581	0.20132	1.0045	113	45	970	32	110	0	1	0	0	C5HNO7P6S6	5	C5HNO7P6S6[NaCl]	[M+Hac-H]-	622.609	681.623	0.1	39.1			499			0
681.623	67491	0.0685	0.0647	0.0262	7.87595	0.0581	0.20132	1.0045	113	45	970	32	110	0	1	0	0	C40H79NO3	4	C39(13C)H79NO3	[M+Hac-H]-	622.609	681.623	-0.5	39.1			499			0
681.623	67491	0.0685	0.0647	0.0262	7.87595	0.0581	0.20132	1.0045	113	45	970	32	110	0	1	0	0	C7H7P7S8	3	C6(13C)H7P7S8[NaCl]	[M+Hac-H]-	622.61	681.624	-0.97	39.1			499			0
681.623	67491	0.0685	0.0647	0.0262	7.87595	0.0581	0.20132	1.0045	113	45	970	32	110	0	1	0	0	C4HN8O3P7S5	2	C3(13C)HN8O3P7S5[NaCl]	[M+(37Cl)]-	644.656	681.622	0.83	39.1			499			0
681.623	67491	0.0685	0.0647	0.0262	7.87595	0.0581	0.20132	1.0045	113	45	970	32	110	0	1	0	0	C7H3N6O2P7S7	2	C6(13C)H3N6O2P7S7	[M+(37Cl)]-	644.656	681.622	0.67	39.1			499			0
681.623	67491	0.0685	0.0647	0.0262	7.87595	0.0581	0.20132	1.0045	113	45	970	32	110	0	1	0	0	C8HN2O9P3S7	2	C7(13C)HN2O9P3S7[NaCl]	[M+(37Cl)]-	644.656	681.622	0.63	39.1			499			0
681.623	67491	0.0685	0.0647	0.0262	7.87595	0.0581	0.20132	1.0045	113	45	970	32	110	0	1	0	0	C12H5N2P7S6	2	C11(13C)H5N2P7S6[NaCl]	[M+(37Cl)]-	644.656	681.622	0.56	39.1			499			0
681.623	67491	0.0685	0.0647	0.0262	7.87595	0.0581	0.20132	1.0045	113	45	970	32	110	0	1	0	0	C6HN7O4P6S7	1	C6HN7O4P6S7	[M+(37Cl)]-	644.656	681.623	0.47	39.1			499			0
681.623	67491	0.0685	0.0647	0.0262	7.87595	0.0581	0.20132	1.0045	113	45	970	32	110	0	1	0	0	C11H3N3O2P6S6	1	C11H3N3O2P6S6[NaCl]	[M+(37Cl)]-	644.656	681.623	0.36	39.1			499			0
681.623	67491	0.0685	0.0647	0.0262	7.87595	0.0581	0.20132	1.0045	113	45	970	32	110	0	1	0	0	C14H5NOP6S8	1	C14H5NOP6S8	[M+(37Cl)]-	644.656	681.623	0.21	39.1			499			0
681.623	67491	0.0685	0.0647	0.0262	7.87595	0.0581	0.20132	1.0045	113	45	970	32	110	0	1	0	0	C5H6N4O5P6S8	2	C4(13C)H6N4O5P6S8	[M+(37Cl)]-	644.656	681.623	0.12	39.1			499			0
681.623	67491	0.0685	0.0647	0.0262	7.87595	0.0581	0.20132	1.0045	113	45	970	32	110	0	1	0	0	C6H4O12P2S8	2	C5(13C)H4O12P2S8[NaCl]	[M+(37Cl)]-	644.656	681.623	0.07	39.1			499			0
681.623	67491	0.0685	0.0647	0.0262	7.87595	0.0581	0.20132	1.0045	113	45	970	32	110	0	1	0	0	C10H8O3P6S7	2	C9(13C)H8O3P6S7[NaCl]	[M+(37Cl)]-	644.656	681.623	0	39.1			499			0
681.623	67491	0.0685	0.0647	0.0262	7.87595	0.0581	0.20132	1.0045	113	45	970	32	110	0	1	0	0	C4H4N5O7P5S8	1	C4H4N5O7P5S8	[M+(37Cl)]-	644.656	681.623	-0.08	39.1			499			0
681.623	67491	0.0685	0.0647	0.0262	7.87595	0.0581	0.20132	1.0045	113	45	970	32	110	0	1	0	0	C11H2N4OP4S8	2	C10(13C)H2N4OP4S8[NaCl]	[M+(37Cl)]-	644.656	681.623	-0.09	39.1			499			0
681.623	67491	0.0685	0.0647	0.0262	7.87595	0.0581	0.20132	1.0045	113	45	970	32	110	0	1	0	0	C10HO11P5S6	2	C9(13C)HO11P5S6	[M+(37Cl)]-	644.656	681.623	-0.12	39.1			499			0
681.623	67491	0.0685	0.0647	0.0262	7.87595	0.0581	0.20132	1.0045	113	45	970	32	110	0	1	0	0	C5H2NO14PS8	1	C5H2NO14PS8[NaCl]	[M+(37Cl)]-	644.656	681.623	-0.13	39.1			499			0
681.623	67491	0.0685	0.0647	0.0262	7.87595	0.0581	0.20132	1.0045	113	45	970	32	110	0	1	0	0	C9H6NO5P5S7	1	C9H6NO5P5S7[NaCl]	[M+(37Cl)]-	644.657	681.623	-0.19	39.1			499			0
681.623	67491	0.0685	0.0647	0.0262	7.87595	0.0581	0.20132	1.0045	113	45	970	32	110	0	1	0	0	C5H2O15P4S5	2	C4(13C)H2O15P4S5[NaCl]	[M+(37Cl)]-	644.657	681.623	-0.52	39.1			499			0
681.623	67491	0.0685	0.0647	0.0262	7.87595	0.0581	0.20132	1.0045	113	45	970	32	110	0	1	0	0	C4H3N9P6S7	1	C4H3N9P6S7[NaCl]	[M+(37Cl)]-	644.657	681.623	-0.64	39.1			499			0
681.623	67491	0.0685	0.0647	0.0262	7.87595	0.0581	0.20132	1.0045	113	45	970	32	110	0	1	0	0	C8H4NO8P7S4	1	C8H4NO8P7S4[NaCl]	[M+(37Cl)]-	644.657	681.623	-0.79	39.1			499			0
681.623	67491	0.0685	0.0647	0.0262	7.87595	0.0581	0.20132	1.0045	113	45	970	32	110	0	1	0	0	C13H2N2O3P6S7	2	C12(13C)H2N2O3P6S7	[M+(37Cl)]-	644.657	681.623	-0.84	39.1			499			0
681.623	67491	0.0685	0.0647	0.0262	7.87595	0.0581	0.20132	1.0045	113	45	970	32	110	0	1	0	0	C3H6N6O5P4S8	2	C2(13C)H6N6O5P4S8[NaCl]	[M+K-2H]-	644.674	681.622	1	39.1			499			0
681.623	67491	0.0685	0.0647	0.0262	7.87595	0.0581	0.20132	1.0045	113	45	970	32	110	0	1	0	0	C4HN8O5P7S4	2	C3(13C)HN8O5P7S4[NaCl]	[M+K-2H]-	644.674	681.622	0.96	39.1			499			0
681.623	67491	0.0685	0.0647	0.0262	7.87595	0.0581	0.20132	1.0045	113	45	970	32	110	0	1	0	0	C16H2N3P7S6	1	C16H2N3P7S6	[M+K-2H]-	644.674	681.622	0.89	39.1			499			0
681.623	67491	0.0685	0.0647	0.0262	7.87595	0.0581	0.20132	1.0045	113	45	970	32	110	0	1	0	0	C7H3N6O4P7S6	2	C6(13C)H3N6O4P7S6	[M+K-2H]-	644.674	681.622	0.8	39.1			499			0
681.623	67491	0.0685	0.0647	0.0262	7.87595	0.0581	0.20132	1.0045	113	45	970	32	110	0	1	0	0	C8HN2O11P3S6	2	C7(13C)HN2O11P3S6[NaCl]	[M+K-2H]-	644.674	681.622	0.76	39.1			499			0
681.623	67491	0.0685	0.0647	0.0262	7.87595	0.0581	0.20132	1.0045	113	45	970	32	110	0	1	0	0	C12H5N2O2P7S5	2	C11(13C)H5N2O2P7S5[NaCl]	[M+K-2H]-	644.674	681.622	0.69	39.1			499			0
681.623	67491	0.0685	0.0647	0.0262	7.87595	0.0581	0.20132	1.0045	113	45	970	32	110	0	1	0	0	C6HN7O6P6S6	1	C6HN7O6P6S6	[M+K-2H]-	644.674	681.622	0.6	39.1			499			0
681.623	67491	0.0685	0.0647	0.0262	7.87595	0.0581	0.20132	1.0045	113	45	970	32	110	0	1	0	0	C11H3O10P3S8	2	C10(13C)H3O10P3S8	[M+K-2H]-	644.674	681.622	0.6	39.1			499			0
681.623	67491	0.0685	0.0647	0.0262	7.87595	0.0581	0.20132	1.0045	113	45	970	32	110	0	1	0	0	C15H7OP7S7	2	C14(13C)H7OP7S7	[M+K-2H]-	644.674	681.622	0.53	39.1			499			0
681.623	67491	0.0685	0.0647	0.0262	7.87595	0.0581	0.20132	1.0045	113	45	970	32	110	0	1	0	0	C11H3N3O4P6S5	1	C11H3N3O4P6S5[NaCl]	[M+K-2H]-	644.674	681.623	0.49	39.1			499			0
681.623	67491	0.0685	0.0647	0.0262	7.87595	0.0581	0.20132	1.0045	113	45	970	32	110	0	1	0	0	C10HNO12P2S8	1	C10HNO12P2S8	[M+K-2H]-	644.674	681.623	0.4	39.1			499			0
681.623	67491	0.0685	0.0647	0.0262	7.87595	0.0581	0.20132	1.0045	113	45	970	32	110	0	1	0	0	C14H5NO3P6S7	1	C14H5NO3P6S7	[M+K-2H]-	644.674	681.623	0.33	39.1			499			0
681.623	67491	0.0685	0.0647	0.0262	7.87595	0.0581	0.20132	1.0045	113	45	970	32	110	0	1	0	0	C5H6N4O7P6S7	2	C4(13C)H6N4O7P6S7	[M+K-2H]-	644.674	681.623	0.24	39.1			499			0
681.623	67491	0.0685	0.0647	0.0262	7.87595	0.0581	0.20132	1.0045	113	45	970	32	110	0	1	0	0	C6H4O14P2S7	2	C5(13C)H4O14P2S7[NaCl]	[M+K-2H]-	644.674	681.623	0.2	39.1			499			0
681.623	67491	0.0685	0.0647	0.0262	7.87595	0.0581	0.20132	1.0045	113	45	970	32	110	0	1	0	0	C4H11N5OP6S8	1	C4H11N5OP6S8[NaCl]	[M+K-2H]-	644.674	681.623	0.17	39.1			499			0
681.623	67491	0.0685	0.0647	0.0262	7.87595	0.0581	0.20132	1.0045	113	45	970	32	110	0	1	0	0	C10H8O5P6S6	2	C9(13C)H8O5P6S6[NaCl]	[M+K-2H]-	644.674	681.623	0.13	39.1			499			0
681.623	67491	0.0685	0.0647	0.0262	7.87595	0.0581	0.20132	1.0045	113	45	970	32	110	0	1	0	0	C4H4N5O9P5S7	1	C4H4N5O9P5S7	[M+K-2H]-	644.674	681.623	0.04	39.1			499			0
681.623	67491	0.0685	0.0647	0.0262	7.87595	0.0581	0.20132	1.0045	113	45	970	32	110	0	1	0	0	C11H2N4O3P4S7	2	C10(13C)H2N4O3P4S7[NaCl]	[M+K-2H]-	644.674	681.623	0.04	39.1			499			0
681.623	67491	0.0685	0.0647	0.0262	7.87595	0.0581	0.20132	1.0045	113	45	970	32	110	0	1	0	0	C10HO13P5S5	2	C9(13C)HO13P5S5	[M+K-2H]-	644.674	681.623	0	39.1			499			0
681.623	67491	0.0685	0.0647	0.0262	7.87595	0.0581	0.20132	1.0045	113	45	970	32	110	0	1	0	0	C9H6NO7P5S6	1	C9H6NO7P5S6[NaCl]	[M+K-2H]-	644.674	681.623	-0.07	39.1			499			0
681.623	67491	0.0685	0.0647	0.0262	7.87595	0.0581	0.20132	1.0045	113	45	970	32	110	0	1	0	0	C20HP7S4	2	C19(13C)HP7S4[NaCl]	[M+K-2H]-	644.674	681.623	-0.26	39.1			499			0
681.623	67491	0.0685	0.0647	0.0262	7.87595	0.0581	0.20132	1.0045	113	45	970	32	110	0	1	0	0	C5H5N8P7S6	2	C4(13C)H5N8P7S6[NaCl]	[M+K-2H]-	644.674	681.623	-0.31	39.1			499			0
681.623	67491	0.0685	0.0647	0.0262	7.87595	0.0581	0.20132	1.0045	113	45	970	32	110	0	1	0	0	C4H3N9O2P6S6	1	C4H3N9O2P6S6[NaCl]	[M+K-2H]-	644.675	681.623	-0.51	39.1			499			0
681.623	67491	0.0685	0.0647	0.0262	7.87595	0.0581	0.20132	1.0045	113	45	970	32	110	0	1	0	0	C9H5N2O6P3S8	2	C8(13C)H5N2O6P3S8[NaCl]	[M+K-2H]-	644.675	681.623	-0.52	39.1			499			0
681.623	67491	0.0685	0.0647	0.0262	7.87595	0.0581	0.20132	1.0045	113	45	970	32	110	0	1	0	0	C8H4NO10P7S3	1	C8H4NO10P7S3[NaCl]	[M+K-2H]-	644.675	681.623	-0.66	39.1			499			0
681.623	67491	0.0685	0.0647	0.0262	7.87595	0.0581	0.20132	1.0045	113	45	970	32	110	0	1	0	0	C7H5N7OP6S8	1	C7H5N7OP6S8	[M+K-2H]-	644.675	681.623	-0.67	39.1			499			0
681.623	67491	0.0685	0.0647	0.0262	7.87595	0.0581	0.20132	1.0045	113	45	970	32	110	0	1	0	0	C13H2N2O5P6S6	2	C12(13C)H2N2O5P6S6	[M+K-2H]-	644.675	681.623	-0.71	39.1			499			0
681.623	67491	0.0685	0.0647	0.0262	7.87595	0.0581	0.20132	1.0045	113	45	970	32	110	0	1	0	0	C8H3N3O8P2S8	1	C8H3N3O8P2S8[NaCl]	[M+K-2H]-	644.675	681.623	-0.72	39.1			499			0
681.623	67491	0.0685	0.0647	0.0262	7.87595	0.0581	0.20132	1.0045	113	45	970	32	110	0	1	0	0	C3H8N6O3P6S7	1	C2(13C)H8N6O3P6S7[NaCl]	[M+K-2H]-	644.675	681.623	-0.87	39.1			499			0
681.623	67491	0.0685	0.0647	0.0262	7.87595	0.0581	0.20132	1.0045	113	45	970	32	110	0	1	0	0	C4H2N10OP4S8	1	C3(13C)H2N10OP4S8[NaCl]	[M+K-2H]-	644.675	681.624	-0.96	39.1			499			0
681.623	67491	0.0685	0.0647	0.0262	7.87595	0.0581	0.20132	1.0045	113	45	970	32	110	0	1	0	0	C11H3N3O2P4S8	1	C11H3N3O2P4S8[NaCl]	[M+Cl]-	646.653	681.622	1	39.1			499			0
681.623	67491	0.0685	0.0647	0.0262	7.87595	0.0581	0.20132	1.0045	113	45	970	32	110	0	1	0	0	C6HN6O5P7S6	2	C5(13C)HN6O5P7S6	[M+Cl]-	646.653	681.622	0.71	39.1			499			0
681.623	67491	0.0685	0.0647	0.0262	7.87595	0.0581	0.20132	1.0045	113	45	970	32	110	0	1	0	0	C11H3N2O3P7S5	2	C10(13C)H3N2O3P7S5[NaCl]	[M+Cl]-	646.653	681.622	0.6	39.1			499			0
681.623	67491	0.0685	0.0647	0.0262	7.87595	0.0581	0.20132	1.0045	113	45	970	32	110	0	1	0	0	C10HO11P3S8	2	C9(13C)HO11P3S8	[M+Cl]-	646.653	681.623	0.51	39.1			499			0
681.623	67491	0.0685	0.0647	0.0262	7.87595	0.0581	0.20132	1.0045	113	45	970	32	110	0	1	0	0	C14H5O2P7S7	2	C13(13C)H5O2P7S7	[M+Cl]-	646.653	681.623	0.45	39.1			499			0
681.623	67491	0.0685	0.0647	0.0262	7.87595	0.0581	0.20132	1.0045	113	45	970	32	110	0	1	0	0	C10HN3O5P6S5	1	C10HN3O5P6S5[NaCl]	[M+Cl]-	646.653	681.623	0.4	39.1			499			0
681.623	67491	0.0685	0.0647	0.0262	7.87595	0.0581	0.20132	1.0045	113	45	970	32	110	0	1	0	0	C4H11N4P7S8	2	C3(13C)H11N4P7S8[NaCl]	[M+Cl]-	646.653	681.623	0.28	39.1			499			0
681.623	67491	0.0685	0.0647	0.0262	7.87595	0.0581	0.20132	1.0045	113	45	970	32	110	0	1	0	0	C13H3NO4P6S7	1	C13H3NO4P6S7	[M+Cl]-	646.653	681.623	0.25	39.1			499			0
681.623	67491	0.0685	0.0647	0.0262	7.87595	0.0581	0.20132	1.0045	113	45	970	32	110	0	1	0	0	C4H4N4O8P6S7	2	C3(13C)H4N4O8P6S7	[M+Cl]-	646.653	681.623	0.15	39.1			499			0
681.623	67491	0.0685	0.0647	0.0262	7.87595	0.0581	0.20132	1.0045	113	45	970	32	110	0	1	0	0	C5H2O15P2S7	2	C4(13C)H2O15P2S7[NaCl]	[M+Cl]-	646.653	681.623	0.11	39.1			499			0
681.623	67491	0.0685	0.0647	0.0262	7.87595	0.0581	0.20132	1.0045	113	45	970	32	110	0	1	0	0	C31H78N14	1	C31H78N14	[M+Cl]-	646.653	681.623	0.11	39.1			499			0
681.623	67491	0.0685	0.0647	0.0262	7.87595	0.0581	0.20132	1.0045	113	45	970	32	110	0	1	0	0	C3H9N5O2P6S8	1	C3H9N5O2P6S8[NaCl]	[M+Cl]-	646.653	681.623	0.08	39.1			499			0
681.623	67491	0.0685	0.0647	0.0262	7.87595	0.0581	0.20132	1.0045	113	45	970	32	110	0	1	0	0	C9H6O6P6S6	2	C8(13C)H6O6P6S6[NaCl]	[M+Cl]-	646.653	681.623	0.04	39.1			499			0
681.623	67491	0.0685	0.0647	0.0262	7.87595	0.0581	0.20132	1.0045	113	45	970	32	110	0	1	0	0	C8H4NO8P5S6	1	C8H4NO8P5S6[NaCl]	[M+Cl]-	646.654	681.623	-0.15	39.1			499			0
681.623	67491	0.0685	0.0647	0.0262	7.87595	0.0581	0.20132	1.0045	113	45	970	32	110	0	1	0	0	C4H3N8OP7S6	2	C3(13C)H3N8OP7S6[NaCl]	[M+Cl]-	646.654	681.623	-0.4	39.1			499			0
681.623	67491	0.0685	0.0647	0.0262	7.87595	0.0581	0.20132	1.0045	113	45	970	32	110	0	1	0	0	C7H5N6P7S8	2	C6(13C)H5N6P7S8	[M+Cl]-	646.654	681.623	-0.56	39.1			499			0
681.623	67491	0.0685	0.0647	0.0262	7.87595	0.0581	0.20132	1.0045	113	45	970	32	110	0	1	0	0	C3HN9O3P6S6	1	C3HN9O3P6S6[NaCl]	[M+Cl]-	646.654	681.623	-0.6	39.1			499			0
681.623	67491	0.0685	0.0647	0.0262	7.87595	0.0581	0.20132	1.0045	113	45	970	32	110	0	1	0	0	C8H3N2O7P3S8	2	C7(13C)H3N2O7P3S8[NaCl]	[M+Cl]-	646.654	681.623	-0.61	39.1			499			0
681.623	67491	0.0685	0.0647	0.0262	7.87595	0.0581	0.20132	1.0045	113	45	970	32	110	0	1	0	0	C7H2NO11P7S3	1	C7H2NO11P7S3[NaCl]	[M+Cl]-	646.654	681.623	-0.75	39.1			499			0
681.623	67491	0.0685	0.0647	0.0262	7.87595	0.0581	0.20132	1.0045	113	45	970	32	110	0	1	0	0	C6H3N7O2P6S8	1	C6H3N7O2P6S8	[M+Cl]-	646.654	681.623	-0.76	39.1			499			0
681.623	67491	0.0685	0.0647	0.0262	7.87595	0.0581	0.20132	1.0045	113	45	970	32	110	0	1	0	0	C7HN3O9P2S8	1	C7HN3O9P2S8[NaCl]	[M+Cl]-	646.654	681.623	-0.8	39.1			499			0
681.623	67491	0.0685	0.0647	0.0262	7.87595	0.0581	0.20132	1.0045	113	45	970	32	110	0	1	0	0	C11H5N3P6S7	1	C11H5N3P6S7[NaCl]	[M+Cl]-	646.654	681.623	-0.87	39.1			499			0
681.623	67491	0.0685	0.0647	0.0262	7.87595	0.0581	0.20132	1.0045	113	45	970	32	110	0	1	0	0	C15HN2OP7S5	2	C14(13C)HN2OP7S5[NaCl]	[M+Na-2H]-	660.648	681.622	0.92	39.1			499			0
681.623	67491	0.0685	0.0647	0.0262	7.87595	0.0581	0.20132	1.0045	113	45	970	32	110	0	1	0	0	C18H3P7S7	2	C17(13C)H3P7S7	[M+Na-2H]-	660.648	681.622	0.76	39.1			499			0
681.623	67491	0.0685	0.0647	0.0262	7.87595	0.0581	0.20132	1.0045	113	45	970	32	110	0	1	0	0	C3H11O9P5S8	2	C2(13C)H11O9P5S8[NaCl]	[M+Na-2H]-	660.648	681.622	0.75	39.1			499			0
681.623	67491	0.0685	0.0647	0.0262	7.87595	0.0581	0.20132	1.0045	113	45	970	32	110	0	1	0	0	C17HNO2P6S7	1	C17HNO2P6S7	[M+Na-2H]-	660.648	681.622	0.56	39.1			499			0
681.623	67491	0.0685	0.0647	0.0262	7.87595	0.0581	0.20132	1.0045	113	45	970	32	110	0	1	0	0	C8H2N4O6P6S7	2	C7(13C)H2N4O6P6S7	[M+Na-2H]-	660.648	681.623	0.47	39.1			499			0
681.623	67491	0.0685	0.0647	0.0262	7.87595	0.0581	0.20132	1.0045	113	45	970	32	110	0	1	0	0	C7H7N5P6S8	1	C7H7N5P6S8[NaCl]	[M+Na-2H]-	660.648	681.623	0.4	39.1			499			0
681.623	67491	0.0685	0.0647	0.0262	7.87595	0.0581	0.20132	1.0045	113	45	970	32	110	0	1	0	0	C6H6NO10P7S6	1	C6H6NO10P7S6	[M+Na-2H]-	660.648	681.623	0.36	39.1			499			0
681.623	67491	0.0685	0.0647	0.0262	7.87595	0.0581	0.20132	1.0045	113	45	970	32	110	0	1	0	0	C13H4O4P6S6	2	C12(13C)H4O4P6S6[NaCl]	[M+Na-2H]-	660.648	681.623	0.36	39.1			499			0
681.623	67491	0.0685	0.0647	0.0262	7.87595	0.0581	0.20132	1.0045	113	45	970	32	110	0	1	0	0	C12H2NO6P5S6	1	C12H2NO6P5S6[NaCl]	[M+Na-2H]-	660.648	681.623	0.16	39.1			499			0
681.623	67491	0.0685	0.0647	0.0262	7.87595	0.0581	0.20132	1.0045	113	45	970	32	110	0	1	0	0	C6H5N2O9P5S8	2	C5(13C)H5N2O9P5S8	[M+Na-2H]-	660.648	681.623	-0.09	39.1			499			0
681.623	67491	0.0685	0.0647	0.0262	7.87595	0.0581	0.20132	1.0045	113	45	970	32	110	0	1	0	0	C5H3N3O11P4S8	1	C5H3N3O11P4S8	[M+Na-2H]-	660.648	681.623	-0.29	39.1			499			0
681.623	67491	0.0685	0.0647	0.0262	7.87595	0.0581	0.20132	1.0045	113	45	970	32	110	0	1	0	0	C12HN2O5P3S8	2	C11(13C)HN2O5P3S8[NaCl]	[M+Na-2H]-	660.648	681.623	-0.29	39.1			499			0
681.623	67491	0.0685	0.0647	0.0262	7.87595	0.0581	0.20132	1.0045	113	45	970	32	110	0	1	0	0	C10HN7P6S8	1	C10HN7P6S8	[M+Na-2H]-	660.648	681.623	-0.45	39.1			499			0
681.623	67491	0.0685	0.0647	0.0262	7.87595	0.0581	0.20132	1.0045	113	45	970	32	110	0	1	0	0	C6H4N6O2P6S7	2	C5(13C)H4N6O2P6S7[NaCl]	[M+Na-2H]-	660.649	681.623	-0.65	39.1			499			0
681.623	67491	0.0685	0.0647	0.0262	7.87595	0.0581	0.20132	1.0045	113	45	970	32	110	0	1	0	0	C5H3N2O12P7S5	2	C4(13C)H3N2O12P7S5	[M+Na-2H]-	660.649	681.623	-0.69	39.1			499			0
681.623	67491	0.0685	0.0647	0.0262	7.87595	0.0581	0.20132	1.0045	113	45	970	32	110	0	1	0	0	C4H8N3O6P7S6	1	C4H8N3O6P7S6[NaCl]	[M+Na-2H]-	660.649	681.623	-0.76	39.1			499			0
681.623	67491	0.0685	0.0647	0.0262	7.87595	0.0581	0.20132	1.0045	113	45	970	32	110	0	1	0	0	C5H2N7O4P5S7	1	C5H2N7O4P5S7[NaCl]	[M+Na-2H]-	660.649	681.623	-0.85	39.1			499			0
681.623	67491	0.0685	0.0647	0.0262	7.87595	0.0581	0.20132	1.0045	113	45	970	32	110	0	1	0	0	C7H10NO5P7S8	1	C7H10NO5P7S8	[M+Na-2H]-	660.649	681.623	-0.92	39.1			499			0
681.623	67491	0.0685	0.0647	0.0262	7.87595	0.0581	0.20132	1.0045	113	45	970	32	110	0	1	0	0	C9H2O12P4S8	2	C8(13C)H2O12P4S8	[M-H]-	682.63	681.622	0.77	39.1			499			0
681.623	67491	0.0685	0.0647	0.0262	7.87595	0.0581	0.20132	1.0045	113	45	970	32	110	0	1	0	0	C9H2N3O6P7S5	1	C9H2N3O6P7S5[NaCl]	[M-H]-	682.63	681.622	0.66	39.1			499			0
681.623	67491	0.0685	0.0647	0.0262	7.87595	0.0581	0.20132	1.0045	113	45	970	32	110	0	1	0	0	C43H86O3S	1	C43H86O3S	[M-H]-	682.63	681.622	0.54	39.1			499			0
681.623	67491	0.0685	0.0647	0.0262	7.87595	0.0581	0.20132	1.0045	113	45	970	32	110	0	1	0	0	C12H4NO5P7S7	1	C12H4NO5P7S7	[M-H]-	682.63	681.623	0.5	39.1			499			0
681.623	67491	0.0685	0.0647	0.0262	7.87595	0.0581	0.20132	1.0045	113	45	970	32	110	0	1	0	0	C8H7O7P7S6	2	C7(13C)H7O7P7S6[NaCl]	[M-H]-	682.63	681.623	0.3	39.1			499			0
681.623	67491	0.0685	0.0647	0.0262	7.87595	0.0581	0.20132	1.0045	113	45	970	32	110	0	1	0	0	C9HN4O5P5S7	2	C8(13C)HN4O5P5S7[NaCl]	[M-H]-	682.63	681.623	0.21	39.1			499			0
681.623	67491	0.0685	0.0647	0.0262	7.87595	0.0581	0.20132	1.0045	113	45	970	32	110	0	1	0	0	C7H5NO9P6S6	1	C7H5NO9P6S6[NaCl]	[M-H]-	682.63	681.623	0.1	39.1			499			0
681.623	67491	0.0685	0.0647	0.0262	7.87595	0.0581	0.20132	1.0045	113	45	970	32	110	0	1	0	0	C7H4N2O8P4S8	2	C6(13C)H4N2O8P4S8[NaCl]	[M-H]-	682.63	681.623	-0.35	39.1			499			0
681.623	67491	0.0685	0.0647	0.0262	7.87595	0.0581	0.20132	1.0045	113	45	970	32	110	0	1	0	0	C42H83NO5	2	C41(13C)H83NO5	[M-H]-	682.63	681.623	-0.5	39.1			499			0
681.623	67491	0.0685	0.0647	0.0262	7.87595	0.0581	0.20132	1.0045	113	45	970	32	110	0	1	0	0	C5H4N7O3P7S8	1	C5H4N7O3P7S8	[M-H]-	682.63	681.623	-0.5	39.1			499			0
681.623	67491	0.0685	0.0647	0.0262	7.87595	0.0581	0.20132	1.0045	113	45	970	32	110	0	1	0	0	C11HN2O7P7S6	2	C10(13C)HN2O7P7S6	[M-H]-	682.631	681.623	-0.54	39.1			499			0
681.623	67491	0.0685	0.0647	0.0262	7.87595	0.0581	0.20132	1.0045	113	45	970	32	110	0	1	0	0	C6H2N3O10P3S8	1	C6H2N3O10P3S8[NaCl]	[M-H]-	682.631	681.623	-0.55	39.1			499			0
681.623	67491	0.0685	0.0647	0.0262	7.87595	0.0581	0.20132	1.0045	113	45	970	32	110	0	1	0	0	C10H6N3OP7S7	1	C10H6N3OP7S7[NaCl]	[M-H]-	682.631	681.623	-0.61	39.1			499			0
681.623	67491	0.0685	0.0647	0.0262	7.87595	0.0581	0.20132	1.0045	113	45	970	32	110	0	1	0	0	C6H2N2O11P6S5	1	C5(13C)H2N2O11P6S5[NaCl]	[M-H]-	682.631	681.624	-0.94	39.1			499			0
681.623	67491	0.0685	0.0647	0.0262	7.87595	0.0581	0.20132	1.0045	113	45	970	32	110	0	1	0	0	C37H80N9P	1	C36(13C)H80N9P	[M-H]-	682.631	681.624	-0.95	39.1			499			0
681.623	67491	0.0685	0.0647	0.0262	7.87595	0.0581	0.20132	1.0045	113	45	970	32	110	0	1	0	0	C9H11O2P7S8	1	C8(13C)H11O2P7S8[NaCl]	[M-H]-	682.631	681.624	-0.97	39.1			499			0
687.508	201073	0.0086	0.0143	-0.0601	3.67614	0.11	0.60969	0.56729	114	563	65	1746	0	0	0	NA	0		0	0												0
687.508	201073	0.0086	0.0143	-0.0601	3.67614	0.11	0.60969	0.56729	114	563	65	1746	30	0	1	0	0	C30H64N10O2S	1	C30H64N10O2S	[M+Hac-H]-	628.493	687.507	0.36							0
687.508	201073	0.0086	0.0143	-0.0601	3.67614	0.11	0.60969	0.56729	114	563	65	1746	30	0	1	0	0	C35H66N6	1	C35H66N6[NaCl]	[M+Hac-H]-	628.494	687.507	0.25							0
687.508	201073	0.0086	0.0143	-0.0601	3.67614	0.11	0.60969	0.56729	114	563	65	1746	30	0	1	0	0	C37H74OP2S	1	C37H74OP2S	[M+Hac-H]-	628.494	687.507	0.18							0
687.508	201073	0.0086	0.0143	-0.0601	3.67614	0.11	0.60969	0.56729	114	563	65	1746	30	0	1	0	0	C38H60N8	1	C38H60N8	[M+Hac-H]-	628.494	687.508	-0.59							0
687.508	201073	0.0086	0.0143	-0.0601	3.67614	0.11	0.60969	0.56729	114	563	65	1746	30	0	1	0	0	C33H75N6O2PS	1	C33H75N6O2PS	[M+(37Cl)]-	650.541	687.507	0.15							0
687.508	201073	0.0086	0.0143	-0.0601	3.67614	0.11	0.60969	0.56729	114	563	65	1746	30	0	1	0	0	C38H77N2P	1	C38H77N2P[NaCl]	[M+(37Cl)]-	650.541	687.508	0.04							0
687.508	201073	0.0086	0.0143	-0.0601	3.67614	0.11	0.60969	0.56729	114	563	65	1746	30	0	1	0	0	C41H71N4P	1	C41H71N4P	[M+(37Cl)]-	650.542	687.508	-0.79							0
687.508	201073	0.0086	0.0143	-0.0601	3.67614	0.11	0.60969	0.56729	114	563	65	1746	30	0	1	0	0	C33H75N6O4P	4	C33H75N6O4P	[M+K-2H]-	650.559	687.507	0.28							0
687.508	201073	0.0086	0.0143	-0.0601	3.67614	0.11	0.60969	0.56729	114	563	65	1746	30	0	1	0	0	C41H79OPS	4	C41H79OPS	[M+K-2H]-	650.559	687.508	0.01							0
687.508	201073	0.0086	0.0143	-0.0601	3.67614	0.11	0.60969	0.56729	114	563	65	1746	30	0	1	0	0	C35H64N12	1	C35H64N12	[M+Cl]-	652.538	687.507	0.66							0
687.508	201073	0.0086	0.0143	-0.0601	3.67614	0.11	0.60969	0.56729	114	563	65	1746	30	0	1	0	0	C32H73N6O5P	1	C32H73N6O5P	[M+Cl]-	652.538	687.507	0.19							0
687.508	201073	0.0086	0.0143	-0.0601	3.67614	0.11	0.60969	0.56729	114	563	65	1746	30	0	1	0	0	C40H77O2PS	1	C40H77O2PS	[M+Cl]-	652.538	687.508	-0.08							0
687.508	201073	0.0086	0.0143	-0.0601	3.67614	0.11	0.60969	0.56729	114	563	65	1746	30	0	1	0	0	C27H70N14P2	1	C27H70N14P2	[M+Cl]-	652.538	687.508	-0.25							0
687.508	201073	0.0086	0.0143	-0.0601	3.67614	0.11	0.60969	0.56729	114	563	65	1746	30	0	1	0	0	C36H71N6O3P	1	C36H71N6O3P	[M+Na-2H]-	666.533	687.507	0.5							0
687.508	201073	0.0086	0.0143	-0.0601	3.67614	0.11	0.60969	0.56729	114	563	65	1746	30	0	1	0	0	C44H75PS	1	C44H75PS	[M+Na-2H]-	666.533	687.507	0.23							0
687.508	201073	0.0086	0.0143	-0.0601	3.67614	0.11	0.60969	0.56729	114	563	65	1746	30	0	1	0	0	C34H74N4O6S	1	C34H74N4O6S	[M+Na-2H]-	666.533	687.508	-0.05							0
687.508	201073	0.0086	0.0143	-0.0601	3.67614	0.11	0.60969	0.56729	114	563	65	1746	30	0	1	0	0	C39H76O4	1	C39H76O4[NaCl]	[M+Na-2H]-	666.533	687.508	-0.16							0
687.508	201073	0.0086	0.0143	-0.0601	3.67614	0.11	0.60969	0.56729	114	563	65	1746	30	0	1	0	0	C29H71N12OPS	1	C29H71N12OPS	[M+Na-2H]-	666.533	687.508	-0.5							0
687.508	201073	0.0086	0.0143	-0.0601	3.67614	0.11	0.60969	0.56729	114	563	65	1746	30	0	1	0	0	C42H70N2O4	1	C42H70N2O4	[M+Na-2H]-	666.534	687.508	-1							0
687.508	201073	0.0086	0.0143	-0.0601	3.67614	0.11	0.60969	0.56729	114	563	65	1746	30	0	1	0	0	C37H78N2OS2	1	C37H78N2OS2[NaCl]	[M-H]-	688.514	687.507	0.93							0
687.508	201073	0.0086	0.0143	-0.0601	3.67614	0.11	0.60969	0.56729	114	563	65	1746	30	0	1	0	0	C34H65N12OP	1	C34H65N12OP	[M-H]-	688.514	687.507	0.91							0
687.508	201073	0.0086	0.0143	-0.0601	3.67614	0.11	0.60969	0.56729	114	563	65	1746	30	0	1	0	0	C40H80S4	1	C40H80S4	[M-H]-	688.514	687.507	0.77							0
687.508	201073	0.0086	0.0143	-0.0601	3.67614	0.11	0.60969	0.56729	114	563	65	1746	30	0	1	0	0	C41H75N2P3	1	C41H75N2P3	[M-H]-	688.514	687.507	0.73							0
687.508	201073	0.0086	0.0143	-0.0601	3.67614	0.11	0.60969	0.56729	114	563	65	1746	30	0	1	0	0	C32H68N10O4S	1	C32H68N10O4S	[M-H]-	688.515	687.507	0.36							0
687.508	201073	0.0086	0.0143	-0.0601	3.67614	0.11	0.60969	0.56729	114	563	65	1746	30	0	1	0	0	C37H70N6O2	1	C37H70N6O2[NaCl]	[M-H]-	688.515	687.507	0.25							0
687.508	201073	0.0086	0.0143	-0.0601	3.67614	0.11	0.60969	0.56729	114	563	65	1746	30	0	1	0	0	C39H78O3P2S	1	C39H78O3P2S	[M-H]-	688.515	687.507	0.18							0
687.508	201073	0.0086	0.0143	-0.0601	3.67614	0.11	0.60969	0.56729	114	563	65	1746	30	0	1	0	0	C40H72N4OS2	1	C40H72N4OS2	[M-H]-	688.515	687.507	0.09							0
687.508	201073	0.0086	0.0143	-0.0601	3.67614	0.11	0.60969	0.56729	114	563	65	1746	30	0	1	0	0	C26H71N14OP3	1	C26H71N14OP3	[M-H]-	688.515	687.508	0							0
687.508	201073	0.0086	0.0143	-0.0601	3.67614	0.11	0.60969	0.56729	114	563	65	1746	30	0	1	0	0	C40H64N8O2	1	C40H64N8O2	[M-H]-	688.515	687.508	-0.59							0
687.508	201073	0.0086	0.0143	-0.0601	3.67614	0.11	0.60969	0.56729	114	563	65	1746	30	0	1	0	0	C30H70N12S	1	C30H70N12S[NaCl]	[M-H]-	688.515	687.508	-0.75							0
806.489	530235	-0.0221	-0.0329	0.044	2.76302	0.0141	2.57857	1.56137	115	184	148	603	1	1	0	NA	1	C45H74NO7P	2	C45H74NO7P	[M+Cl]-	771.52	806.49	-0.45	39	0.3		1019	1388			['NA']
680.619	156888	0.0694	0.0662	0.0251	8.23387	0.0436	0.19389	1.0078	116	40	1010	30	1	1	0	NA	1	C40H79NO3	2	C40H79NO3	[M+Hac-H]-	621.606	680.62	-0.66	39.1			1140				['Ceramide (d18:1/22:0)']	Cer 40:1
680.619	156888	0.0694	0.0662	0.0251	8.23387	0.0436	0.19389	1.0078	116	40	1010	30	56	0	1	0	0	C6H3O5P7S6	4	C6H3O5P7S6[NaCl]	[M+Hac-H]-	621.605	680.619	0.15	39.1			499			0		+
680.619	156888	0.0694	0.0662	0.0251	8.23387	0.0436	0.19389	1.0078	116	40	1010	30	56	0	1	0	0	C40H79NO3	4	C40H79NO3	[M+Hac-H]-	621.606	680.62	-0.66	39.1			499			0		+
680.619	156888	0.0694	0.0662	0.0251	8.23387	0.0436	0.19389	1.0078	116	40	1010	30	56	0	1	0	0	C4HN8O3P7S5	2	C4HN8O3P7S5[NaCl]	[M+(37Cl)]-	643.652	680.619	0.68	39.1			499			0		+
680.619	156888	0.0694	0.0662	0.0251	8.23387	0.0436	0.19389	1.0078	116	40	1010	30	56	0	1	0	0	C7H3N6O2P7S7	2	C7H3N6O2P7S7	[M+(37Cl)]-	643.653	680.619	0.52	39.1			499			0		+
680.619	156888	0.0694	0.0662	0.0251	8.23387	0.0436	0.19389	1.0078	116	40	1010	30	56	0	1	0	0	C8HN2O9P3S7	2	C8HN2O9P3S7[NaCl]	[M+(37Cl)]-	643.653	680.619	0.48	39.1			499			0		+
680.619	156888	0.0694	0.0662	0.0251	8.23387	0.0436	0.19389	1.0078	116	40	1010	30	56	0	1	0	0	C12H5N2P7S6	2	C12H5N2P7S6[NaCl]	[M+(37Cl)]-	643.653	680.619	0.41	39.1			499			0		+
680.619	156888	0.0694	0.0662	0.0251	8.23387	0.0436	0.19389	1.0078	116	40	1010	30	56	0	1	0	0	C5H6N4O5P6S8	2	C5H6N4O5P6S8	[M+(37Cl)]-	643.653	680.619	-0.04	39.1			499			0		+
680.619	156888	0.0694	0.0662	0.0251	8.23387	0.0436	0.19389	1.0078	116	40	1010	30	56	0	1	0	0	C6H4O12P2S8	2	C6H4O12P2S8[NaCl]	[M+(37Cl)]-	643.653	680.619	-0.08	39.1			499			0		+
680.619	156888	0.0694	0.0662	0.0251	8.23387	0.0436	0.19389	1.0078	116	40	1010	30	56	0	1	0	0	C10H8O3P6S7	2	C10H8O3P6S7[NaCl]	[M+(37Cl)]-	643.653	680.62	-0.15	39.1			499			0		+
680.619	156888	0.0694	0.0662	0.0251	8.23387	0.0436	0.19389	1.0078	116	40	1010	30	56	0	1	0	0	C11H2N4OP4S8	2	C11H2N4OP4S8[NaCl]	[M+(37Cl)]-	643.653	680.62	-0.24	39.1			499			0		+
680.619	156888	0.0694	0.0662	0.0251	8.23387	0.0436	0.19389	1.0078	116	40	1010	30	56	0	1	0	0	C10HO11P5S6	2	C10HO11P5S6	[M+(37Cl)]-	643.653	680.62	-0.28	39.1			499			0		+
680.619	156888	0.0694	0.0662	0.0251	8.23387	0.0436	0.19389	1.0078	116	40	1010	30	56	0	1	0	0	C5H2O15P4S5	2	C5H2O15P4S5[NaCl]	[M+(37Cl)]-	643.653	680.62	-0.68	39.1			499			0		+
680.619	156888	0.0694	0.0662	0.0251	8.23387	0.0436	0.19389	1.0078	116	40	1010	30	56	0	1	0	0	C13H2N2O3P6S7	2	C13H2N2O3P6S7	[M+(37Cl)]-	643.654	680.62	-0.99	39.1			499			0		+
680.619	156888	0.0694	0.0662	0.0251	8.23387	0.0436	0.19389	1.0078	116	40	1010	30	56	0	1	0	0	C3H6N6O5P4S8	2	C3H6N6O5P4S8[NaCl]	[M+K-2H]-	643.67	680.619	0.84	39.1			499			0		+
680.619	156888	0.0694	0.0662	0.0251	8.23387	0.0436	0.19389	1.0078	116	40	1010	30	56	0	1	0	0	C4HN8O5P7S4	2	C4HN8O5P7S4[NaCl]	[M+K-2H]-	643.67	680.619	0.81	39.1			499			0		+
680.619	156888	0.0694	0.0662	0.0251	8.23387	0.0436	0.19389	1.0078	116	40	1010	30	56	0	1	0	0	C7H3N6O4P7S6	2	C7H3N6O4P7S6	[M+K-2H]-	643.67	680.619	0.65	39.1			499			0		+
680.619	156888	0.0694	0.0662	0.0251	8.23387	0.0436	0.19389	1.0078	116	40	1010	30	56	0	1	0	0	C8HN2O11P3S6	2	C8HN2O11P3S6[NaCl]	[M+K-2H]-	643.67	680.619	0.6	39.1			499			0		+
680.619	156888	0.0694	0.0662	0.0251	8.23387	0.0436	0.19389	1.0078	116	40	1010	30	56	0	1	0	0	C12H5N2O2P7S5	2	C12H5N2O2P7S5[NaCl]	[M+K-2H]-	643.67	680.619	0.54	39.1			499			0		+
680.619	156888	0.0694	0.0662	0.0251	8.23387	0.0436	0.19389	1.0078	116	40	1010	30	56	0	1	0	0	C11H3O10P3S8	2	C11H3O10P3S8	[M+K-2H]-	643.67	680.619	0.45	39.1			499			0		+
680.619	156888	0.0694	0.0662	0.0251	8.23387	0.0436	0.19389	1.0078	116	40	1010	30	56	0	1	0	0	C15H7OP7S7	2	C15H7OP7S7	[M+K-2H]-	643.671	680.619	0.38	39.1			499			0		+
680.619	156888	0.0694	0.0662	0.0251	8.23387	0.0436	0.19389	1.0078	116	40	1010	30	56	0	1	0	0	C5H6N4O7P6S7	2	C5H6N4O7P6S7	[M+K-2H]-	643.671	680.619	0.09	39.1			499			0		+
680.619	156888	0.0694	0.0662	0.0251	8.23387	0.0436	0.19389	1.0078	116	40	1010	30	56	0	1	0	0	C6H4O14P2S7	2	C6H4O14P2S7[NaCl]	[M+K-2H]-	643.671	680.619	0.04	39.1			499			0		+
680.619	156888	0.0694	0.0662	0.0251	8.23387	0.0436	0.19389	1.0078	116	40	1010	30	56	0	1	0	0	C10H8O5P6S6	2	C10H8O5P6S6[NaCl]	[M+K-2H]-	643.671	680.619	-0.02	39.1			499			0		+
680.619	156888	0.0694	0.0662	0.0251	8.23387	0.0436	0.19389	1.0078	116	40	1010	30	56	0	1	0	0	C11H2N4O3P4S7	2	C11H2N4O3P4S7[NaCl]	[M+K-2H]-	643.671	680.619	-0.11	39.1			499			0		+
680.619	156888	0.0694	0.0662	0.0251	8.23387	0.0436	0.19389	1.0078	116	40	1010	30	56	0	1	0	0	C10HO13P5S5	2	C10HO13P5S5	[M+K-2H]-	643.671	680.62	-0.15	39.1			499			0		+
680.619	156888	0.0694	0.0662	0.0251	8.23387	0.0436	0.19389	1.0078	116	40	1010	30	56	0	1	0	0	C20HP7S4	2	C20HP7S4[NaCl]	[M+K-2H]-	643.671	680.62	-0.42	39.1			499			0		+
680.619	156888	0.0694	0.0662	0.0251	8.23387	0.0436	0.19389	1.0078	116	40	1010	30	56	0	1	0	0	C5H5N8P7S6	2	C5H5N8P7S6[NaCl]	[M+K-2H]-	643.671	680.62	-0.47	39.1			499			0		+
680.619	156888	0.0694	0.0662	0.0251	8.23387	0.0436	0.19389	1.0078	116	40	1010	30	56	0	1	0	0	C9H5N2O6P3S8	2	C9H5N2O6P3S8[NaCl]	[M+K-2H]-	643.671	680.62	-0.67	39.1			499			0		+
680.619	156888	0.0694	0.0662	0.0251	8.23387	0.0436	0.19389	1.0078	116	40	1010	30	56	0	1	0	0	C13H2N2O5P6S6	2	C13H2N2O5P6S6	[M+K-2H]-	643.671	680.62	-0.87	39.1			499			0		+
680.619	156888	0.0694	0.0662	0.0251	8.23387	0.0436	0.19389	1.0078	116	40	1010	30	56	0	1	0	0	C6HN6O5P7S6	2	C6HN6O5P7S6	[M+Cl]-	645.65	680.619	0.56	39.1			499			0		+
680.619	156888	0.0694	0.0662	0.0251	8.23387	0.0436	0.19389	1.0078	116	40	1010	30	56	0	1	0	0	C11H3N2O3P7S5	2	C11H3N2O3P7S5[NaCl]	[M+Cl]-	645.65	680.619	0.45	39.1			499			0		+
680.619	156888	0.0694	0.0662	0.0251	8.23387	0.0436	0.19389	1.0078	116	40	1010	30	56	0	1	0	0	C10HO11P3S8	2	C10HO11P3S8	[M+Cl]-	645.65	680.619	0.36	39.1			499			0		+
680.619	156888	0.0694	0.0662	0.0251	8.23387	0.0436	0.19389	1.0078	116	40	1010	30	56	0	1	0	0	C14H5O2P7S7	2	C14H5O2P7S7	[M+Cl]-	645.65	680.619	0.29	39.1			499			0		+
680.619	156888	0.0694	0.0662	0.0251	8.23387	0.0436	0.19389	1.0078	116	40	1010	30	56	0	1	0	0	C4H11N4P7S8	2	C4H11N4P7S8[NaCl]	[M+Cl]-	645.65	680.619	0.13	39.1			499			0		+
680.619	156888	0.0694	0.0662	0.0251	8.23387	0.0436	0.19389	1.0078	116	40	1010	30	56	0	1	0	0	C4H4N4O8P6S7	2	C4H4N4O8P6S7	[M+Cl]-	645.65	680.619	0	39.1			499			0		+
680.619	156888	0.0694	0.0662	0.0251	8.23387	0.0436	0.19389	1.0078	116	40	1010	30	56	0	1	0	0	C5H2O15P2S7	2	C5H2O15P2S7[NaCl]	[M+Cl]-	645.65	680.619	-0.04	39.1			499			0		+
680.619	156888	0.0694	0.0662	0.0251	8.23387	0.0436	0.19389	1.0078	116	40	1010	30	56	0	1	0	0	C9H6O6P6S6	2	C9H6O6P6S6[NaCl]	[M+Cl]-	645.65	680.619	-0.11	39.1			499			0		+
680.619	156888	0.0694	0.0662	0.0251	8.23387	0.0436	0.19389	1.0078	116	40	1010	30	56	0	1	0	0	C4H3N8OP7S6	2	C4H3N8OP7S6[NaCl]	[M+Cl]-	645.65	680.62	-0.56	39.1			499			0		+
680.619	156888	0.0694	0.0662	0.0251	8.23387	0.0436	0.19389	1.0078	116	40	1010	30	56	0	1	0	0	C7H5N6P7S8	2	C7H5N6P7S8	[M+Cl]-	645.65	680.62	-0.72	39.1			499			0		+
680.619	156888	0.0694	0.0662	0.0251	8.23387	0.0436	0.19389	1.0078	116	40	1010	30	56	0	1	0	0	C8H3N2O7P3S8	2	C8H3N2O7P3S8[NaCl]	[M+Cl]-	645.651	680.62	-0.76	39.1			499			0		+
680.619	156888	0.0694	0.0662	0.0251	8.23387	0.0436	0.19389	1.0078	116	40	1010	30	56	0	1	0	0	C41H81N5O	1	C41H81N5O	[M+Na-2H]-	659.644	680.619	0.91	39.1			499			0		+
680.619	156888	0.0694	0.0662	0.0251	8.23387	0.0436	0.19389	1.0078	116	40	1010	30	56	0	1	0	0	C15HN2OP7S5	2	C15HN2OP7S5[NaCl]	[M+Na-2H]-	659.644	680.619	0.76	39.1			499			0		+
680.619	156888	0.0694	0.0662	0.0251	8.23387	0.0436	0.19389	1.0078	116	40	1010	30	56	0	1	0	0	C18H3P7S7	2	C18H3P7S7	[M+Na-2H]-	659.644	680.619	0.6	39.1			499			0		+
680.619	156888	0.0694	0.0662	0.0251	8.23387	0.0436	0.19389	1.0078	116	40	1010	30	56	0	1	0	0	C3H11O9P5S8	2	C3H11O9P5S8[NaCl]	[M+Na-2H]-	659.644	680.619	0.6	39.1			499			0		+
680.619	156888	0.0694	0.0662	0.0251	8.23387	0.0436	0.19389	1.0078	116	40	1010	30	56	0	1	0	0	C8H2N4O6P6S7	2	C8H2N4O6P6S7	[M+Na-2H]-	659.645	680.619	0.31	39.1			499			0		+
680.619	156888	0.0694	0.0662	0.0251	8.23387	0.0436	0.19389	1.0078	116	40	1010	30	56	0	1	0	0	C13H4O4P6S6	2	C13H4O4P6S6[NaCl]	[M+Na-2H]-	659.645	680.619	0.2	39.1			499			0		+
680.619	156888	0.0694	0.0662	0.0251	8.23387	0.0436	0.19389	1.0078	116	40	1010	30	56	0	1	0	0	C6H5N2O9P5S8	2	C6H5N2O9P5S8	[M+Na-2H]-	659.645	680.62	-0.25	39.1			499			0		+
680.619	156888	0.0694	0.0662	0.0251	8.23387	0.0436	0.19389	1.0078	116	40	1010	30	56	0	1	0	0	C12HN2O5P3S8	2	C12HN2O5P3S8[NaCl]	[M+Na-2H]-	659.645	680.62	-0.45	39.1			499			0		+
680.619	156888	0.0694	0.0662	0.0251	8.23387	0.0436	0.19389	1.0078	116	40	1010	30	56	0	1	0	0	C6H4N6O2P6S7	2	C6H4N6O2P6S7[NaCl]	[M+Na-2H]-	659.645	680.62	-0.8	39.1			499			0		+
680.619	156888	0.0694	0.0662	0.0251	8.23387	0.0436	0.19389	1.0078	116	40	1010	30	56	0	1	0	0	C5H3N2O12P7S5	2	C5H3N2O12P7S5	[M+Na-2H]-	659.645	680.62	-0.84	39.1			499			0		+
680.619	156888	0.0694	0.0662	0.0251	8.23387	0.0436	0.19389	1.0078	116	40	1010	30	56	0	1	0	0	C9H2O12P4S8	2	C9H2O12P4S8	[M-H]-	681.626	680.619	0.61	39.1			499			0		+
680.619	156888	0.0694	0.0662	0.0251	8.23387	0.0436	0.19389	1.0078	116	40	1010	30	56	0	1	0	0	C8H7O7P7S6	2	C8H7O7P7S6[NaCl]	[M-H]-	681.627	680.619	0.15	39.1			499			0		+
680.619	156888	0.0694	0.0662	0.0251	8.23387	0.0436	0.19389	1.0078	116	40	1010	30	56	0	1	0	0	C9HN4O5P5S7	2	C9HN4O5P5S7[NaCl]	[M-H]-	681.627	680.619	0.06	39.1			499			0		+
680.619	156888	0.0694	0.0662	0.0251	8.23387	0.0436	0.19389	1.0078	116	40	1010	30	56	0	1	0	0	C7H4N2O8P4S8	2	C7H4N2O8P4S8[NaCl]	[M-H]-	681.627	680.62	-0.5	39.1			499			0		+
680.619	156888	0.0694	0.0662	0.0251	8.23387	0.0436	0.19389	1.0078	116	40	1010	30	56	0	1	0	0	C42H83NO5	2	C42H83NO5	[M-H]-	681.627	680.62	-0.66	39.1			499			0		+
680.619	156888	0.0694	0.0662	0.0251	8.23387	0.0436	0.19389	1.0078	116	40	1010	30	56	0	1	0	0	C11HN2O7P7S6	2	C11HN2O7P7S6	[M-H]-	681.627	680.62	-0.7	39.1			499			0		+
558.466	20290	0.0238	0.0337	-0.0461	2.7746	0.0391	0.38026	0.53379	117	179	129	620	1	1	0	NA	1	C33H65NO3	4	C33H65NO3	[M+Cl]-	523.496	558.466	0.17	33	1.4		1238	1427			['Cer(d16:1/17:0)']	Cer 33:1
558.466	20290	0.0238	0.0337	-0.0461	2.7746	0.0391	0.38026	0.53379	117	179	129	620	7	0	1	0	0	C30H62NO2P	2	C30H62NO2P	[M+Hac-H]-	499.452	558.466	0.48	33	1.4		593	699		0		+
558.466	20290	0.0238	0.0337	-0.0461	2.7746	0.0391	0.38026	0.53379	117	179	129	620	7	0	1	0	0	C34H67NS	2	C34H67NS	[M+(37Cl)]-	521.499	558.466	0.12	33	1.4		593	699		0		+
558.466	20290	0.0238	0.0337	-0.0461	2.7746	0.0391	0.38026	0.53379	117	179	129	620	7	0	1	0	0	C34H67NO2	2	C34H67NO2	[M+K-2H]-	521.517	558.466	0.28	33	1.4		593	699		0		+
558.466	20290	0.0238	0.0337	-0.0461	2.7746	0.0391	0.38026	0.53379	117	179	129	620	7	0	1	0	0	C33H65NO3	6	C33H65NO3	[M+Cl]-	523.496	558.466	0.17	33	1.4		593	699		0		+
558.466	20290	0.0238	0.0337	-0.0461	2.7746	0.0391	0.38026	0.53379	117	179	129	620	7	0	1	0	0	C37H63NO	2	C37H63NO	[M+Na-2H]-	537.491	558.466	0.55	33	1.4		593	699		0		+
558.466	20290	0.0238	0.0337	-0.0461	2.7746	0.0391	0.38026	0.53379	117	179	129	620	7	0	1	0	0	C22H59N13O2	2	C22H59N13O2	[M+Na-2H]-	537.491	558.466	-0.35	33	1.4		593	699		0		+
558.466	20290	0.0238	0.0337	-0.0461	2.7746	0.0391	0.38026	0.53379	117	179	129	620	7	0	1	0	0	C32H66NO4P	2	C32H66NO4P	[M-H]-	559.473	558.466	0.48	33	1.4		593	699		0		+
633.433	96774	0.008	0.002	0.0716	5.43682	0.00369	1.11748	1.83878	118	1227	47	519	0	0	0	NA	0		0	0					32.7			1179				0
633.433	96774	0.008	0.002	0.0716	5.43682	0.00369	1.11748	1.83878	118	1227	47	519	66	0	1	0	0	C34H59N3S2	2	C33(13C)H59N3S2	[M+Hac-H]-	574.418	633.432	0.93	32.7			537			0
633.433	96774	0.008	0.002	0.0716	5.43682	0.00369	1.11748	1.83878	118	1227	47	519	66	0	1	0	0	C20H58N13P3	2	C19(13C)H58N13P3	[M+Hac-H]-	574.418	633.432	0.84	32.7			537			0
633.433	96774	0.008	0.002	0.0716	5.43682	0.00369	1.11748	1.83878	118	1227	47	519	66	0	1	0	0	C32H63O4PS	1	C32H63O4PS	[M+Hac-H]-	574.418	633.432	0.82	32.7			537			0
633.433	96774	0.008	0.002	0.0716	5.43682	0.00369	1.11748	1.83878	118	1227	47	519	66	0	1	0	0	C19H56N14O2P2	1	C19H56N14O2P2	[M+Hac-H]-	574.419	633.432	0.62	32.7			537			0
633.433	96774	0.008	0.002	0.0716	5.43682	0.00369	1.11748	1.83878	118	1227	47	519	66	0	1	0	0	C34H51N7O	2	C33(13C)H51N7O	[M+Hac-H]-	574.419	633.433	0.19	32.7			537			0
633.433	96774	0.008	0.002	0.0716	5.43682	0.00369	1.11748	1.83878	118	1227	47	519	66	0	1	0	0	C19H55N15OS2	2	C18(13C)H55N15OS2	[M+Hac-H]-	574.419	633.433	0.14	32.7			537			0
633.433	96774	0.008	0.002	0.0716	5.43682	0.00369	1.11748	1.83878	118	1227	47	519	66	0	1	0	0	C31H60NO6P	2	C30(13C)H60NO6P	[M+Hac-H]-	574.419	633.433	-0.31	32.7			537			0
633.433	96774	0.008	0.002	0.0716	5.43682	0.00369	1.11748	1.83878	118	1227	47	519	66	0	1	0	0	C30H65N2PS	1	C30H65N2PS[NaCl]	[M+Hac-H]-	574.419	633.433	-0.39	32.7			537			0
633.433	96774	0.008	0.002	0.0716	5.43682	0.00369	1.11748	1.83878	118	1227	47	519	66	0	1	0	0	C30H58N2O8	1	C30H58N2O8	[M+Hac-H]-	574.419	633.433	-0.52	32.7			537			0
633.433	96774	0.008	0.002	0.0716	5.43682	0.00369	1.11748	1.83878	118	1227	47	519	66	0	1	0	0	C26H57N9OP2	2	C25(13C)H57N9OP2	[M+Hac-H]-	574.419	633.433	-0.79	32.7			537			0
633.433	96774	0.008	0.002	0.0716	5.43682	0.00369	1.11748	1.83878	118	1227	47	519	66	0	1	0	0	C29H66N5O3PS	1	C28(13C)H66N5O3PS	[M+(37Cl)]-	596.466	633.432	1	32.7			537			0
633.433	96774	0.008	0.002	0.0716	5.43682	0.00369	1.11748	1.83878	118	1227	47	519	66	0	1	0	0	C34H68NOP	3	C33(13C)H68NOP[NaCl]	[M+(37Cl)]-	596.466	633.432	0.88	32.7			537			0
633.433	96774	0.008	0.002	0.0716	5.43682	0.00369	1.11748	1.83878	118	1227	47	519	66	0	1	0	0	C28H64N6O5S	1	C28H64N6O5S	[M+(37Cl)]-	596.466	633.432	0.79	32.7			537			0
633.433	96774	0.008	0.002	0.0716	5.43682	0.00369	1.11748	1.83878	118	1227	47	519	66	0	1	0	0	C33H66N2O3	3	C33H66N2O3[NaCl]	[M+(37Cl)]-	596.466	633.432	0.67	32.7			537			0
633.433	96774	0.008	0.002	0.0716	5.43682	0.00369	1.11748	1.83878	118	1227	47	519	66	0	1	0	0	C36H68O2S2	1	C36H68O2S2	[M+(37Cl)]-	596.466	633.433	0.5	32.7			537			0
633.433	96774	0.008	0.002	0.0716	5.43682	0.00369	1.11748	1.83878	118	1227	47	519	66	0	1	0	0	C23H61N14PS	1	C23H61N14PS	[M+(37Cl)]-	596.466	633.433	0.3	32.7			537			0
633.433	96774	0.008	0.002	0.0716	5.43682	0.00369	1.11748	1.83878	118	1227	47	519	66	0	1	0	0	C37H62N3OP	2	C36(13C)H62N3OP	[M+(37Cl)]-	596.466	633.433	-0.03	32.7			537			0
633.433	96774	0.008	0.002	0.0716	5.43682	0.00369	1.11748	1.83878	118	1227	47	519	66	0	1	0	0	C36H60N4O3	1	C36H60N4O3	[M+(37Cl)]-	596.467	633.433	-0.24	32.7			537			0
633.433	96774	0.008	0.002	0.0716	5.43682	0.00369	1.11748	1.83878	118	1227	47	519	66	0	1	0	0	C27H61N7O7	2	C26(13C)H61N7O7	[M+(37Cl)]-	596.467	633.433	-0.34	32.7			537			0
633.433	96774	0.008	0.002	0.0716	5.43682	0.00369	1.11748	1.83878	118	1227	47	519	66	0	1	0	0	C35H65NO4S	2	C34(13C)H65NO4S	[M+(37Cl)]-	596.467	633.433	-0.63	32.7			537			0
633.433	96774	0.008	0.002	0.0716	5.43682	0.00369	1.11748	1.83878	118	1227	47	519	66	0	1	0	0	C22H58N15O2P	2	C21(13C)H58N15O2P	[M+(37Cl)]-	596.467	633.433	-0.82	32.7			537			0
633.433	96774	0.008	0.002	0.0716	5.43682	0.00369	1.11748	1.83878	118	1227	47	519	66	0	1	0	0	C28H64N6O7	1	C28H64N6O7	[M+K-2H]-	596.484	633.432	0.92	32.7			537			0
633.433	96774	0.008	0.002	0.0716	5.43682	0.00369	1.11748	1.83878	118	1227	47	519	66	0	1	0	0	C24H63N13P2	2	C23(13C)H63N13P2	[M+K-2H]-	596.484	633.432	0.66	32.7			537			0
633.433	96774	0.008	0.002	0.0716	5.43682	0.00369	1.11748	1.83878	118	1227	47	519	66	0	1	0	0	C36H68O4S	1	C36H68O4S	[M+K-2H]-	596.484	633.432	0.63	32.7			537			0
633.433	96774	0.008	0.002	0.0716	5.43682	0.00369	1.11748	1.83878	118	1227	47	519	66	0	1	0	0	C23H61N14O2P	1	C23H61N14O2P	[M+K-2H]-	596.484	633.433	0.44	32.7			537			0
633.433	96774	0.008	0.002	0.0716	5.43682	0.00369	1.11748	1.83878	118	1227	47	519	66	0	1	0	0	C35H65NO6	3	C34(13C)H65NO6	[M+K-2H]-	596.485	633.433	-0.49	32.7			537			0
633.433	96774	0.008	0.002	0.0716	5.43682	0.00369	1.11748	1.83878	118	1227	47	519	66	0	1	0	0	C34H70N2S	1	C34H70N2S[NaCl]	[M+K-2H]-	596.485	633.433	-0.57	32.7			537			0
633.433	96774	0.008	0.002	0.0716	5.43682	0.00369	1.11748	1.83878	118	1227	47	519	66	0	1	0	0	C30H62N9OP	3	C29(13C)H62N9OP	[M+K-2H]-	596.485	633.433	-0.97	32.7			537			0
633.433	96774	0.008	0.002	0.0716	5.43682	0.00369	1.11748	1.83878	118	1227	47	519	66	0	1	0	0	C27H62N6O8	1	C27H62N6O8	[M+Cl]-	598.463	633.432	0.83	32.7			537			0
633.433	96774	0.008	0.002	0.0716	5.43682	0.00369	1.11748	1.83878	118	1227	47	519	66	0	1	0	0	C23H61N13OP2	2	C22(13C)H61N13OP2	[M+Cl]-	598.463	633.432	0.56	32.7			537			0
633.433	96774	0.008	0.002	0.0716	5.43682	0.00369	1.11748	1.83878	118	1227	47	519	66	0	1	0	0	C35H66O5S	1	C35H66O5S	[M+Cl]-	598.463	633.432	0.54	32.7			537			0
633.433	96774	0.008	0.002	0.0716	5.43682	0.00369	1.11748	1.83878	118	1227	47	519	66	0	1	0	0	C22H59N14O3P	1	C22H59N14O3P	[M+Cl]-	598.463	633.433	0.35	32.7			537			0
633.433	96774	0.008	0.002	0.0716	5.43682	0.00369	1.11748	1.83878	118	1227	47	519	66	0	1	0	0	C30H63N8PS	1	C30H63N8PS	[M+Cl]-	598.463	633.433	0.06	32.7			537			0
633.433	96774	0.008	0.002	0.0716	5.43682	0.00369	1.11748	1.83878	118	1227	47	519	66	0	1	0	0	C34H63NO7	2	C33(13C)H63NO7	[M+Cl]-	598.464	633.433	-0.59	32.7			537			0
633.433	96774	0.008	0.002	0.0716	5.43682	0.00369	1.11748	1.83878	118	1227	47	519	66	0	1	0	0	C33H68N2OS	1	C33H68N2OS[NaCl]	[M+Cl]-	598.464	633.433	-0.66	32.7			537			0
633.433	96774	0.008	0.002	0.0716	5.43682	0.00369	1.11748	1.83878	118	1227	47	519	66	0	1	0	0	C36H70S3	1	C36H70S3	[M+Cl]-	598.464	633.433	-0.83	32.7			537			0
633.433	96774	0.008	0.002	0.0716	5.43682	0.00369	1.11748	1.83878	118	1227	47	519	66	0	1	0	0	C39H64O3S	1	C39H64O3S	[M+Na-2H]-	612.458	633.432	0.88	32.7			537			0
633.433	96774	0.008	0.002	0.0716	5.43682	0.00369	1.11748	1.83878	118	1227	47	519	66	0	1	0	0	C30H65N3O7S	2	C29(13C)H65N3O7S	[M+Na-2H]-	612.458	633.432	0.78	32.7			537			0
633.433	96774	0.008	0.002	0.0716	5.43682	0.00369	1.11748	1.83878	118	1227	47	519	66	0	1	0	0	C26H57N14OP	1	C26H57N14OP	[M+Na-2H]-	612.458	633.432	0.68	32.7			537			0
633.433	96774	0.008	0.002	0.0716	5.43682	0.00369	1.11748	1.83878	118	1227	47	519	66	0	1	0	0	C33H67N4P3	1	C33H67N4P3	[M+Na-2H]-	612.458	633.433	0.49	32.7			537			0
633.433	96774	0.008	0.002	0.0716	5.43682	0.00369	1.11748	1.83878	118	1227	47	519	66	0	1	0	0	C25H62N11O2PS	2	C24(13C)H62N11O2PS	[M+Na-2H]-	612.458	633.433	0.3	32.7			537			0
633.433	96774	0.008	0.002	0.0716	5.43682	0.00369	1.11748	1.83878	118	1227	47	519	66	0	1	0	0	C30H64N7P	2	C29(13C)H64N7P[NaCl]	[M+Na-2H]-	612.458	633.433	0.18	32.7			537			0
633.433	96774	0.008	0.002	0.0716	5.43682	0.00369	1.11748	1.83878	118	1227	47	519	66	0	1	0	0	C24H60N12O4S	1	C24H60N12O4S	[M+Na-2H]-	612.458	633.433	0.08	32.7			537			0
633.433	96774	0.008	0.002	0.0716	5.43682	0.00369	1.11748	1.83878	118	1227	47	519	66	0	1	0	0	C29H62N8O2	1	C29H62N8O2[NaCl]	[M+Na-2H]-	612.458	633.433	-0.04	32.7			537			0
633.433	96774	0.008	0.002	0.0716	5.43682	0.00369	1.11748	1.83878	118	1227	47	519	66	0	1	0	0	C32H64N6OS2	1	C32H64N6OS2	[M+Na-2H]-	612.458	633.433	-0.21	32.7			537			0
633.433	96774	0.008	0.002	0.0716	5.43682	0.00369	1.11748	1.83878	118	1227	47	519	66	0	1	0	0	C38H61NO5	2	C37(13C)H61NO5	[M+Na-2H]-	612.458	633.433	-0.25	32.7			537			0
633.433	96774	0.008	0.002	0.0716	5.43682	0.00369	1.11748	1.83878	118	1227	47	519	66	0	1	0	0	C33H58N9P	2	C32(13C)H58N9P	[M+Na-2H]-	612.459	633.433	-0.73	32.7			537			0
633.433	96774	0.008	0.002	0.0716	5.43682	0.00369	1.11748	1.83878	118	1227	47	519	66	0	1	0	0	C32H56N10O2	1	C32H56N10O2	[M+Na-2H]-	612.459	633.433	-0.95	32.7			537			0
633.433	96774	0.008	0.002	0.0716	5.43682	0.00369	1.11748	1.83878	118	1227	47	519	66	0	1	0	0	C36H63N3O2S2	2	C35(13C)H63N3O2S2	[M-H]-	634.44	633.432	0.93	32.7			537			0
633.433	96774	0.008	0.002	0.0716	5.43682	0.00369	1.11748	1.83878	118	1227	47	519	66	0	1	0	0	C22H62N13O2P3	2	C21(13C)H62N13O2P3	[M-H]-	634.44	633.432	0.84	32.7			537			0
633.433	96774	0.008	0.002	0.0716	5.43682	0.00369	1.11748	1.83878	118	1227	47	519	66	0	1	0	0	C34H67O6PS	1	C34H67O6PS	[M-H]-	634.44	633.432	0.82	32.7			537			0
633.433	96774	0.008	0.002	0.0716	5.43682	0.00369	1.11748	1.83878	118	1227	47	519	66	0	1	0	0	C21H60N14O4P2	1	C21H60N14O4P2	[M-H]-	634.44	633.432	0.62	32.7			537			0
633.433	96774	0.008	0.002	0.0716	5.43682	0.00369	1.11748	1.83878	118	1227	47	519	66	0	1	0	0	C27H56N14	1	C27H56N14[NaCl]	[M-H]-	634.44	633.433	0.41	32.7			537			0
633.433	96774	0.008	0.002	0.0716	5.43682	0.00369	1.11748	1.83878	118	1227	47	519	66	0	1	0	0	C29H64N8OP2S	1	C29H64N8OP2S	[M-H]-	634.44	633.433	0.33	32.7			537			0
633.433	96774	0.008	0.002	0.0716	5.43682	0.00369	1.11748	1.83878	118	1227	47	519	66	0	1	0	0	C36H55N7O3	2	C35(13C)H55N7O3	[M-H]-	634.44	633.433	0.19	32.7			537			0
633.433	96774	0.008	0.002	0.0716	5.43682	0.00369	1.11748	1.83878	118	1227	47	519	66	0	1	0	0	C21H59N15O3S2	2	C20(13C)H59N15O3S2	[M-H]-	634.44	633.433	0.14	32.7			537			0
633.433	96774	0.008	0.002	0.0716	5.43682	0.00369	1.11748	1.83878	118	1227	47	519	66	0	1	0	0	C26H61N11OS	2	C25(13C)H61N11OS[NaCl]	[M-H]-	634.44	633.433	0.02	32.7			537			0
633.433	96774	0.008	0.002	0.0716	5.43682	0.00369	1.11748	1.83878	118	1227	47	519	66	0	1	0	0	C44H59NS	2	C43(13C)H59NS	[M-H]-	634.44	633.433	-0.09	32.7			537			0
633.433	96774	0.008	0.002	0.0716	5.43682	0.00369	1.11748	1.83878	118	1227	47	519	66	0	1	0	0	C29H63N9S3	2	C28(13C)H63N9S3	[M-H]-	634.44	633.433	-0.15	32.7			537			0
633.433	96774	0.008	0.002	0.0716	5.43682	0.00369	1.11748	1.83878	118	1227	47	519	66	0	1	0	0	C33H71NP2S	2	C32(13C)H71NP2S[NaCl]	[M-H]-	634.44	633.433	-0.17	32.7			537			0
633.433	96774	0.008	0.002	0.0716	5.43682	0.00369	1.11748	1.83878	118	1227	47	519	66	0	1	0	0	C33H64NO8P	2	C32(13C)H64NO8P	[M-H]-	634.44	633.433	-0.31	32.7			537			0
633.433	96774	0.008	0.002	0.0716	5.43682	0.00369	1.11748	1.83878	118	1227	47	519	66	0	1	0	0	C32H69N2O2PS	1	C32H69N2O2PS[NaCl]	[M-H]-	634.44	633.433	-0.39	32.7			537			0
633.433	96774	0.008	0.002	0.0716	5.43682	0.00369	1.11748	1.83878	118	1227	47	519	66	0	1	0	0	C32H62N2O10	1	C32H62N2O10	[M-H]-	634.44	633.433	-0.52	32.7			537			0
633.433	96774	0.008	0.002	0.0716	5.43682	0.00369	1.11748	1.83878	118	1227	47	519	66	0	1	0	0	C35H71OPS3	1	C35H71OPS3	[M-H]-	634.44	633.433	-0.56	32.7			537			0
633.433	96774	0.008	0.002	0.0716	5.43682	0.00369	1.11748	1.83878	118	1227	47	519	66	0	1	0	0	C28H61N9O3P2	2	C27(13C)H61N9O3P2	[M-H]-	634.441	633.433	-0.79	32.7			537			0
633.433	96774	0.008	0.002	0.0716	5.43682	0.00369	1.11748	1.83878	118	1227	47	519	66	0	1	0	0	C29H55N13OS	2	C28(13C)H55N13OS	[M-H]-	634.441	633.433	-0.89	32.7			537			0
1171.96	20303	0.0157	0.0072	0.0801	5.58012	0.0937	0.89627	1.82239	119	1024	32	306	0	0	0	NA	0		0	0					67.1			880				0
716.579	546796	0.0398	0.0429	-0.0356	3.57513	3.9e-05	0.33139	0.63845	120	116	141	292	0	0	0	NA	0		0	0					40.6			1109				0	13C to 715.57532
1071.88	10428	0.0401	0.0509	-0.0243	4.99619	0.0133	0.23791	0.67111	121	64	331	113	0	0	0	NA	0		0	0												0
570.466	698852	0.0226	0.0313	-0.0503	2.91641	0.0317	0.43033	0.542	122	199	115	759	1	1	0	NA	1	C34H65NO3	3	C34H65NO3	[M+Cl]-	535.496	570.466	-0.03	42.7			1230				['Cer(d18:2/16:0)']	Cer 34:2
570.466	698852	0.0226	0.0313	-0.0503	2.91641	0.0317	0.43033	0.542	122	199	115	759	8	0	1	0	0	C31H62NO2P	2	C31H62NO2P	[M+Hac-H]-	511.452	570.466	0.28	42.7			585			0		+
570.466	698852	0.0226	0.0313	-0.0503	2.91641	0.0317	0.43033	0.542	122	199	115	759	8	0	1	0	0	C27H63N7O3	2	C27H63N7O3	[M+(37Cl)]-	533.499	570.466	0.25	42.7			585			0		+
570.466	698852	0.0226	0.0313	-0.0503	2.91641	0.0317	0.43033	0.542	122	199	115	759	8	0	1	0	0	C35H67NS	2	C35H67NS	[M+(37Cl)]-	533.499	570.466	-0.07	42.7			585			0		+
570.466	698852	0.0226	0.0313	-0.0503	2.91641	0.0317	0.43033	0.542	122	199	115	759	8	0	1	0	0	C35H67NO2	4	C35H67NO2	[M+K-2H]-	533.517	570.466	0.08	42.7			585			0		+
570.466	698852	0.0226	0.0313	-0.0503	2.91641	0.0317	0.43033	0.542	122	199	115	759	8	0	1	0	0	C34H65NO3	6	C34H65NO3	[M+Cl]-	535.496	570.466	-0.03	42.7			585			0		+
570.466	698852	0.0226	0.0313	-0.0503	2.91641	0.0317	0.43033	0.542	122	199	115	759	8	0	1	0	0	C38H63NO	2	C38H63NO	[M+Na-2H]-	549.491	570.466	0.35	42.7			585			0		+
570.466	698852	0.0226	0.0313	-0.0503	2.91641	0.0317	0.43033	0.542	122	199	115	759	8	0	1	0	0	C23H59N13O2	2	C23H59N13O2	[M+Na-2H]-	549.491	570.466	-0.54	42.7			585			0		+
570.466	698852	0.0226	0.0313	-0.0503	2.91641	0.0317	0.43033	0.542	122	199	115	759	8	0	1	0	0	C33H66NO4P	2	C33H66NO4P	[M-H]-	571.473	570.466	0.28	42.7			585			0		+
715.575	1223428	0.0404	0.0436	-0.0348	3.6734	2.8e-05	0.32485	0.64187	123	111	152	269	1	2	0	NA	1	C40H81N2O6P	1	C40H81N2O6P	[M-H]-	716.583	715.576	-0.88	40.6			1109				['SM(d18:1/17:0)', 'SM(d19:1/16:0)']	PE-Cer 38:1
791.732	24620	0.0481	0.0489	-0.029	4.5792	0.00247	0.28469	0.67944	124	78	178	173	0	0	0	NA	0		0	0					49.1			1033				0
539.524	217360	0.042	0.0315	0.0889	6.83215	0.0304	0.55485	1.78315	125	549	28	58	0	0	0	NA	0		0	0					15,33			12501252				0
539.524	217360	0.042	0.0315	0.0889	6.83215	0.0304	0.55485	1.78315	125	549	28	58	2	0	1	0	0	C32H65NO	2	C31(13C)H65NO	[M+Hac-H]-	480.51	539.524	-0.23	15,33			605607			0
539.524	217360	0.042	0.0315	0.0889	6.83215	0.0304	0.55485	1.78315	125	549	28	58	2	0	1	0	0	C34H69NO3	8	C33(13C)H69NO3	[M-H]-	540.531	539.524	-0.23	15,33			605607			0
584.482	9853	0.0067	0.0165	-0.065	3.40774	0.0408	0.52244	0.49317	126	464	59	1498	0	0	0	NA	0		0	0												0
584.482	9853	0.0067	0.0165	-0.065	3.40774	0.0408	0.52244	0.49317	126	464	59	1498	9	0	1	0	0	C32H64NO2P	1	C32H64NO2P	[M+Hac-H]-	525.467	584.481	0.67							0
584.482	9853	0.0067	0.0165	-0.065	3.40774	0.0408	0.52244	0.49317	126	464	59	1498	9	0	1	0	0	C28H65N7O3	1	C28H65N7O3	[M+(37Cl)]-	547.515	584.481	0.63							0
584.482	9853	0.0067	0.0165	-0.065	3.40774	0.0408	0.52244	0.49317	126	464	59	1498	9	0	1	0	0	C36H69NS	1	C36H69NS	[M+(37Cl)]-	547.515	584.482	0.32							0
584.482	9853	0.0067	0.0165	-0.065	3.40774	0.0408	0.52244	0.49317	126	464	59	1498	9	0	1	0	0	C36H69NO2	3	C36H69NO2	[M+K-2H]-	547.533	584.481	0.47							0
584.482	9853	0.0067	0.0165	-0.065	3.40774	0.0408	0.52244	0.49317	126	464	59	1498	9	0	1	0	0	C35H67NO3	4	C35H67NO3	[M+Cl]-	549.512	584.481	0.37							0
584.482	9853	0.0067	0.0165	-0.065	3.40774	0.0408	0.52244	0.49317	126	464	59	1498	9	0	1	0	0	C39H65NO	1	C39H65NO	[M+Na-2H]-	563.507	584.481	0.73							0
584.482	9853	0.0067	0.0165	-0.065	3.40774	0.0408	0.52244	0.49317	126	464	59	1498	9	0	1	0	0	C24H61N13O2	1	C24H61N13O2	[M+Na-2H]-	563.507	584.482	-0.13							0
584.482	9853	0.0067	0.0165	-0.065	3.40774	0.0408	0.52244	0.49317	126	464	59	1498	9	0	1	0	0	C34H68NO4P	2	C34H68NO4P	[M-H]-	585.489	584.481	0.67							0
584.482	9853	0.0067	0.0165	-0.065	3.40774	0.0408	0.52244	0.49317	126	464	59	1498	9	0	1	0	0	C32H70N3P	1	C32H70N3P[NaCl]	[M-H]-	585.489	584.482	-0.64							0
584.526	65995	0.0504	0.0406	0.088	7.18915	0.0269	0.423	1.65288	127	306	36	38	1	1	0	NA	1	C33H67NO3	3	C33H67NO3	[M+Hac-H]-	525.512	584.526	-0.12								['Cer(d18:0/15:0)']	Cer 33:0
584.526	65995	0.0504	0.0406	0.088	7.18915	0.0269	0.423	1.65288	127	306	36	38	3	0	1	0	0	C33H67NO3	3	C33H67NO3	[M+Hac-H]-	525.512	584.526	-0.12							0		+
584.526	65995	0.0504	0.0406	0.088	7.18915	0.0269	0.423	1.65288	127	306	36	38	3	0	1	0	0	C35H71NO5	1	C35H71NO5	[M-H]-	585.533	584.526	-0.12							0		+
584.526	65995	0.0504	0.0406	0.088	7.18915	0.0269	0.423	1.65288	127	306	36	38	3	0	1	0	0	C30H68N9P	1	C30H68N9P	[M-H]-	585.534	584.526	-0.64							0		+
666.604	34822	0.0705	0.0685	0.0275	8.7903	0.0179	0.19771	1.06093	128	37	1128	21	1	1	0	NA	1	C39H77NO3	1	C39H77NO3	[M+Hac-H]-	607.59	666.604	-0.52	38.3			1150				['Cer(d16:1/23:0)']	Cer 39:1
666.604	34822	0.0705	0.0685	0.0275	8.7903	0.0179	0.19771	1.06093	128	37	1128	21	31	0	1	0	0	C5HO5P7S6	2	C5HO5P7S6[NaCl]	[M+Hac-H]-	607.59	666.604	0.3	38.3			508			0		+
666.604	34822	0.0705	0.0685	0.0275	8.7903	0.0179	0.19771	1.06093	128	37	1128	21	31	0	1	0	0	C39H77NO3	2	C39H77NO3	[M+Hac-H]-	607.59	666.604	-0.52	38.3			508			0		+
666.604	34822	0.0705	0.0685	0.0275	8.7903	0.0179	0.19771	1.06093	128	37	1128	21	31	0	1	0	0	C6HN6O2P7S7	1	C6HN6O2P7S7	[M+(37Cl)]-	629.637	666.603	0.68	38.3			508			0		+
666.604	34822	0.0705	0.0685	0.0275	8.7903	0.0179	0.19771	1.06093	128	37	1128	21	31	0	1	0	0	C11H3N2P7S6	1	C11H3N2P7S6[NaCl]	[M+(37Cl)]-	629.637	666.603	0.57	38.3			508			0		+
666.604	34822	0.0705	0.0685	0.0275	8.7903	0.0179	0.19771	1.06093	128	37	1128	21	31	0	1	0	0	C4H4N4O5P6S8	2	C4H4N4O5P6S8	[M+(37Cl)]-	629.637	666.604	0.11	38.3			508			0		+
666.604	34822	0.0705	0.0685	0.0275	8.7903	0.0179	0.19771	1.06093	128	37	1128	21	31	0	1	0	0	C5H2O12P2S8	2	C5H2O12P2S8[NaCl]	[M+(37Cl)]-	629.637	666.604	0.07	38.3			508			0		+
666.604	34822	0.0705	0.0685	0.0275	8.7903	0.0179	0.19771	1.06093	128	37	1128	21	31	0	1	0	0	C9H6O3P6S7	2	C9H6O3P6S7[NaCl]	[M+(37Cl)]-	629.637	666.604	0	38.3			508			0		+
666.604	34822	0.0705	0.0685	0.0275	8.7903	0.0179	0.19771	1.06093	128	37	1128	21	31	0	1	0	0	C6HN6O4P7S6	1	C6HN6O4P7S6	[M+K-2H]-	629.655	666.603	0.81	38.3			508			0		+
666.604	34822	0.0705	0.0685	0.0275	8.7903	0.0179	0.19771	1.06093	128	37	1128	21	31	0	1	0	0	C11H3N2O2P7S5	1	C11H3N2O2P7S5[NaCl]	[M+K-2H]-	629.655	666.603	0.7	38.3			508			0		+
666.604	34822	0.0705	0.0685	0.0275	8.7903	0.0179	0.19771	1.06093	128	37	1128	21	31	0	1	0	0	C10HO10P3S8	1	C10HO10P3S8	[M+K-2H]-	629.655	666.603	0.61	38.3			508			0		+
666.604	34822	0.0705	0.0685	0.0275	8.7903	0.0179	0.19771	1.06093	128	37	1128	21	31	0	1	0	0	C14H5OP7S7	2	C14H5OP7S7	[M+K-2H]-	629.655	666.603	0.54	38.3			508			0		+
666.604	34822	0.0705	0.0685	0.0275	8.7903	0.0179	0.19771	1.06093	128	37	1128	21	31	0	1	0	0	C4H4N4O7P6S7	2	C4H4N4O7P6S7	[M+K-2H]-	629.655	666.604	0.24	38.3			508			0		+
666.604	34822	0.0705	0.0685	0.0275	8.7903	0.0179	0.19771	1.06093	128	37	1128	21	31	0	1	0	0	C5H2O14P2S7	2	C5H2O14P2S7[NaCl]	[M+K-2H]-	629.655	666.604	0.2	38.3			508			0		+
666.604	34822	0.0705	0.0685	0.0275	8.7903	0.0179	0.19771	1.06093	128	37	1128	21	31	0	1	0	0	C9H6O5P6S6	2	C9H6O5P6S6[NaCl]	[M+K-2H]-	629.655	666.604	0.13	38.3			508			0		+
666.604	34822	0.0705	0.0685	0.0275	8.7903	0.0179	0.19771	1.06093	128	37	1128	21	31	0	1	0	0	C4H3N8P7S6	2	C4H3N8P7S6[NaCl]	[M+K-2H]-	629.655	666.604	-0.33	38.3			508			0		+
666.604	34822	0.0705	0.0685	0.0275	8.7903	0.0179	0.19771	1.06093	128	37	1128	21	31	0	1	0	0	C8H3N2O6P3S8	2	C8H3N2O6P3S8[NaCl]	[M+K-2H]-	629.656	666.604	-0.54	38.3			508			0		+
666.604	34822	0.0705	0.0685	0.0275	8.7903	0.0179	0.19771	1.06093	128	37	1128	21	31	0	1	0	0	C10HN2O3P7S5	1	C10HN2O3P7S5[NaCl]	[M+Cl]-	631.634	666.603	0.61	38.3			508			0		+
666.604	34822	0.0705	0.0685	0.0275	8.7903	0.0179	0.19771	1.06093	128	37	1128	21	31	0	1	0	0	C13H3O2P7S7	2	C13H3O2P7S7	[M+Cl]-	631.634	666.604	0.45	38.3			508			0		+
666.604	34822	0.0705	0.0685	0.0275	8.7903	0.0179	0.19771	1.06093	128	37	1128	21	31	0	1	0	0	C3H2N4O8P6S7	2	C3H2N4O8P6S7	[M+Cl]-	631.634	666.604	0.15	38.3			508			0		+
666.604	34822	0.0705	0.0685	0.0275	8.7903	0.0179	0.19771	1.06093	128	37	1128	21	31	0	1	0	0	C8H4O6P6S6	2	C8H4O6P6S6[NaCl]	[M+Cl]-	631.634	666.604	0.04	38.3			508			0		+
666.604	34822	0.0705	0.0685	0.0275	8.7903	0.0179	0.19771	1.06093	128	37	1128	21	31	0	1	0	0	C6H3N6P7S8	2	C6H3N6P7S8	[M+Cl]-	631.635	666.604	-0.58	38.3			508			0		+
666.604	34822	0.0705	0.0685	0.0275	8.7903	0.0179	0.19771	1.06093	128	37	1128	21	31	0	1	0	0	C7HN2O7P3S8	2	C7HN2O7P3S8[NaCl]	[M+Cl]-	631.635	666.604	-0.63	38.3			508			0		+
666.604	34822	0.0705	0.0685	0.0275	8.7903	0.0179	0.19771	1.06093	128	37	1128	21	31	0	1	0	0	C17HP7S7	1	C17HP7S7	[M+Na-2H]-	645.629	666.603	0.77	38.3			508			0		+
666.604	34822	0.0705	0.0685	0.0275	8.7903	0.0179	0.19771	1.06093	128	37	1128	21	31	0	1	0	0	C12H2O4P6S6	2	C12H2O4P6S6[NaCl]	[M+Na-2H]-	645.629	666.604	0.36	38.3			508			0		+
666.604	34822	0.0705	0.0685	0.0275	8.7903	0.0179	0.19771	1.06093	128	37	1128	21	31	0	1	0	0	C5H3N2O9P5S8	2	C5H3N2O9P5S8	[M+Na-2H]-	645.629	666.604	-0.1	38.3			508			0		+
666.604	34822	0.0705	0.0685	0.0275	8.7903	0.0179	0.19771	1.06093	128	37	1128	21	31	0	1	0	0	C5H2N6O2P6S7	2	C5H2N6O2P6S7[NaCl]	[M+Na-2H]-	645.63	666.604	-0.67	38.3			508			0		+
666.604	34822	0.0705	0.0685	0.0275	8.7903	0.0179	0.19771	1.06093	128	37	1128	21	31	0	1	0	0	C4HN2O12P7S5	2	C4HN2O12P7S5	[M+Na-2H]-	645.63	666.604	-0.71	38.3			508			0		+
666.604	34822	0.0705	0.0685	0.0275	8.7903	0.0179	0.19771	1.06093	128	37	1128	21	31	0	1	0	0	C7H5O7P7S6	2	C7H5O7P7S6[NaCl]	[M-H]-	667.611	666.604	0.3	38.3			508			0		+
666.604	34822	0.0705	0.0685	0.0275	8.7903	0.0179	0.19771	1.06093	128	37	1128	21	31	0	1	0	0	C6H2N2O8P4S8	2	C6H2N2O8P4S8[NaCl]	[M-H]-	667.611	666.604	-0.36	38.3			508			0		+
666.604	34822	0.0705	0.0685	0.0275	8.7903	0.0179	0.19771	1.06093	128	37	1128	21	31	0	1	0	0	C41H81NO5	2	C41H81NO5	[M-H]-	667.611	666.604	-0.52	38.3			508			0		+
666.604	34822	0.0705	0.0685	0.0275	8.7903	0.0179	0.19771	1.06093	128	37	1128	21	31	0	1	0	0	C36H78N9P	2	C36H78N9P	[M-H]-	667.612	666.605	-0.98	38.3			508			0		+
619.586	11661	0.0664	0.0662	0.0281	8.29898	0.00451	0.19137	1.06492	129	42	1280	26	0	0	0	NA	0		0	0					38.6	2	11.6	1187	1408	1364		0	13C to 618.58295
619.586	11661	0.0664	0.0662	0.0281	8.29898	0.00451	0.19137	1.06492	129	42	1280	26	10	0	1	0	0	C38H73NO	2	C37(13C)H73NO	[M+Hac-H]-	560.573	619.586	-0.17	38.6		11.6	545		678	0		+
619.586	11661	0.0664	0.0662	0.0281	8.29898	0.00451	0.19137	1.06492	129	42	1280	26	10	0	1	0	0	C8H2OP6S7	2	C7(13C)H2OP6S7[NaCl]	[M+(37Cl)]-	582.62	619.586	0.39	38.6		11.6	545		678	0		+
619.586	11661	0.0664	0.0662	0.0281	8.29898	0.00451	0.19137	1.06492	129	42	1280	26	10	0	1	0	0	C8H2O3P6S6	2	C7(13C)H2O3P6S6[NaCl]	[M+K-2H]-	582.637	619.586	0.53	38.6		11.6	545		678	0		+
619.586	11661	0.0664	0.0662	0.0281	8.29898	0.00451	0.19137	1.06492	129	42	1280	26	10	0	1	0	0	C5H4NO3P7S8	3	C5H4NO3P7S8	[M+Na-2H]-	598.612	619.587	-0.62	38.6		11.6	545		678	0		+
619.586	11661	0.0664	0.0662	0.0281	8.29898	0.00451	0.19137	1.06492	129	42	1280	26	10	0	1	0	0	C41H80OS	3	C41H80OS	[M-H]-	620.593	619.586	0.98	38.6		11.6	545		678	0		+
619.586	11661	0.0664	0.0662	0.0281	8.29898	0.00451	0.19137	1.06492	129	42	1280	26	10	0	1	0	0	C6HO5P7S6	4	C5(13C)HO5P7S6[NaCl]	[M-H]-	620.593	619.586	0.72	38.6		11.6	545		678	0		+
619.586	11661	0.0664	0.0662	0.0281	8.29898	0.00451	0.19137	1.06492	129	42	1280	26	10	0	1	0	0	C40H77NO3	4	C39(13C)H77NO3	[M-H]-	620.594	619.586	-0.17	38.6		11.6	545		678	0		+
619.586	11661	0.0664	0.0662	0.0281	8.29898	0.00451	0.19137	1.06492	129	42	1280	26	10	0	1	0	0	C7H5P7S8	3	C6(13C)H5P7S8[NaCl]	[M-H]-	620.594	619.587	-0.68	38.6		11.6	545		678	0		+
619.586	11661	0.0664	0.0662	0.0281	8.29898	0.00451	0.19137	1.06492	129	42	1280	26	10	0	1	0	0	C34H72N10	2	C34H72N10	[M-H]-	620.594	619.587	-0.88	38.6		11.6	545		678	0		+
619.586	11661	0.0664	0.0662	0.0281	8.29898	0.00451	0.19137	1.06492	129	42	1280	26	10	0	1	0	0	C6H3NO2P6S8	3	C6H3NO2P6S8[NaCl]	[M-H]-	620.594	619.587	-0.9	38.6		11.6	545		678	0		+
632.429	269045	0.0074	0.0017	0.0694	5.13662	0.00377	1.13161	1.81911	130	1242	56	553	1	6	0	NA	1	C33H64NO8P	1	C33H64NO8P	[M-H]-	633.437	632.43	-0.29	32.7			1179				['PE(12:0/16:1(9Z))', 'PE(13:0/15:1(9Z))', 'PE(14:0/14:1(9Z))', 'PE(14:1(9Z)/14:0)', 'PE(15:1(9Z)/13:0)', 'PE(16:1(9Z)/12:0)']
632.429	269045	0.0074	0.0017	0.0694	5.13662	0.00377	1.13161	1.81911	130	1242	56	553	33	0	1	0	0	C34H59N3S2	2	C34H59N3S2	[M+Hac-H]-	573.415	632.429	0.96	32.7			537			0
632.429	269045	0.0074	0.0017	0.0694	5.13662	0.00377	1.13161	1.81911	130	1242	56	553	33	0	1	0	0	C20H58N13P3	2	C20H58N13P3	[M+Hac-H]-	573.415	632.429	0.86	32.7			537			0
632.429	269045	0.0074	0.0017	0.0694	5.13662	0.00377	1.13161	1.81911	130	1242	56	553	33	0	1	0	0	C34H51N7O	2	C34H51N7O	[M+Hac-H]-	573.416	632.429	0.22	32.7			537			0
632.429	269045	0.0074	0.0017	0.0694	5.13662	0.00377	1.13161	1.81911	130	1242	56	553	33	0	1	0	0	C19H55N15OS2	2	C19H55N15OS2	[M+Hac-H]-	573.416	632.429	0.16	32.7			537			0
632.429	269045	0.0074	0.0017	0.0694	5.13662	0.00377	1.13161	1.81911	130	1242	56	553	33	0	1	0	0	C31H60NO6P	2	C31H60NO6P	[M+Hac-H]-	573.416	632.43	-0.29	32.7			537			0
632.429	269045	0.0074	0.0017	0.0694	5.13662	0.00377	1.13161	1.81911	130	1242	56	553	33	0	1	0	0	C26H57N9OP2	2	C26H57N9OP2	[M+Hac-H]-	573.416	632.43	-0.77	32.7			537			0
632.429	269045	0.0074	0.0017	0.0694	5.13662	0.00377	1.13161	1.81911	130	1242	56	553	33	0	1	0	0	C34H68NOP	3	C34H68NOP[NaCl]	[M+(37Cl)]-	595.462	632.429	0.91	32.7			537			0
632.429	269045	0.0074	0.0017	0.0694	5.13662	0.00377	1.13161	1.81911	130	1242	56	553	33	0	1	0	0	C37H62N3OP	2	C37H62N3OP	[M+(37Cl)]-	595.463	632.43	0	32.7			537			0
632.429	269045	0.0074	0.0017	0.0694	5.13662	0.00377	1.13161	1.81911	130	1242	56	553	33	0	1	0	0	C27H61N7O7	2	C27H61N7O7	[M+(37Cl)]-	595.463	632.43	-0.32	32.7			537			0
632.429	269045	0.0074	0.0017	0.0694	5.13662	0.00377	1.13161	1.81911	130	1242	56	553	33	0	1	0	0	C35H65NO4S	2	C35H65NO4S	[M+(37Cl)]-	595.463	632.43	-0.6	32.7			537			0
632.429	269045	0.0074	0.0017	0.0694	5.13662	0.00377	1.13161	1.81911	130	1242	56	553	33	0	1	0	0	C22H58N15O2P	2	C22H58N15O2P	[M+(37Cl)]-	595.464	632.43	-0.8	32.7			537			0
632.429	269045	0.0074	0.0017	0.0694	5.13662	0.00377	1.13161	1.81911	130	1242	56	553	33	0	1	0	0	C29H68N5OP3	1	C29H68N5OP3	[M+(37Cl)]-	595.464	632.43	-0.99	32.7			537			0
632.429	269045	0.0074	0.0017	0.0694	5.13662	0.00377	1.13161	1.81911	130	1242	56	553	33	0	1	0	0	C24H63N13P2	2	C24H63N13P2	[M+K-2H]-	595.48	632.429	0.68	32.7			537			0
632.429	269045	0.0074	0.0017	0.0694	5.13662	0.00377	1.13161	1.81911	130	1242	56	553	33	0	1	0	0	C35H65NO6	3	C35H65NO6	[M+K-2H]-	595.481	632.43	-0.47	32.7			537			0
632.429	269045	0.0074	0.0017	0.0694	5.13662	0.00377	1.13161	1.81911	130	1242	56	553	33	0	1	0	0	C30H62N9OP	3	C30H62N9OP	[M+K-2H]-	595.481	632.43	-0.95	32.7			537			0
632.429	269045	0.0074	0.0017	0.0694	5.13662	0.00377	1.13161	1.81911	130	1242	56	553	33	0	1	0	0	C23H61N13OP2	2	C23H61N13OP2	[M+Cl]-	597.46	632.429	0.59	32.7			537			0
632.429	269045	0.0074	0.0017	0.0694	5.13662	0.00377	1.13161	1.81911	130	1242	56	553	33	0	1	0	0	C34H63NO7	2	C34H63NO7	[M+Cl]-	597.46	632.43	-0.56	32.7			537			0
632.429	269045	0.0074	0.0017	0.0694	5.13662	0.00377	1.13161	1.81911	130	1242	56	553	33	0	1	0	0	C30H65N3O7S	2	C30H65N3O7S	[M+Na-2H]-	611.454	632.429	0.8	32.7			537			0
632.429	269045	0.0074	0.0017	0.0694	5.13662	0.00377	1.13161	1.81911	130	1242	56	553	33	0	1	0	0	C25H62N11O2PS	2	C25H62N11O2PS	[M+Na-2H]-	611.455	632.429	0.32	32.7			537			0
632.429	269045	0.0074	0.0017	0.0694	5.13662	0.00377	1.13161	1.81911	130	1242	56	553	33	0	1	0	0	C30H64N7P	2	C30H64N7P[NaCl]	[M+Na-2H]-	611.455	632.429	0.2	32.7			537			0
632.429	269045	0.0074	0.0017	0.0694	5.13662	0.00377	1.13161	1.81911	130	1242	56	553	33	0	1	0	0	C38H61NO5	2	C38H61NO5	[M+Na-2H]-	611.455	632.43	-0.23	32.7			537			0
632.429	269045	0.0074	0.0017	0.0694	5.13662	0.00377	1.13161	1.81911	130	1242	56	553	33	0	1	0	0	C33H58N9P	2	C33H58N9P	[M+Na-2H]-	611.455	632.43	-0.71	32.7			537			0
632.429	269045	0.0074	0.0017	0.0694	5.13662	0.00377	1.13161	1.81911	130	1242	56	553	33	0	1	0	0	C36H63N3O2S2	2	C36H63N3O2S2	[M-H]-	633.436	632.429	0.96	32.7			537			0
632.429	269045	0.0074	0.0017	0.0694	5.13662	0.00377	1.13161	1.81911	130	1242	56	553	33	0	1	0	0	C22H62N13O2P3	2	C22H62N13O2P3	[M-H]-	633.436	632.429	0.86	32.7			537			0
632.429	269045	0.0074	0.0017	0.0694	5.13662	0.00377	1.13161	1.81911	130	1242	56	553	33	0	1	0	0	C36H55N7O3	2	C36H55N7O3	[M-H]-	633.437	632.429	0.22	32.7			537			0
632.429	269045	0.0074	0.0017	0.0694	5.13662	0.00377	1.13161	1.81911	130	1242	56	553	33	0	1	0	0	C21H59N15O3S2	2	C21H59N15O3S2	[M-H]-	633.437	632.429	0.16	32.7			537			0
632.429	269045	0.0074	0.0017	0.0694	5.13662	0.00377	1.13161	1.81911	130	1242	56	553	33	0	1	0	0	C26H61N11OS	2	C26H61N11OS[NaCl]	[M-H]-	633.437	632.429	0.04	32.7			537			0
632.429	269045	0.0074	0.0017	0.0694	5.13662	0.00377	1.13161	1.81911	130	1242	56	553	33	0	1	0	0	C44H59NS	2	C44H59NS	[M-H]-	633.437	632.43	-0.07	32.7			537			0
632.429	269045	0.0074	0.0017	0.0694	5.13662	0.00377	1.13161	1.81911	130	1242	56	553	33	0	1	0	0	C29H63N9S3	2	C29H63N9S3	[M-H]-	633.437	632.43	-0.13	32.7			537			0
632.429	269045	0.0074	0.0017	0.0694	5.13662	0.00377	1.13161	1.81911	130	1242	56	553	33	0	1	0	0	C33H71NP2S	2	C33H71NP2S[NaCl]	[M-H]-	633.437	632.43	-0.15	32.7			537			0
632.429	269045	0.0074	0.0017	0.0694	5.13662	0.00377	1.13161	1.81911	130	1242	56	553	33	0	1	0	0	C33H64NO8P	2	C33H64NO8P	[M-H]-	633.437	632.43	-0.29	32.7			537			0
632.429	269045	0.0074	0.0017	0.0694	5.13662	0.00377	1.13161	1.81911	130	1242	56	553	33	0	1	0	0	C28H61N9O3P2	2	C28H61N9O3P2	[M-H]-	633.437	632.43	-0.77	32.7			537			0
632.429	269045	0.0074	0.0017	0.0694	5.13662	0.00377	1.13161	1.81911	130	1242	56	553	33	0	1	0	0	C29H55N13OS	2	C29H55N13OS	[M-H]-	633.437	632.43	-0.87	32.7			537			0
819.763	55304	0.0428	0.044	-0.033	3.75745	0.00213	0.30807	0.6779	131	109	165	267	0	0	0	NA	0		0	0					52.5			1009				0
538.52	598116	0.0415	0.031	0.087	6.54526	0.0332	0.55578	1.75561	132	565	33	59	1	1	0	NA	1	C34H69NO3	4	C34H69NO3	[M-H]-	539.528	538.52	-0.35	33			1252				['Cer(d18:0/16:0)']	Cer 34:0
538.52	598116	0.0415	0.031	0.087	6.54526	0.0332	0.55578	1.75561	132	565	33	59	2	0	1	0	0	C32H65NO	2	C32H65NO	[M+Hac-H]-	479.507	538.52	-0.35	33			607			0		+
538.52	598116	0.0415	0.031	0.087	6.54526	0.0332	0.55578	1.75561	132	565	33	59	2	0	1	0	0	C34H69NO3	8	C34H69NO3	[M-H]-	539.528	538.52	-0.35	33			607			0		+
366.346	4318	0.0412	0.0442	-0.03	3.77202	3.9e-05	0.23684	0.64163	133	110	176	241	0	0	0	NA	0		0	0					23.7			1286				0
366.346	4318	0.0412	0.0442	-0.03	3.77202	3.9e-05	0.23684	0.64163	133	110	176	241	2	0	1	0	0	C22H42	2	C21(13C)H42	[M+Hac-H]-	307.332	366.346	0.03	23.7			638			0
366.346	4318	0.0412	0.0442	-0.03	3.77202	3.9e-05	0.23684	0.64163	133	110	176	241	2	0	1	0	0	C24H46O2	2	C23(13C)H46O2	[M-H]-	367.353	366.346	0.03	23.7			638			0
715.561	29928	0.0362	0.0403	-0.0344	3.15714	0.00339	0.33996	0.66442	134	135	161	351	0	0	0	NA	0		0	0												0
732.575	113222	0.0537	0.0624	0.0043	7.52958	0.000121	0.22732	0.91414	135	44	1093	41	1	1	0	NA	1	C42H81NO7	1	C42H81NO7	[M+Na-2H]-	711.601	732.576	-1.16	41.6			1092				['DGTS(16:0/16:0)']	no - Cer 38:2
732.575	113222	0.0537	0.0624	0.0043	7.52958	0.000121	0.22732	0.91414	135	44	1093	41	1	1	0	NA	1	C42H81NO7	1	C38H73NO3	[M+Na(OAc)2]-		732.576	-1.16405	41.6			1092				['DGTS(16:0/16:0)']	Cer 38:2
790.728	45553	0.0472	0.0484	-0.026	4.48515	0.00172	0.28076	0.7	136	81	212	165	0	0	0	NA	0		0	0					49.1			1033				0
717.591	125399	0.0409	0.0437	-0.0306	3.68907	6.9e-05	0.32524	0.66665	137	115	180	250	1	1	0	NA	1	C40H83N2O6P	1	C40H83N2O6P	[M-H]-	718.599	717.592	-0.97	41.3			1103				['SM(d18:0/17:0)']	PE-Cer 38:0
685.492	23542	0.0136	0.018	-0.061	3.45606	0.0598	0.56602	0.53458	138	450	60	1973	0	0	0	NA	0		0	0												0
685.492	23542	0.0136	0.018	-0.061	3.45606	0.0598	0.56602	0.53458	138	450	60	1973	32	0	1	0	0	C29H68N6O4P2	1	C29H68N6O4P2	[M+Hac-H]-	626.478	685.492	0.37							0
685.492	23542	0.0136	0.018	-0.061	3.45606	0.0598	0.56602	0.53458	138	450	60	1973	32	0	1	0	0	C30H62N10O2S	1	C30H62N10O2S	[M+Hac-H]-	626.478	685.492	0.28							0
685.492	23542	0.0136	0.018	-0.061	3.45606	0.0598	0.56602	0.53458	138	450	60	1973	32	0	1	0	0	C35H64N6	1	C35H64N6[NaCl]	[M+Hac-H]-	626.478	685.492	0.17							0
[truncated: 22,304 more rows]
