# Supplementary material for: Wolbachia Modulates Lipid Metabolism in Aedes albopictus Mosquito Cells
Source: Appl Environ Microbiol. 2016 May 2;82(10):3109–20. doi: 10.1128/AEM.00275-16 (PMC4959074; doi:10.1128/AEM.00275-16)
Supplement: Supplemental material [file AEM.00275-16_zam999117147sd3.xlsx]

## Sheet: LCMS KEGG & LM
Table S16: Statistics and MS signal annotations for the LC-MS experiments
Columns:	M/Z, Intensity, and RT [min]: m/z values and average intensities from nonpolar peaklist (see results), and retention time in minutes
	q value: adjusted p-value from t-test after 5 % FDR correction, remaining significant values (q < 5 %) in green
	Change columns: fold-changes from uninfected Aa23 cells (A) to those infected with wMel (AM) or wMelPop (AP)
	VI rank columns: rank of PLS-DA Variable Importance vectors (highest value = rank 1) calculated from all LVs, with forward selected signals in green.
			All: all three groups included; C vs I: control (uninfected) versus infected (Aa23wMel and Aa23wMelPop reclassified into one class); MvsMP: Aa23wMel vs Aa23wMelPop; AvsAM: Aa23 versus Aa23wMel; AvsAP: Aa23 versus Aa23wMelPop.
	Empirical formula: assigned empirical molecular formula (0 - no assignment possible with standard settings; note performed together with KEGG, not with LipidMaps search)
	Ion form: predicted adduct, or proton loss
	put. m/z: calculated putative m/z value
	ppm error: calculated difference of calcuated and experimental m/z value in ppm;
	KEGG match: MIPack match in KEGG Compound database
	LipidMaps match: MIPack match in LipidMaps database ('NA' matches a group of compounds instead of specific ones)
	Final Annotation: manual annotation, max. one instance per m/z value. Contents: Cer, ceramides; FFA, free fatty acids; DG, diacylglycerols; n.i., checked and no identification; PC, phosphatidylcholines; PE, phosphatidylethaolamines;
			PG, phosphatidylglycerols; PI, phosphatidylinositols; PS, phosphatidylserines; SM, sphingomyelins; +, same signal annotated in a different line; side bands: artefacts next to intense signals; too weak to tell: not intense enough to check the automated annotation.
			Pre- and suffixes: L: lyso; Hex- hexosyl (often Gal or Glc); Lac - lactosyl; -O- and -P: vinyl (alkyl ether) and plasmalogen (alkenyl ether) lipids according to LipidMaps; x:y: total number of x acyl or alkyl carbons and y double bonds.
Observed				Statistics																Annotation
M/Z	INTENSITY	RT	RT [min]	q value	Change A to AM	Change A to AP	LV1 AvsAM	LV1 AvsAP	VI rank all	VI rank CvsI	VI rank MvsMP	VI rank AvsAM	VI rank AvsAP	No. empirical formulae	No. metabolite names	EFS	PUBCHEM	SPS	Empirical formula (parent)	No. emperical formulae (parent related)	Empirical formula	Ion form	Theoretical mass (neutral) (Da)	put. m/z	ppm error	(13C)-(13C)	(34S)-(34S)	(37Cl)-(37Cl)	C-(13C)	C-C	Cl-(37Cl)	Cl-Cl	S-(34S)	S-S	(13C)-(13C)_ID	(34S)-(34S)_ID	(37Cl)-(37Cl)_ID	C-(13C)_ID	C-C_ID	Cl-(37Cl)_ID	Cl-Cl_ID	S-(34S)_ID	S-S_ID	KEGG match	LIPID MAPS match	Annotation note
538.52	9513493	1347.85	22.4642	0.588677	1.14141	0.44473	-0.0653868	-0.05233	2	1	1	1	2	1	1	0	NA	1	C34H69NO3	3	C34H69NO3	[M-H]-	539.528	538.52	-0.07																				['Cer(d18:0/16:0)']	Cer 34:0 (d14:0/20:0 mostly MSMS)
538.52	9513493	1347.85	22.4642	0.588677	1.14141	0.44473	-0.0653868	-0.05233	2	1	1	1	2	2	0	1	0	0	C32H65NO	1	C32H65NO	[M+Hac-H]-	479.507	538.52	-0.07																			0		+
538.52	9513493	1347.85	22.4642	0.588677	1.14141	0.44473	-0.0653868	-0.05233	2	1	1	1	2	2	0	1	0	0	C34H69NO3	3	C34H69NO3	[M-H]-	539.528	538.52	-0.07																			0		+
566.551	10170648	1389.98	23.1664	0.221394	1.16403	2.43677	-0.0372781	0.0757094	1	2	4637	100	1	1	1	0	NA	1	C36H73NO3	2	C36H73NO3	[M-H]-	567.559	566.552	-1.18				55.2									4105							['Cer(d18:0/18:0)']	Cer 36:0 (d16:0/20:0 MSMS)
566.551	10170648	1389.98	23.1664	0.221394	1.16403	2.43677	-0.0372781	0.0757094	1	2	4637	100	1	0	0	0	NA	0		0	0																							0		+
594.51	23814849	1309.97	21.8328	0.000825	0.326872	0.533569	0.0472168	-0.0690689	50	3	935	34	5	1	1	0	NA	1	C34H65NO3	4	C34H65NO3	[M+Hac-H]-	535.496	594.51	-0.11				38.2									4090							['Cer(d18:2/16:0)']	Cer 34:2 (HOAc adduct)
594.51	23814849	1309.97	21.8328	0.000825	0.326872	0.533569	0.0472168	-0.0690689	50	3	935	34	5	3	0	1	0	0	C34H65NO3	5	C34H65NO3	[M+Hac-H]-	535.496	594.51	-0.11				38.2									457						0		+
594.51	23814849	1309.97	21.8328	0.000825	0.326872	0.533569	0.0472168	-0.0690689	50	3	935	34	5	3	0	1	0	0	C36H69NO5	4	C36H69NO5	[M-H]-	595.518	594.51	-0.11				38.2									457						0		+
594.51	23814849	1309.97	21.8328	0.000825	0.326872	0.533569	0.0472168	-0.0690689	50	3	935	34	5	3	0	1	0	0	C31H66N9P	4	C31H66N9P	[M-H]-	595.518	594.511	-0.63				38.2									457						0		+
845.501	617682	1257.75	20.9625	0.003433	2.38854	2.908	-0.0324247	0.074074	11	4	3233	169	3	0	0	0	NA	0		0	0																								0	probably misaligned K+ of 829.52095 (PG 34:1 NaOAc adduct, K for Na)
653.536	29351988	1397.14	23.2857	0.002327	0.346665	1.41681	0.0576464	0.0501307	3	5	2	11	11	1	10	0	NA	1	C37H70O5	2	C37H70O5	[M+Hac-H]-	594.522	653.536	-0.06				30.5									4034							['1-Hexadecanoyl-2-(9Z-octadecenoyl)-sn-glycerol', 'DG(12:0/22:1(11Z)/0:0)[iso2]', 'DG(14:0/20:1(11Z)/0:0)', 'DG(14:1(9Z)/20:0/0:0)', 'DG(15:1(9Z)/19:0/0:0)[iso2]', 'DG(16:0/18:1(11Z)/0:0)', 'DG(16:1(9Z)/18:0/0:0)', 'DG(17:0/17:1(9Z)/0:0)[iso2]', 'DG(18:1(11E)/16:0/0:0)', 'DG(18:1(9Z)/16:0/0:0)']	DG 34:1 (MSMS; 44% 13C: may be correct)
653.536	29351988	1397.14	23.2857	0.002327	0.346665	1.41681	0.0576464	0.0501307	3	5	2	11	11	12	1	1	0	1	C37H70O5	4	C37H70O5	[M+Hac-H]-	594.522	653.536	-0.06				30.5									407						['1-Hexadecanoyl-2-(9Z-octadecenoyl)-sn-glycerol']		+
653.536	29351988	1397.14	23.2857	0.002327	0.346665	1.41681	0.0576464	0.0501307	3	5	2	11	11	12	0	1	0	0	C32H67N8P	4	C32H67N8P	[M+Hac-H]-	594.523	653.536	-0.53				30.5									407						0		+
653.536	29351988	1397.14	23.2857	0.002327	0.346665	1.41681	0.0576464	0.0501307	3	5	2	11	11	12	0	1	0	0	C43H72N2	2	C43H72N2	[M+(37Cl)]-	616.57	653.536	0.21				30.5									407						0		+
653.536	29351988	1397.14	23.2857	0.002327	0.346665	1.41681	0.0576464	0.0501307	3	5	2	11	11	12	0	1	0	0	C28H68N14O	2	C28H68N14O	[M+(37Cl)]-	616.57	653.537	-0.55				30.5									407						0		+
653.536	29351988	1397.14	23.2857	0.002327	0.346665	1.41681	0.0576464	0.0501307	3	5	2	11	11	12	0	1	0	0	C35H78N4P2	2	C35H78N4P2	[M+(37Cl)]-	616.57	653.537	-0.74				30.5									407						0		+
653.536	29351988	1397.14	23.2857	0.002327	0.346665	1.41681	0.0576464	0.0501307	3	5	2	11	11	12	0	1	0	0	C36H72N8	2	C36H72N8	[M+K-2H]-	616.588	653.537	-0.7				30.5									407						0		+
653.536	29351988	1397.14	23.2857	0.002327	0.346665	1.41681	0.0576464	0.0501307	3	5	2	11	11	12	0	1	0	0	C29H71N12P	2	C29H71N12P	[M+Cl]-	618.566	653.536	0.78				30.5									407						0		+
653.536	29351988	1397.14	23.2857	0.002327	0.346665	1.41681	0.0576464	0.0501307	3	5	2	11	11	12	0	1	0	0	C35H70N8O	2	C35H70N8O	[M+Cl]-	618.567	653.537	-0.79				30.5									407						0		+
653.536	29351988	1397.14	23.2857	0.002327	0.346665	1.41681	0.0576464	0.0501307	3	5	2	11	11	12	0	1	0	0	C31H72N10OS	2	C31H72N10OS	[M+Na-2H]-	632.561	653.536	0.53				30.5									407						0		+
653.536	29351988	1397.14	23.2857	0.002327	0.346665	1.41681	0.0576464	0.0501307	3	5	2	11	11	12	0	1	0	0	C36H77N2O4P	1	C36H77N2O4P	[M+Na-2H]-	632.562	653.537	-0.96				30.5									407						0		+
653.536	29351988	1397.14	23.2857	0.002327	0.346665	1.41681	0.0576464	0.0501307	3	5	2	11	11	12	0	1	0	0	C39H74O7	2	C39H74O7	[M-H]-	654.543	653.536	-0.06				30.5									407						0		+
653.536	29351988	1397.14	23.2857	0.002327	0.346665	1.41681	0.0576464	0.0501307	3	5	2	11	11	12	0	1	0	0	C34H71N8O2P	2	C34H71N8O2P	[M-H]-	654.544	653.536	-0.53				30.5									407						0		+
762.508	4639511	1253.05	20.8841	1e-05	0.158178	0.433142	0.0496519	-0.0487793	55	6	210	24	23	1	19	0	NA	1	C43H74NO8P	1	C43H74NO8P	[M-H]-	763.515	762.508	0.62								19.2,9									44314431			['PC(13:0/22:6(4Z,7Z,10Z,13Z,16Z,19Z))', 'PC(15:1(9Z)/20:5(5Z,8Z,11Z,14Z,17Z))', 'PC(17:2(9Z,12Z)/18:4(6Z,9Z,12Z,15Z))', 'PC(18:4(6Z,9Z,12Z,15Z)/17:2(9Z,12Z))', 'PC(20:5(5Z,8Z,11Z,14Z,17Z)/15:1(9Z))', 'PC(22:6(4Z,7Z,10Z,13Z,16Z,19Z)/13:0)', 'PE(16:0/22:6(4Z,7Z,10Z,13Z,16Z,19Z))', 'PE(18:1(9Z)/20:5(5Z,8Z,11Z,14Z,17Z))', 'PE(18:2(9Z,12Z)/20:4(5Z,8Z,11Z,14Z))', 'PE(18:3(6Z,9Z,12Z)/20:3(8Z,11Z,14Z))'…	PE 38:6 (MSMS: 18:1 / 20:5 mostly)
829.506	331278	1225.97	20.4329	0.002341	0.451328	0.258983	0.0175363	-0.0683308	9	7	736	988	6	0	0	0	NA	0		0	0																								0	probably misaligned - partially 13C2 of 827.50518
154.708	784567	1260.09	21.0014	0	6.39375	2.3024	-0.049028	0.0454544	56	8	186	27	31	0	0	0	NA	0		0	0																								0	PG 36:2, 5- ion of 773.53349
154.708	784567	1260.09	21.0014	0	6.39375	2.3024	-0.049028	0.0454544	56	8	186	27	31	0	0	0	NA	0		0	0																							0		+
708.651	9680898	1502.61	25.0435	4e-06	0.094389	0.657338	0.0624921	-0.0221419	8	9	9	2	698	1	2	0	NA	1	C42H83NO3	2	C42H83NO3	[M+Hac-H]-	649.637	708.651	0.22				47.3									3918							['Cer(d18:0/24:1(15Z))', 'Ceramide (d18:1/24:0)']	Cer 42:1 (no MSMS, but annotation as Cer+HOAc seems correct)
193.384	838172	1260.46	21.0077	0	5.67474	2.29348	-0.0461562	0.0457529	75	10	262	38	28	0	0	0	NA	0		0	0																								0	PG 36:2, 4- ion of 773.53349
193.384	838172	1260.46	21.0077	0	5.67474	2.29348	-0.0461562	0.0457529	75	10	262	38	28	0	0	0	NA	0		0	0																							0		+
771.639	2195605	1461.96	24.366	8e-06	0.12771	0.548529	0.0565943	-0.0319848	26	11	38	12	247	1	5	0	NA	1	C44H89N2O6P	1	C44H89N2O6P	[M-H]-	772.646	771.639	-0.01				18,44.7									37533753							['SM(d16:1/23:0)', 'SM(d17:1/22:0)', 'SM(d18:1/21:0)', 'SM(d19:1/20:0)', 'SM(d20:1/19:0)']	PE-Cer 42:1
1130	230682	1311.45	21.8575	0.00014	0.244355	0.364998	0.0368535	-0.056091	120	12	1587	109	13	0	0	0	NA	0		0	0								72.2									2945							0	ni: real, no special isotopes, no MSMS
708.644	2123601	1448.64	24.1439	0	0.102187	0.742308	0.0615187	-0.0159803	10	13	5	4	1234	0	0	0	NA	0		0	0																								0	probably misaligned signal (probably 13C2)
658.571	1331966	1450.53	24.1754	0	0.1259	0.820643	0.0616768	-0.0103317	7	14	4	3	2187	0	0	0	NA	0		0	0																								0	13C to 657.568 signal (probably; not on list) - difficult to call
658.571	1331966	1450.53	24.1754	0	0.1259	0.820643	0.0616768	-0.0103317	7	14	4	3	2187	13	0	1	0	0	C31H69N9O2	1	C31H69N9O2	[M+Hac-H]-	599.557	658.571	-0.55																			0		+
658.571	1331966	1450.53	24.1754	0	0.1259	0.820643	0.0616768	-0.0103317	7	14	4	3	2187	13	0	1	0	0	C6HO7P5S7	1	C6HO7P5S7[NaCl]	[M+(37Cl)]-	621.604	658.571	0.43																			0		+
658.571	1331966	1450.53	24.1754	0	0.1259	0.820643	0.0616768	-0.0103317	7	14	4	3	2187	13	0	1	0	0	C6HO9P5S6	1	C6HO9P5S6[NaCl]	[M+K-2H]-	621.622	658.571	0.57																			0		+
658.571	1331966	1450.53	24.1754	0	0.1259	0.820643	0.0616768	-0.0103317	7	14	4	3	2187	13	0	1	0	0	C9H2N2OP6S7	1	C9H2N2OP6S7[NaCl]	[M+K-2H]-	621.622	658.571	-0.17																			0		+
658.571	1331966	1450.53	24.1754	0	0.1259	0.820643	0.0616768	-0.0103317	7	14	4	3	2187	13	0	1	0	0	C7H5O4P5S8	1	C7H5O4P5S8[NaCl]	[M+K-2H]-	621.623	658.571	-0.75																			0		+
658.571	1331966	1450.53	24.1754	0	0.1259	0.820643	0.0616768	-0.0103317	7	14	4	3	2187	13	0	1	0	0	C6H3O5P5S8	1	C6H3O5P5S8[NaCl]	[M+Cl]-	623.602	658.571	-0.84																			0		+
658.571	1331966	1450.53	24.1754	0	0.1259	0.820643	0.0616768	-0.0103317	7	14	4	3	2187	13	0	1	0	0	C4H5O7P7S8	1	C4H5O7P7S8	[M+Na-2H]-	637.596	658.571	-0.31																			0		+
658.571	1331966	1450.53	24.1754	0	0.1259	0.820643	0.0616768	-0.0103317	7	14	4	3	2187	13	0	1	0	0	C10HO3P5S8	1	C10HO3P5S8[NaCl]	[M+Na-2H]-	637.597	658.571	-0.52																			0		+
658.571	1331966	1450.53	24.1754	0	0.1259	0.820643	0.0616768	-0.0103317	7	14	4	3	2187	13	0	1	0	0	C35H78N7PS	1	C35H78N7PS	[M-H]-	659.578	658.57	0.73																			0		+
658.571	1331966	1450.53	24.1754	0	0.1259	0.820643	0.0616768	-0.0103317	7	14	4	3	2187	13	0	1	0	0	C7HN2O3P7S7	1	C7HN2O3P7S7[NaCl]	[M-H]-	659.578	658.571	0																			0		+
658.571	1331966	1450.53	24.1754	0	0.1259	0.820643	0.0616768	-0.0103317	7	14	4	3	2187	13	0	1	0	0	C33H73N9O4	1	C33H73N9O4	[M-H]-	659.579	658.571	-0.55																			0		+
658.571	1331966	1450.53	24.1754	0	0.1259	0.820643	0.0616768	-0.0103317	7	14	4	3	2187	13	0	1	0	0	C5H4O6P6S8	1	C5H4O6P6S8[NaCl]	[M-H]-	659.579	658.571	-0.58																			0		+
658.571	1331966	1450.53	24.1754	0	0.1259	0.820643	0.0616768	-0.0103317	7	14	4	3	2187	13	0	1	0	0	C41H77N3OS	1	C41H77N3OS	[M-H]-	659.579	658.571	-0.83																			0		+
692.62	4847847	1448.93	24.1488	1e-06	0.116851	0.74524	0.0594847	-0.0156038	13	15	8	5	1282	1	1	0	NA	1	C41H79NO3	1	C41H79NO3	[M+Hac-H]-	633.606	692.62	0.05				41.1									3955							['Cer(d18:2/23:0)']	Cer 41:2 (no MSMS)
692.62	4847847	1448.93	24.1488	1e-06	0.116851	0.74524	0.0594847	-0.0156038	13	15	8	5	1282	0	0	0	NA	0		0	0								41.1									337						0		+
1131.01	183201	1310.87	21.8479	0.000368	0.276035	0.359246	0.0330886	-0.0568827	85	16	2641	154	10	0	0	0	NA	0		0	0								72.2									2945							0	13C to 1130.00438
707.639	6844578	1449.49	24.1582	1e-06	0.110918	0.743604	0.0591719	-0.0158036	14	17	10	6	1251	0	0	0	NA	0		0	0								45.1									3923							0	13C to 706.63552
706.636	13796646	1449.49	24.1582	1e-06	0.110976	0.743656	0.0590221	-0.0158263	16	18	11	7	1250	1	1	0	NA	1	C42H81NO3	2	C42H81NO3	[M+Hac-H]-	647.622	706.635	0.03				45.1									3923							['Ceramide (d18:1/24:1(15Z))']	Cer 42:2 +HOAc Annotation seems correct
695.639	1626772	1480.04	24.6673	0	0.115898	0.695148	0.0579744	-0.0195921	23	19	16	8	893	0	0	0	NA	0		0	0								50.2									3948							0	13C to 694.63537 (Cer 41:1)
695.639	1626772	1480.04	24.6673	0	0.115898	0.695148	0.0579744	-0.0195921	23	19	16	8	893	0	0	0	NA	0		0	0								50.2									330						0		+
193.635	337952	1259.48	20.9914	0	5.05261	2.18254	-0.0437419	0.0433958	101	20	306	53	52	0	0	0	NA	0		0	0																								0	13C of 193.38440
193.635	337952	1259.48	20.9914	0	5.05261	2.18254	-0.0437419	0.0433958	101	20	306	53	52	0	0	0	NA	0		0	0																							0		+
694.635	2948855	1484.93	24.7488	0.001554	0.104123	0.729489	0.0576975	-0.0146577	20	21	12	10	1356	1	1	0	NA	1	C41H81NO3	2	C41H81NO3	[M+Hac-H]-	635.622	694.635	-0.18				50.2									3948							['Cer(d18:1/23:0)']	Cer 41:1 +HOAc Annotation seems correct
694.635	2948855	1484.93	24.7488	0.001554	0.104123	0.729489	0.0576975	-0.0146577	20	21	12	10	1356	0	0	0	NA	0		0	0								50.2									330						0		+
772.642	1080275	1460.78	24.3464	6e-06	0.14415	0.547937	0.0515852	-0.0320685	38	22	71	17	245	0	0	0	NA	0		0	0					0.4	0.4	0.4	44.7			0.4		0.4	3753	4418	4833	3753			4832		4417		0	13C to 771.63854
709.655	5035036	1503.19	25.0532	3e-06	0.119669	0.660928	0.0553454	-0.0218382	27	23	25	13	712	0	0	0	NA	0		0	0								47.3									3918							0	13C to 708.65130
898.477	293977	1198.79	19.9798	0	0.207356	0.45068	0.042245	-0.0436148	127	24	386	60	57	0	0	0	NA	0		0	0																								0	734.476+2NaOAc (nol; likely PE 36:6 -H)
1004.72	350966	1397.21	23.2869	0	0.185695	0.489779	0.0453292	-0.0403505	81	25	215	41	91	1	2	0	NA	1	C52H99NO13	1	C52H99NO13	[M+Hac-H]-	945.712	1004.73	-1.46				51.4									3183							['NA', 'LacCer(d18:1/22:0)']	LacCer 40:1 (no MSMS)
582.547	1353169	1367.75	22.7958	0.004438	2.21609	2.40476	-0.0236518	0.0543542	76	26	3574	488	16	0	0	0	NA	0		0	0																								0	+
582.547	1353169	1367.75	22.7958	0.004438	2.21609	2.40476	-0.0236518	0.0543542	76	26	3574	488	16	2	0	1	0	0	C34H69NO2	1	C34H69NO2	[M+Hac-H]-	523.533	582.547	0.12																			0		+
582.547	1353169	1367.75	22.7958	0.004438	2.21609	2.40476	-0.0236518	0.0543542	76	26	3574	488	16	2	0	1	0	0	C36H73NO4	3	C36H73NO4	[M-H]-	583.554	582.547	0.12																			0		N-(octadecanoyl)-phytoceramide (PubChem, LipidMaps) or similar
187.382	172460	1260.8	21.0133	5e-06	3.81339	2.24518	-0.0363227	0.0464305	223	27	918	113	33	0	0	0	NA	0		0	0																								0	13C2 of 186.88041
187.382	172460	1260.8	21.0133	5e-06	3.81339	2.24518	-0.0363227	0.0464305	223	27	918	113	33	0	0	0	NA	0		0	0																							0		+
130.115	238699	1397.58	23.2931	5.6e-05	0.254987	0.401855	0.0370271	-0.0489201	190	28	972	107	25	0	0	0	NA	0		0	0																								0	Cer 38:2 (5- ion of 650.57284)
130.115	238699	1397.58	23.2931	5.6e-05	0.254987	0.401855	0.0370271	-0.0489201	190	28	972	107	25	0	0	0	NA	0		0	0																							0		+
745.571	108120687	1372.3	22.8717	0.842573	0.90431	1.14208	0.00922841	0.0312015	4	29	242	2172	9	0	0	0	NA	0		0	0										0									4868					0	side band
648.557	514292	1354.6	22.5767	1.2e-05	0.197845	0.461474	0.0441922	-0.0401485	94	30	233	52	96	1	1	0	NA	1	C38H71NO3	1	C38H71NO3	[M+Hac-H]-	589.543	648.557	-0.4																				['Cer(d18:2/20:1)']	Cer 38:3
648.557	514292	1354.6	22.5767	1.2e-05	0.197845	0.461474	0.0441922	-0.0401485	94	30	233	52	96	6	0	1	0	0	C38H71NO3	1	C38H71NO3	[M+Hac-H]-	589.543	648.557	-0.4																			0		+
648.557	514292	1354.6	22.5767	1.2e-05	0.197845	0.461474	0.0441922	-0.0401485	94	30	233	52	96	6	0	1	0	0	C36H77N5S	1	C36H77N5S	[M+(37Cl)]-	611.59	648.556	0.88																			0		+
648.557	514292	1354.6	22.5767	1.2e-05	0.197845	0.461474	0.0441922	-0.0401485	94	30	233	52	96	6	0	1	0	0	C35H75N5O3	1	C35H75N5O3	[M+Cl]-	613.587	648.556	0.92																			0		+
648.557	514292	1354.6	22.5767	1.2e-05	0.197845	0.461474	0.0441922	-0.0401485	94	30	233	52	96	6	0	1	0	0	C40H75NO5	1	C40H75NO5	[M-H]-	649.565	648.557	-0.4																			0		+
648.557	514292	1354.6	22.5767	1.2e-05	0.197845	0.461474	0.0441922	-0.0401485	94	30	233	52	96	6	0	1	0	0	C35H72N9P	1	C35H72N9P	[M-H]-	649.565	648.558	-0.87																			0		+
648.557	514292	1354.6	22.5767	1.2e-05	0.197845	0.461474	0.0441922	-0.0401485	94	30	233	52	96	6	0	1	0	0	C7H3O2P7S8	1	C7H3O2P7S8[NaCl]	[M-H]-	649.565	648.558	-0.89																			0		+
741.591	5835974	1386.6	23.11	0	0.155449	0.572103	0.0508418	-0.029468	41	31	66	19	301	0	0	0	NA	0		0	0																								0	SM 37:2 (715.57592+C2H2), possibly SM (d18:1/19:1) -H
170.156	412638	1457.35	24.2892	0	0.111165	0.813255	0.0578683	-0.0107693	18	32	7	9	2079	0	0	0	NA	0		0	0																								0	Cer(d18:1/22:0) (4- ion of 680.61986)
170.156	412638	1457.35	24.2892	0	0.111165	0.813255	0.0578683	-0.0107693	18	32	7	9	2079	0	0	0	NA	0		0	0																							0		+
699.48	264015	1487.06	24.7844	0.00014	0.259973	0.41233	0.0368229	-0.0491795	193	33	1023	110	24	0	0	0	NA	0		0	0																								0	2+ ion, possibly a ganglioside
699.48	264015	1487.06	24.7844	0.00014	0.259973	0.41233	0.0368229	-0.0491795	193	33	1023	110	24	0	0	0	NA	0		0	0																							0		+
717.471	37251120	1172.73	19.5455	0.216968	1.39492	1.2803	-0.0247372	0.0476087	28	34	4203	435	8	2	12	0	NA	1	C36H67O8P	2	C36H67O8P	[M+Hac-H]-	658.457	717.471	-0.27				40.4		0							3895		4894					['PA(13:0/20:2(11Z,14Z))', 'PA(14:1(9Z)/19:1(9Z))', 'PA(15:0/18:2(9Z,12Z))', 'PA(15:1(9Z)/18:1(9Z))', 'PA(16:0/17:2(9Z,12Z))', 'PA(16:1(9Z)/17:1(9Z))', 'PA(17:1(9Z)/16:1(9Z))', 'PA(17:2(9Z,12Z)/16:0)', 'PA(18:1(9Z)/15:1(9Z))', 'PA(18:2(9Z,12Z)/15:0)', 'PA(19:1(9Z)/14:1(9Z))', 'PA(20:2(11Z,14Z)/13:0)']	+
717.471	37251120	1172.73	19.5455	0.216968	1.39492	1.2803	-0.0247372	0.0476087	28	34	4203	435	8	2	11	0	NA	1	C38H71O10P	1	C38H71O10P	[M-H]-	718.478	717.471	-0.27				40.4		0							3895		4894					['PG(12:0/20:2(11Z,14Z))', 'PG(14:0/18:2(9Z,12Z))', 'PG(14:1(9Z)/18:1(9Z))', 'PG(15:0/17:2(9Z,12Z))', 'PG(15:1(9Z)/17:1(9Z))', 'PG(16:1(9Z)/16:1(9Z))', 'PG(17:1(9Z)/15:1(9Z))', 'PG(17:2(9Z,12Z)/15:0)', 'PG(18:1(9Z)/14:1(9Z))', 'PG(18:2(9Z,12Z)/14:0)', 'PG(20:2(11Z,14Z)/12:0)']	PG 32:2
165.62	290763	1289.43	21.4905	0	3.99242	2.20611	-0.0371337	0.0436512	200	35	735	104	51	0	0	0	NA	0		0	0																								0	PE 30:0(4- ion of 662.47651)
165.62	290763	1289.43	21.4905	0	3.99242	2.20611	-0.0371337	0.0436512	200	35	735	104	51	0	0	0	NA	0		0	0																							0		+
769.623	3850584	1413.82	23.5637	1e-06	0.165239	0.585686	0.0496769	-0.028693	45	36	73	23	350	1	1	0	NA	1	C44H87N2O6P	2	C44H87N2O6P	[M-H]-	770.63	769.623	-0.36				45.3									3760							['SM(d18:2/21:0)']	PE-Cer 42:2
149.705	2156247	1261.55	21.0258	0	3.67576	2.32814	-0.0340736	0.0453059	248	37	1150	137	36	0	0	0	NA	0		0	0																								0	13C of 149.50470
149.705	2156247	1261.55	21.0258	0	3.67576	2.32814	-0.0340736	0.0453059	248	37	1150	137	36	0	0	0	NA	0		0	0																							0		+
744.61	6540928	1422.1	23.7017	0	0.161392	0.577269	0.0494958	-0.028734	47	38	76	26	329	0	0	0	NA	0		0	0								42.2									3836							0	13C to 743.60705
178.391	310142	1362.03	22.7005	3.9e-05	0.31141	0.392126	0.0332197	-0.0509848	170	39	1811	152	22	0	0	0	NA	0		0	0																								0	SM 25:2 (4- ion of 713.56019)
178.391	310142	1362.03	22.7005	3.9e-05	0.31141	0.392126	0.0332197	-0.0509848	170	39	1811	152	22	0	0	0	NA	0		0	0																							0		+
771.629	416292	1413.04	23.5507	6e-06	0.185026	0.530784	0.0448538	-0.0353476	84	40	169	46	174	0	0	0	NA	0		0	0								19.7									3757							0	13C2 of 769.62262
743.607	14105494	1422.1	23.7017	0	0.165455	0.573848	0.0487687	-0.0290984	53	41	83	29	319	1	2	0	NA	1	C42H85N2O6P	1	C42H85N2O6P	[M-H]-	744.615	743.607	-0.27				42.2									3836							['SM(d18:1/19:0)', 'SM(d19:1/18:0)']	PE-Cer 40:1
172.627	150738	1336.16	22.2694	0	3.45273	2.29478	-0.033484	0.0459934	184	42	1278	147	30	0	0	0	NA	0		0	0																								0	PE 32:0 (4- ion of 690.50773)
172.627	150738	1336.16	22.2694	0	3.45273	2.29478	-0.033484	0.0459934	184	42	1278	147	30	0	0	0	NA	0		0	0																							0		+
835.458	834521	1157.88	19.298	0.008217	3.02884	2.24703	-0.0304203	0.0485955	169	43	2226	211	26	0	0	0	NA	0		0	0								37.4									3576							0	PI 28:0 (753.45566+NaOAc)
620.599	3285860	1457.97	24.2995	0	0.138713	0.815777	0.0537688	-0.0106505	29	44	15	14	2093	1	1	0	NA	1	C40H79NO3	2	C40H79NO3	[M-H]-	621.606	620.599	0.12				42.2									4065							['Ceramide (d18:1/22:0)']	Cer 40:1 (d18:1/22:0 mostly MSMS)
620.599	3285860	1457.97	24.2995	0	0.138713	0.815777	0.0537688	-0.0106505	29	44	15	14	2093	13	0	1	0	0	C38H75NO	2	C38H75NO	[M+Hac-H]-	561.585	620.599	0.12				42.2									436						0		+
620.599	3285860	1457.97	24.2995	0	0.138713	0.815777	0.0537688	-0.0106505	29	44	15	14	2093	13	0	1	0	0	C3H2N4O3P6S8	2	C3H2N4O3P6S8	[M+(37Cl)]-	583.632	620.598	0.8				42.2									436						0		+
620.599	3285860	1457.97	24.2995	0	0.138713	0.815777	0.0537688	-0.0106505	29	44	15	14	2093	13	0	1	0	0	C8H4OP6S7	2	C8H4OP6S7[NaCl]	[M+(37Cl)]-	583.632	620.598	0.67				42.2									436						0		+
620.599	3285860	1457.97	24.2995	0	0.138713	0.815777	0.0537688	-0.0106505	29	44	15	14	2093	13	0	1	0	0	C9HO4P5S8	1	C9HO4P5S8	[M+(37Cl)]-	583.633	620.599	-0.87				42.2									436						0		+
620.599	3285860	1457.97	24.2995	0	0.138713	0.815777	0.0537688	-0.0106505	29	44	15	14	2093	13	0	1	0	0	C3H2N4O5P6S7	2	C3H2N4O5P6S7	[M+K-2H]-	583.65	620.598	0.94				42.2									436						0		+
620.599	3285860	1457.97	24.2995	0	0.138713	0.815777	0.0537688	-0.0106505	29	44	15	14	2093	13	0	1	0	0	C8H4O3P6S6	2	C8H4O3P6S6[NaCl]	[M+K-2H]-	583.65	620.598	0.81				42.2									436						0		+
620.599	3285860	1457.97	24.2995	0	0.138713	0.815777	0.0537688	-0.0106505	29	44	15	14	2093	13	0	1	0	0	C7HN2O4P3S8	2	C7HN2O4P3S8[NaCl]	[M+K-2H]-	583.65	620.599	0.1				42.2									436						0		+
620.599	3285860	1457.97	24.2995	0	0.138713	0.815777	0.0537688	-0.0106505	29	44	15	14	2093	13	0	1	0	0	C9HO6P5S7	2	C9HO6P5S7	[M+K-2H]-	583.651	620.599	-0.73				42.2									436						0		+
620.599	3285860	1457.97	24.2995	0	0.138713	0.815777	0.0537688	-0.0106505	29	44	15	14	2093	13	0	1	0	0	C7H2O4P6S6	2	C7H2O4P6S6[NaCl]	[M+Cl]-	585.629	620.598	0.72				42.2									436						0		+
620.599	3285860	1457.97	24.2995	0	0.138713	0.815777	0.0537688	-0.0106505	29	44	15	14	2093	13	0	1	0	0	C4HN2O7P5S8	2	C4HN2O7P5S8	[M+Na-2H]-	599.624	620.598	0.57				42.2									436						0		+
620.599	3285860	1457.97	24.2995	0	0.138713	0.815777	0.0537688	-0.0106505	29	44	15	14	2093	13	0	1	0	0	C6H3O5P7S6	4	C6H3O5P7S6[NaCl]	[M-H]-	621.605	620.598	1				42.2									436						0		+
620.599	3285860	1457.97	24.2995	0	0.138713	0.815777	0.0537688	-0.0106505	29	44	15	14	2093	13	0	1	0	0	C40H79NO3	4	C40H79NO3	[M-H]-	621.606	620.599	0.12				42.2									436						0		+
620.599	3285860	1457.97	24.2995	0	0.138713	0.815777	0.0537688	-0.0106505	29	44	15	14	2093	13	0	1	0	0	C7H7P7S8	4	C7H7P7S8[NaCl]	[M-H]-	621.606	620.599	-0.4				42.2									436						0		+
853.641	502080	1460.74	24.3456	0	0.169708	0.577882	0.047068	-0.02982	61	45	102	35	306	0	0	0	NA	0		0	0								41.3									3524							0	SM 39:1 (771.63854+NaOAc)
917.463	407173	1157.75	19.2958	0.006099	3.05291	2.23277	-0.0303395	0.0478259	189	46	2156	214	32	0	0	0	NA	0		0	0								37									3372							0	PI 28:0 (753.45566+2NaOAc)
693.624	2192479	1448.29	24.1382	1e-06	0.134073	0.739933	0.0528979	-0.0159337	31	47	23	15	1239	0	0	0	NA	0		0	0								41.1									3955							0	13C to 692.61988
693.624	2192479	1448.29	24.1382	1e-06	0.134073	0.739933	0.0528979	-0.0159337	31	47	23	15	1239	0	0	0	NA	0		0	0								41.1									337						0		+
1187.07	125734	1355.61	22.5935	0.006959	0.373052	0.363219	0.0242474	-0.0516336	103	48	4391	458	19	0	0	0	NA	0		0	0																								0	13C of 1186.068 (nol)
801.546	737935	1376.53	22.9422	0	4.01789	2.2152	-0.03654	0.0431762	201	49	757	112	47	0	0	0	NA	0		0	0																								0	13C to 800.541 (nol)
747.568	921988	1261.36	21.0226	0.002312	2.37231	2.31477	-0.0234144	0.0504001	33	50	4300	503	15	0	0	0	NA	0		0	0										0									4868					0	side band
162.644	344933	1397.58	23.2931	7e-06	0.235223	0.471425	0.0401055	-0.0402124	149	51	419	77	94	0	0	0	NA	0		0	0																								0	Cer 38:2 (4- ion of 650.57284)
162.644	344933	1397.58	23.2931	7e-06	0.235223	0.471425	0.0401055	-0.0402124	149	51	419	77	94	0	0	0	NA	0		0	0																							0		+
653.592	29722517	1417.63	23.6272	0.09796	0.606456	1.2364	-0.0103638	0.0611637	6	52	467	1967	7	0	0	0	NA	0		0	0								36.3									4035							0	13C to 652.58870
653.592	29722517	1417.63	23.6272	0.09796	0.606456	1.2364	-0.0103638	0.0611637	6	52	467	1967	7	36	0	1	0	0	C38H75NO3	4	C37(13C)H75NO3	[M+Hac-H]-	594.578	653.592	0.26				36.3									408						0		+
653.592	29722517	1417.63	23.6272	0.09796	0.606456	1.2364	-0.0103638	0.0611637	6	52	467	1967	7	36	0	1	0	0	C5H3P7S8	4	C4(13C)H3P7S8[NaCl]	[M+Hac-H]-	594.578	653.592	-0.24				36.3									408						0		+
653.592	29722517	1417.63	23.6272	0.09796	0.606456	1.2364	-0.0103638	0.0611637	6	52	467	1967	7	36	0	1	0	0	C32H70N10	3	C32H70N10	[M+Hac-H]-	594.578	653.592	-0.42				36.3									408						0		+
653.592	29722517	1417.63	23.6272	0.09796	0.606456	1.2364	-0.0103638	0.0611637	6	52	467	1967	7	36	0	1	0	0	C4HNO2P6S8	3	C4HNO2P6S8[NaCl]	[M+Hac-H]-	594.579	653.592	-0.44				36.3									408						0		+
653.592	29722517	1417.63	23.6272	0.09796	0.606456	1.2364	-0.0103638	0.0611637	6	52	467	1967	7	36	0	1	0	0	C12HNOP6S8	1	C12HNOP6S8	[M+(37Cl)]-	616.625	653.591	1				36.3									408						0		+
653.592	29722517	1417.63	23.6272	0.09796	0.606456	1.2364	-0.0103638	0.0611637	6	52	467	1967	7	36	0	1	0	0	C3H2N4O5P6S8	2	C2(13C)H2N4O5P6S8	[M+(37Cl)]-	616.625	653.591	0.9				36.3									408						0		+
653.592	29722517	1417.63	23.6272	0.09796	0.606456	1.2364	-0.0103638	0.0611637	6	52	467	1967	7	36	0	1	0	0	C8H4O3P6S7	2	C7(13C)H4O3P6S7[NaCl]	[M+(37Cl)]-	616.625	653.592	0.79				36.3									408						0		+
653.592	29722517	1417.63	23.6272	0.09796	0.606456	1.2364	-0.0103638	0.0611637	6	52	467	1967	7	36	0	1	0	0	C7H2NO5P5S7	1	C7H2NO5P5S7[NaCl]	[M+(37Cl)]-	616.625	653.592	0.58				36.3									408						0		+
653.592	29722517	1417.63	23.6272	0.09796	0.606456	1.2364	-0.0103638	0.0611637	6	52	467	1967	7	36	0	1	0	0	C9HO6P5S8	2	C8(13C)HO6P5S8	[M+(37Cl)]-	616.626	653.593	-0.68				36.3									408						0		+
653.592	29722517	1417.63	23.6272	0.09796	0.606456	1.2364	-0.0103638	0.0611637	6	52	467	1967	7	36	0	1	0	0	C8H4O5P6S6	2	C7(13C)H4O5P6S6[NaCl]	[M+K-2H]-	616.643	653.591	0.92				36.3									408						0		+
653.592	29722517	1417.63	23.6272	0.09796	0.606456	1.2364	-0.0103638	0.0611637	6	52	467	1967	7	36	0	1	0	0	C7H2NO7P5S6	1	C7H2NO7P5S6[NaCl]	[M+K-2H]-	616.643	653.592	0.71				36.3									408						0		+
653.592	29722517	1417.63	23.6272	0.09796	0.606456	1.2364	-0.0103638	0.0611637	6	52	467	1967	7	36	0	1	0	0	C7HN2O6P3S8	2	C6(13C)HN2O6P3S8[NaCl]	[M+K-2H]-	616.643	653.592	0.24				36.3									408						0		+
653.592	29722517	1417.63	23.6272	0.09796	0.606456	1.2364	-0.0103638	0.0611637	6	52	467	1967	7	36	0	1	0	0	C5HN7OP6S8	1	C5HN7OP6S8	[M+K-2H]-	616.643	653.592	0.08				36.3									408						0		+
653.592	29722517	1417.63	23.6272	0.09796	0.606456	1.2364	-0.0103638	0.0611637	6	52	467	1967	7	36	0	1	0	0	C9H8P6S8	2	C8(13C)H8P6S8[NaCl]	[M+K-2H]-	616.644	653.592	-0.41				36.3									408						0		+
653.592	29722517	1417.63	23.6272	0.09796	0.606456	1.2364	-0.0103638	0.0611637	6	52	467	1967	7	36	0	1	0	0	C9HO8P5S7	2	C8(13C)HO8P5S7	[M+K-2H]-	616.644	653.592	-0.54				36.3									408						0		+
653.592	29722517	1417.63	23.6272	0.09796	0.606456	1.2364	-0.0103638	0.0611637	6	52	467	1967	7	36	0	1	0	0	C8H6NO2P5S8	1	C8H6NO2P5S8[NaCl]	[M+K-2H]-	616.644	653.592	-0.62				36.3									408						0		+
653.592	29722517	1417.63	23.6272	0.09796	0.606456	1.2364	-0.0103638	0.0611637	6	52	467	1967	7	36	0	1	0	0	C4H2O12P4S6	2	C3(13C)H2O12P4S6[NaCl]	[M+K-2H]-	616.644	653.593	-0.96				36.3									408						0		+
653.592	29722517	1417.63	23.6272	0.09796	0.606456	1.2364	-0.0103638	0.0611637	6	52	467	1967	7	36	0	1	0	0	C29H74N14	1	C29H74N14	[M+Cl]-	618.622	653.591	0.89				36.3									408						0		+
653.592	29722517	1417.63	23.6272	0.09796	0.606456	1.2364	-0.0103638	0.0611637	6	52	467	1967	7	36	0	1	0	0	C7H2O6P6S6	3	C6(13C)H2O6P6S6[NaCl]	[M+Cl]-	618.622	653.592	0.83				36.3									408						0		+
653.592	29722517	1417.63	23.6272	0.09796	0.606456	1.2364	-0.0103638	0.0611637	6	52	467	1967	7	36	0	1	0	0	C5HN6P7S8	3	C4(13C)HN6P7S8	[M+Cl]-	618.623	653.592	0.19				36.3									408						0		+
653.592	29722517	1417.63	23.6272	0.09796	0.606456	1.2364	-0.0103638	0.0611637	6	52	467	1967	7	36	0	1	0	0	C9HN3P6S7	1	C9HN3P6S7[NaCl]	[M+Cl]-	618.623	653.592	-0.13				36.3									408						0		+
653.592	29722517	1417.63	23.6272	0.09796	0.606456	1.2364	-0.0103638	0.0611637	6	52	467	1967	7	36	0	1	0	0	C8H6OP6S8	2	C7(13C)H6OP6S8[NaCl]	[M+Cl]-	618.623	653.592	-0.5				36.3									408						0		+
653.592	29722517	1417.63	23.6272	0.09796	0.606456	1.2364	-0.0103638	0.0611637	6	52	467	1967	7	36	0	1	0	0	C7H4NO3P5S8	1	C7H4NO3P5S8[NaCl]	[M+Cl]-	618.623	653.593	-0.71				36.3									408						0		+
653.592	29722517	1417.63	23.6272	0.09796	0.606456	1.2364	-0.0103638	0.0611637	6	52	467	1967	7	36	0	1	0	0	C42H83P	1	C42H83P	[M+Cl]-	618.623	653.593	-0.87				36.3									408						0		+
653.592	29722517	1417.63	23.6272	0.09796	0.606456	1.2364	-0.0103638	0.0611637	6	52	467	1967	7	36	0	1	0	0	C4HN2O9P5S8	2	C3(13C)HN2O9P5S8	[M+Na-2H]-	632.617	653.592	0.68				36.3									408						0		+
653.592	29722517	1417.63	23.6272	0.09796	0.606456	1.2364	-0.0103638	0.0611637	6	52	467	1967	7	36	0	1	0	0	C5H6NO5P7S8	1	C5H6NO5P7S8	[M+Na-2H]-	632.618	653.592	-0.18				36.3									408						0		+
653.592	29722517	1417.63	23.6272	0.09796	0.606456	1.2364	-0.0103638	0.0611637	6	52	467	1967	7	36	0	1	0	0	C11H2NOP5S8	1	C11H2NOP5S8[NaCl]	[M+Na-2H]-	632.618	653.592	-0.38				36.3									408						0		+
653.592	29722517	1417.63	23.6272	0.09796	0.606456	1.2364	-0.0103638	0.0611637	6	52	467	1967	7	36	0	1	0	0	C5HNO9P6S6	1	C5HNO9P6S6[NaCl]	[M-H]-	654.599	653.591	0.89				36.3									408						0		+
653.592	29722517	1417.63	23.6272	0.09796	0.606456	1.2364	-0.0103638	0.0611637	6	52	467	1967	7	36	0	1	0	0	C40H79NO5	2	C39(13C)H79NO5	[M-H]-	654.599	653.592	0.26				36.3									408						0		+
653.592	29722517	1417.63	23.6272	0.09796	0.606456	1.2364	-0.0103638	0.0611637	6	52	467	1967	7	36	0	1	0	0	C8H2N3OP7S7	1	C8H2N3OP7S7[NaCl]	[M-H]-	654.599	653.592	0.14				36.3									408						0		+
653.592	29722517	1417.63	23.6272	0.09796	0.606456	1.2364	-0.0103638	0.0611637	6	52	467	1967	7	36	0	1	0	0	C35H76N9P	2	C34(13C)H76N9P	[M-H]-	654.599	653.592	-0.21				36.3									408						0		+
653.592	29722517	1417.63	23.6272	0.09796	0.606456	1.2364	-0.0103638	0.0611637	6	52	467	1967	7	36	0	1	0	0	C7H7O2P7S8	2	C6(13C)H7O2P7S8[NaCl]	[M-H]-	654.6	653.592	-0.24				36.3									408						0		+
653.592	29722517	1417.63	23.6272	0.09796	0.606456	1.2364	-0.0103638	0.0611637	6	52	467	1967	7	36	0	1	0	0	C34H74N10O2	1	C34H74N10O2	[M-H]-	654.6	653.592	-0.42				36.3									408						0		+
653.592	29722517	1417.63	23.6272	0.09796	0.606456	1.2364	-0.0103638	0.0611637	6	52	467	1967	7	36	0	1	0	0	C6H5NO4P6S8	1	C6H5NO4P6S8[NaCl]	[M-H]-	654.6	653.592	-0.44				36.3									408						0		+
653.592	29722517	1417.63	23.6272	0.09796	0.606456	1.2364	-0.0103638	0.0611637	6	52	467	1967	7	36	0	1	0	0	C41H84OP2	1	C41H84OP2	[M-H]-	654.6	653.592	-0.6				36.3									408						0		+
653.592	29722517	1417.63	23.6272	0.09796	0.606456	1.2364	-0.0103638	0.0611637	6	52	467	1967	7	36	0	1	0	0	C38H81N3O	2	C37(13C)H81N3O[NaCl]	[M-H]-	654.6	653.593	-0.91				36.3									408						0		+
126.89	383742	1238.08	20.6346	9e-06	3.3005	2.17841	-0.0324291	0.0443067	287	53	1323	168	55	0	0	0	NA	0		0	0																								0	PE 28:0 (5- ion of 634.44525)
126.89	383742	1238.08	20.6346	9e-06	3.3005	2.17841	-0.0324291	0.0443067	287	53	1323	168	55	0	0	0	NA	0		0	0																							0		+
149.906	237828	1261.75	21.0292	0	3.39114	2.19593	-0.0326159	0.0429301	290	54	1192	163	56	0	0	0	NA	0		0	0																								0	13C2 of 149.50470
149.906	237828	1261.75	21.0292	0	3.39114	2.19593	-0.0326159	0.0429301	290	54	1192	163	56	0	0	0	NA	0		0	0																							0		13C2 of 149.50470
762.623	973697	1457.97	24.2995	0	0.14244	0.822289	0.0523788	-0.00984123	30	55	18	16	2245	0	0	0	NA	0		0	0								42									3782							0	Cer 40:1 (620.59879+HOAc+NaOAc)
149.505	5951176	1261.29	21.0215	0	3.48217	2.20991	-0.032564	0.0423778	297	56	1163	164	60	0	0	0	NA	0		0	0																								0	PG 34:1 (5- ion of 747.51785)
149.505	5951176	1261.29	21.0215	0	3.48217	2.20991	-0.032564	0.0423778	297	56	1163	164	60	0	0	0	NA	0		0	0																							0		PG 34:1 (5- ion of 747.51785)
729.591	1957968	1400.46	23.3409	0.000456	0.168439	0.497492	0.0433493	-0.0332013	89	57	181	55	150	1	3	0	NA	1	C41H83N2O6P	1	C41H83N2O6P	[M-H]-	730.599	729.592	-1.14																				['SM(d16:1/20:0)', 'SM(d18:0/18:1(9Z))', 'SM(d18:1/18:0)']	PE-Cer 39:1
826.614	1222167	1422.14	23.7023	0	0.183612	0.572042	0.0453291	-0.0296774	74	58	116	42	307	0	0	0	NA	0		0	0								44.4									3609							0	13C to 825.61014
846.524	367156	1302.02	21.7003	0.00022	0.269168	0.457869	0.0348643	-0.0406889	222	59	798	129	61	0	0	0	NA	0		0	0								45.4									3549							0	764.523+NaOAc (nol so no ID)
648.63	1041180	1500.46	25.0077	7.3e-05	0.192507	0.644265	0.0487305	-0.0226822	46	60	55	31	651	1	2	0	NA	1	C42H83NO3	2	C42H83NO3	[M-H]-	649.637	648.63	-0.24				42.5									4040							['Cer(d18:0/24:1(15Z))', 'Ceramide (d18:1/24:0)']	Cer 42:1 (no MSMS, but annotation seems correct)
648.63	1041180	1500.46	25.0077	7.3e-05	0.192507	0.644265	0.0487305	-0.0226822	46	60	55	31	651	50	0	1	0	0	C6H3O3P7S6	2	C6H3O3P7S6[NaCl]	[M+Hac-H]-	589.616	648.629	0.6				42.5									412						0		+
648.63	1041180	1500.46	25.0077	7.3e-05	0.192507	0.644265	0.0487305	-0.0226822	46	60	55	31	651	50	0	1	0	0	C40H79NO	2	C40H79NO	[M+Hac-H]-	589.616	648.63	-0.24				42.5									412						0		+
648.63	1041180	1500.46	25.0077	7.3e-05	0.192507	0.644265	0.0487305	-0.0226822	46	60	55	31	651	50	0	1	0	0	C7H3N6P7S7	2	C7H3N6P7S7	[M+(37Cl)]-	611.663	648.629	0.99				42.5									412						0		+
648.63	1041180	1500.46	25.0077	7.3e-05	0.192507	0.644265	0.0487305	-0.0226822	46	60	55	31	651	50	0	1	0	0	C8HN2O7P3S7	2	C8HN2O7P3S7[NaCl]	[M+(37Cl)]-	611.663	648.629	0.95				42.5									412						0		+
648.63	1041180	1500.46	25.0077	7.3e-05	0.192507	0.644265	0.0487305	-0.0226822	46	60	55	31	651	50	0	1	0	0	C5H6N4O3P6S8	2	C5H6N4O3P6S8	[M+(37Cl)]-	611.663	648.63	0.41				42.5									412						0		+
648.63	1041180	1500.46	25.0077	7.3e-05	0.192507	0.644265	0.0487305	-0.0226822	46	60	55	31	651	50	0	1	0	0	C6H4O10P2S8	2	C6H4O10P2S8[NaCl]	[M+(37Cl)]-	611.663	648.63	0.36				42.5									412						0		+
648.63	1041180	1500.46	25.0077	7.3e-05	0.192507	0.644265	0.0487305	-0.0226822	46	60	55	31	651	50	0	1	0	0	C10H8OP6S7	2	C10H8OP6S7[NaCl]	[M+(37Cl)]-	611.663	648.63	0.29				42.5									412						0		+
648.63	1041180	1500.46	25.0077	7.3e-05	0.192507	0.644265	0.0487305	-0.0226822	46	60	55	31	651	50	0	1	0	0	C10HO9P5S6	2	C10HO9P5S6	[M+(37Cl)]-	611.663	648.63	0.16				42.5									412						0		+
648.63	1041180	1500.46	25.0077	7.3e-05	0.192507	0.644265	0.0487305	-0.0226822	46	60	55	31	651	50	0	1	0	0	C5H2O13P4S5	1	C5H2O13P4S5[NaCl]	[M+(37Cl)]-	611.664	648.63	-0.26				42.5									412						0		+
648.63	1041180	1500.46	25.0077	7.3e-05	0.192507	0.644265	0.0487305	-0.0226822	46	60	55	31	651	50	0	1	0	0	C13H2N2OP6S7	2	C13H2N2OP6S7	[M+(37Cl)]-	611.664	648.63	-0.6				42.5									412						0		+
648.63	1041180	1500.46	25.0077	7.3e-05	0.192507	0.644265	0.0487305	-0.0226822	46	60	55	31	651	50	0	1	0	0	C3HN6O7P5S7	2	C3HN6O7P5S7	[M+(37Cl)]-	611.664	648.63	-0.9				42.5									412						0		+
648.63	1041180	1500.46	25.0077	7.3e-05	0.192507	0.644265	0.0487305	-0.0226822	46	60	55	31	651	50	0	1	0	0	C11H3O8P3S8	2	C11H3O8P3S8	[M+K-2H]-	611.681	648.629	0.91				42.5									412						0		+
648.63	1041180	1500.46	25.0077	7.3e-05	0.192507	0.644265	0.0487305	-0.0226822	46	60	55	31	651	50	0	1	0	0	C5H6N4O5P6S7	2	C5H6N4O5P6S7	[M+K-2H]-	611.681	648.63	0.54				42.5									412						0		+
648.63	1041180	1500.46	25.0077	7.3e-05	0.192507	0.644265	0.0487305	-0.0226822	46	60	55	31	651	50	0	1	0	0	C6H4O12P2S7	2	C6H4O12P2S7[NaCl]	[M+K-2H]-	611.681	648.63	0.49				42.5									412						0		+
648.63	1041180	1500.46	25.0077	7.3e-05	0.192507	0.644265	0.0487305	-0.0226822	46	60	55	31	651	50	0	1	0	0	C10H8O3P6S6	2	C10H8O3P6S6[NaCl]	[M+K-2H]-	611.681	648.63	0.42				42.5									412						0		+
648.63	1041180	1500.46	25.0077	7.3e-05	0.192507	0.644265	0.0487305	-0.0226822	46	60	55	31	651	50	0	1	0	0	C11H2N4OP4S7	2	C11H2N4OP4S7[NaCl]	[M+K-2H]-	611.681	648.63	0.33				42.5									412						0		+
648.63	1041180	1500.46	25.0077	7.3e-05	0.192507	0.644265	0.0487305	-0.0226822	46	60	55	31	651	50	0	1	0	0	C10HO11P5S5	2	C10HO11P5S5	[M+K-2H]-	611.681	648.63	0.29				42.5									412						0		+
648.63	1041180	1500.46	25.0077	7.3e-05	0.192507	0.644265	0.0487305	-0.0226822	46	60	55	31	651	50	0	1	0	0	C3H9N2O8P5S8	2	C3H9N2O8P5S8	[M+K-2H]-	611.681	648.63	-0.05				42.5									412						0		+
648.63	1041180	1500.46	25.0077	7.3e-05	0.192507	0.644265	0.0487305	-0.0226822	46	60	55	31	651	50	0	1	0	0	C5H2O15P4S4	2	C5H2O15P4S4[NaCl]	[M+K-2H]-	611.681	648.63	-0.13				42.5									412						0		+
648.63	1041180	1500.46	25.0077	7.3e-05	0.192507	0.644265	0.0487305	-0.0226822	46	60	55	31	651	50	0	1	0	0	C9H5N2O4P3S8	1	C9H5N2O4P3S8[NaCl]	[M+K-2H]-	611.681	648.63	-0.26				42.5									412						0		+
648.63	1041180	1500.46	25.0077	7.3e-05	0.192507	0.644265	0.0487305	-0.0226822	46	60	55	31	651	50	0	1	0	0	C13H2N2O3P6S6	1	C13H2N2O3P6S6	[M+K-2H]-	611.682	648.63	-0.46				42.5									412						0		+
648.63	1041180	1500.46	25.0077	7.3e-05	0.192507	0.644265	0.0487305	-0.0226822	46	60	55	31	651	50	0	1	0	0	C3H8N6OP6S7	1	C3H8N6OP6S7[NaCl]	[M+K-2H]-	611.682	648.63	-0.63				42.5									412						0		+
648.63	1041180	1500.46	25.0077	7.3e-05	0.192507	0.644265	0.0487305	-0.0226822	46	60	55	31	651	50	0	1	0	0	C3HN6O9P5S6	1	C3HN6O9P5S6	[M+K-2H]-	611.682	648.63	-0.77				42.5									412						0		+
648.63	1041180	1500.46	25.0077	7.3e-05	0.192507	0.644265	0.0487305	-0.0226822	46	60	55	31	651	50	0	1	0	0	C8H3N2O7P5S5	1	C8H3N2O7P5S5[NaCl]	[M+K-2H]-	611.682	648.63	-0.88				42.5									412						0		+
648.63	1041180	1500.46	25.0077	7.3e-05	0.192507	0.644265	0.0487305	-0.0226822	46	60	55	31	651	50	0	1	0	0	C7HO15PS8	1	C7HO15PS8	[M+K-2H]-	611.682	648.63	-0.98				42.5									412						0		+
648.63	1041180	1500.46	25.0077	7.3e-05	0.192507	0.644265	0.0487305	-0.0226822	46	60	55	31	651	50	0	1	0	0	C11H3N2OP7S5	2	C11H3N2OP7S5[NaCl]	[M+Cl]-	613.66	648.629	0.92				42.5									412						0		+
648.63	1041180	1500.46	25.0077	7.3e-05	0.192507	0.644265	0.0487305	-0.0226822	46	60	55	31	651	50	0	1	0	0	C10HO9P3S8	2	C10HO9P3S8	[M+Cl]-	613.66	648.629	0.82				42.5									412						0		+
648.63	1041180	1500.46	25.0077	7.3e-05	0.192507	0.644265	0.0487305	-0.0226822	46	60	55	31	651	50	0	1	0	0	C14H5P7S7	2	C14H5P7S7	[M+Cl]-	613.66	648.629	0.75				42.5									412						0		+
648.63	1041180	1500.46	25.0077	7.3e-05	0.192507	0.644265	0.0487305	-0.0226822	46	60	55	31	651	50	0	1	0	0	C4H4N4O6P6S7	2	C4H4N4O6P6S7	[M+Cl]-	613.66	648.63	0.45				42.5									412						0		+
648.63	1041180	1500.46	25.0077	7.3e-05	0.192507	0.644265	0.0487305	-0.0226822	46	60	55	31	651	50	0	1	0	0	C5H2O13P2S7	2	C5H2O13P2S7[NaCl]	[M+Cl]-	613.66	648.63	0.4				42.5									412						0		+
648.63	1041180	1500.46	25.0077	7.3e-05	0.192507	0.644265	0.0487305	-0.0226822	46	60	55	31	651	50	0	1	0	0	C9H6O4P6S6	2	C9H6O4P6S6[NaCl]	[M+Cl]-	613.66	648.63	0.33				42.5									412						0		+
648.63	1041180	1500.46	25.0077	7.3e-05	0.192507	0.644265	0.0487305	-0.0226822	46	60	55	31	651	50	0	1	0	0	C8H3N2O5P3S8	1	C8H3N2O5P3S8[NaCl]	[M+Cl]-	613.661	648.63	-0.35				42.5									412						0		+
648.63	1041180	1500.46	25.0077	7.3e-05	0.192507	0.644265	0.0487305	-0.0226822	46	60	55	31	651	50	0	1	0	0	C7HN2O8P5S5	1	C7HN2O8P5S5[NaCl]	[M+Cl]-	613.661	648.63	-0.98				42.5									412						0		+
648.63	1041180	1500.46	25.0077	7.3e-05	0.192507	0.644265	0.0487305	-0.0226822	46	60	55	31	651	50	0	1	0	0	C8H2N4O4P6S7	2	C8H2N4O4P6S7	[M+Na-2H]-	627.655	648.629	0.78				42.5									412						0		+
648.63	1041180	1500.46	25.0077	7.3e-05	0.192507	0.644265	0.0487305	-0.0226822	46	60	55	31	651	50	0	1	0	0	C13H4O2P6S6	2	C13H4O2P6S6[NaCl]	[M+Na-2H]-	627.655	648.629	0.66				42.5									412						0		+
648.63	1041180	1500.46	25.0077	7.3e-05	0.192507	0.644265	0.0487305	-0.0226822	46	60	55	31	651	50	0	1	0	0	C3H3N4O8P5S6	2	C3H3N4O8P5S6[NaCl]	[M+Na-2H]-	627.655	648.63	0.36				42.5									412						0		+
648.63	1041180	1500.46	25.0077	7.3e-05	0.192507	0.644265	0.0487305	-0.0226822	46	60	55	31	651	50	0	1	0	0	C6H5N2O7P5S8	2	C6H5N2O7P5S8	[M+Na-2H]-	627.655	648.63	0.19				42.5									412						0		+
648.63	1041180	1500.46	25.0077	7.3e-05	0.192507	0.644265	0.0487305	-0.0226822	46	60	55	31	651	50	0	1	0	0	C12HN2O3P3S8	2	C12HN2O3P3S8[NaCl]	[M+Na-2H]-	627.655	648.63	-0.02				42.5									412						0		+
648.63	1041180	1500.46	25.0077	7.3e-05	0.192507	0.644265	0.0487305	-0.0226822	46	60	55	31	651	50	0	1	0	0	C6H4N6P6S7	1	C6H4N6P6S7[NaCl]	[M+Na-2H]-	627.655	648.63	-0.4				42.5									412						0		+
648.63	1041180	1500.46	25.0077	7.3e-05	0.192507	0.644265	0.0487305	-0.0226822	46	60	55	31	651	50	0	1	0	0	C5H3N2O10P7S5	1	C5H3N2O10P7S5	[M+Na-2H]-	627.655	648.63	-0.44				42.5									412						0		+
648.63	1041180	1500.46	25.0077	7.3e-05	0.192507	0.644265	0.0487305	-0.0226822	46	60	55	31	651	50	0	1	0	0	C14HO5P5S7	1	C14HO5P5S7	[M+Na-2H]-	627.656	648.63	-0.81				42.5									412						0		+
648.63	1041180	1500.46	25.0077	7.3e-05	0.192507	0.644265	0.0487305	-0.0226822	46	60	55	31	651	50	0	1	0	0	C4H7N4O3P5S8	1	C4H7N4O3P5S8[NaCl]	[M+Na-2H]-	627.656	648.63	-0.98				42.5									412						0		+
648.63	1041180	1500.46	25.0077	7.3e-05	0.192507	0.644265	0.0487305	-0.0226822	46	60	55	31	651	50	0	1	0	0	C8H7O5P7S6	2	C8H7O5P7S6[NaCl]	[M-H]-	649.637	648.629	0.6				42.5									412						0		+
648.63	1041180	1500.46	25.0077	7.3e-05	0.192507	0.644265	0.0487305	-0.0226822	46	60	55	31	651	50	0	1	0	0	C9HN4O3P5S7	2	C9HN4O3P5S7[NaCl]	[M-H]-	649.637	648.63	0.51				42.5									412						0		+
648.63	1041180	1500.46	25.0077	7.3e-05	0.192507	0.644265	0.0487305	-0.0226822	46	60	55	31	651	50	0	1	0	0	C7H4N2O6P4S8	2	C7H4N2O6P4S8[NaCl]	[M-H]-	649.637	648.63	-0.08				42.5									412						0		+
648.63	1041180	1500.46	25.0077	7.3e-05	0.192507	0.644265	0.0487305	-0.0226822	46	60	55	31	651	50	0	1	0	0	C42H83NO3	2	C42H83NO3	[M-H]-	649.637	648.63	-0.24				42.5									412						0		+
648.63	1041180	1500.46	25.0077	7.3e-05	0.192507	0.644265	0.0487305	-0.0226822	46	60	55	31	651	50	0	1	0	0	C11HN2O5P7S6	1	C11HN2O5P7S6	[M-H]-	649.637	648.63	-0.28				42.5									412						0		+
648.63	1041180	1500.46	25.0077	7.3e-05	0.192507	0.644265	0.0487305	-0.0226822	46	60	55	31	651	50	0	1	0	0	C6H2N2O9P6S5	1	C6H2N2O9P6S5[NaCl]	[M-H]-	649.638	648.63	-0.71				42.5									412						0		+
648.63	1041180	1500.46	25.0077	7.3e-05	0.192507	0.644265	0.0487305	-0.0226822	46	60	55	31	651	50	0	1	0	0	C9H11P7S8	1	C9H11P7S8[NaCl]	[M-H]-	649.638	648.63	-0.74				42.5									412						0		+
648.63	1041180	1500.46	25.0077	7.3e-05	0.192507	0.644265	0.0487305	-0.0226822	46	60	55	31	651	50	0	1	0	0	C9H4O8P6S7	1	C9H4O8P6S7	[M-H]-	649.638	648.63	-0.87				42.5									412						0		+
680.62	24410079	1457.97	24.2995	0	0.150872	0.815438	0.0513357	-0.0108612	34	61	21	18	2019	1	1	0	NA	1	C40H79NO3	2	C40H79NO3	[M+Hac-H]-	621.606	680.62	0.02				44.3									3993							['Ceramide (d18:1/22:0)']	Cer 40:1 +HOAc seems correct, no MSMS
680.62	24410079	1457.97	24.2995	0	0.150872	0.815438	0.0513357	-0.0108612	34	61	21	18	2019	59	0	1	0	0	C6H3O5P7S6	4	C6H3O5P7S6[NaCl]	[M+Hac-H]-	621.605	680.619	0.82				44.3									370						0		+
680.62	24410079	1457.97	24.2995	0	0.150872	0.815438	0.0513357	-0.0108612	34	61	21	18	2019	59	0	1	0	0	C40H79NO3	4	C40H79NO3	[M+Hac-H]-	621.606	680.62	0.02				44.3									370						0		+
680.62	24410079	1457.97	24.2995	0	0.150872	0.815438	0.0513357	-0.0108612	34	61	21	18	2019	59	0	1	0	0	C7H7P7S8	4	C7H7P7S8[NaCl]	[M+Hac-H]-	621.606	680.62	-0.45				44.3									370						0		+
680.62	24410079	1457.97	24.2995	0	0.150872	0.815438	0.0513357	-0.0108612	34	61	21	18	2019	59	0	1	0	0	C5H6N4O5P6S8	2	C5H6N4O5P6S8	[M+(37Cl)]-	643.653	680.619	0.64				44.3									370						0		+
680.62	24410079	1457.97	24.2995	0	0.150872	0.815438	0.0513357	-0.0108612	34	61	21	18	2019	59	0	1	0	0	C6H4O12P2S8	2	C6H4O12P2S8[NaCl]	[M+(37Cl)]-	643.653	680.619	0.59				44.3									370						0		+
680.62	24410079	1457.97	24.2995	0	0.150872	0.815438	0.0513357	-0.0108612	34	61	21	18	2019	59	0	1	0	0	C10H8O3P6S7	2	C10H8O3P6S7[NaCl]	[M+(37Cl)]-	643.653	680.62	0.53				44.3									370						0		+
680.62	24410079	1457.97	24.2995	0	0.150872	0.815438	0.0513357	-0.0108612	34	61	21	18	2019	59	0	1	0	0	C11H2N4OP4S8	2	C11H2N4OP4S8[NaCl]	[M+(37Cl)]-	643.653	680.62	0.44				44.3									370						0		+
680.62	24410079	1457.97	24.2995	0	0.150872	0.815438	0.0513357	-0.0108612	34	61	21	18	2019	59	0	1	0	0	C10HO11P5S6	2	C10HO11P5S6	[M+(37Cl)]-	643.653	680.62	0.4				44.3									370						0		+
680.62	24410079	1457.97	24.2995	0	0.150872	0.815438	0.0513357	-0.0108612	34	61	21	18	2019	59	0	1	0	0	C5H2O15P4S5	2	C5H2O15P4S5[NaCl]	[M+(37Cl)]-	643.653	680.62	0				44.3									370						0		+
680.62	24410079	1457.97	24.2995	0	0.150872	0.815438	0.0513357	-0.0108612	34	61	21	18	2019	59	0	1	0	0	C13H2N2O3P6S7	2	C13H2N2O3P6S7	[M+(37Cl)]-	643.654	680.62	-0.32				44.3									370						0		+
680.62	24410079	1457.97	24.2995	0	0.150872	0.815438	0.0513357	-0.0108612	34	61	21	18	2019	59	0	1	0	0	C3H8N6OP6S8	2	C3H8N6OP6S8[NaCl]	[M+(37Cl)]-	643.654	680.62	-0.48				44.3									370						0		+
680.62	24410079	1457.97	24.2995	0	0.150872	0.815438	0.0513357	-0.0108612	34	61	21	18	2019	59	0	1	0	0	C3HN6O9P5S7	2	C3HN6O9P5S7	[M+(37Cl)]-	643.654	680.62	-0.61				44.3									370						0		+
680.62	24410079	1457.97	24.2995	0	0.150872	0.815438	0.0513357	-0.0108612	34	61	21	18	2019	59	0	1	0	0	C8H3N2O7P5S6	2	C8H3N2O7P5S6[NaCl]	[M+(37Cl)]-	643.654	680.62	-0.72				44.3									370						0		+
680.62	24410079	1457.97	24.2995	0	0.150872	0.815438	0.0513357	-0.0108612	34	61	21	18	2019	59	0	1	0	0	C11H5O6P5S8	2	C11H5O6P5S8	[M+(37Cl)]-	643.654	680.62	-0.88				44.3									370						0		+
680.62	24410079	1457.97	24.2995	0	0.150872	0.815438	0.0513357	-0.0108612	34	61	21	18	2019	59	0	1	0	0	C5H6N4O7P6S7	2	C5H6N4O7P6S7	[M+K-2H]-	643.671	680.619	0.76				44.3									370						0		+
680.62	24410079	1457.97	24.2995	0	0.150872	0.815438	0.0513357	-0.0108612	34	61	21	18	2019	59	0	1	0	0	C6H4O14P2S7	2	C6H4O14P2S7[NaCl]	[M+K-2H]-	643.671	680.619	0.72				44.3									370						0		+
680.62	24410079	1457.97	24.2995	0	0.150872	0.815438	0.0513357	-0.0108612	34	61	21	18	2019	59	0	1	0	0	C10H8O5P6S6	2	C10H8O5P6S6[NaCl]	[M+K-2H]-	643.671	680.619	0.65				44.3									370						0		+
680.62	24410079	1457.97	24.2995	0	0.150872	0.815438	0.0513357	-0.0108612	34	61	21	18	2019	59	0	1	0	0	C11H2N4O3P4S7	2	C11H2N4O3P4S7[NaCl]	[M+K-2H]-	643.671	680.619	0.56				44.3									370						0		+
680.62	24410079	1457.97	24.2995	0	0.150872	0.815438	0.0513357	-0.0108612	34	61	21	18	2019	59	0	1	0	0	C10HO13P5S5	2	C10HO13P5S5	[M+K-2H]-	643.671	680.62	0.53				44.3									370						0		+
680.62	24410079	1457.97	24.2995	0	0.150872	0.815438	0.0513357	-0.0108612	34	61	21	18	2019	59	0	1	0	0	C20HP7S4	2	C20HP7S4[NaCl]	[M+K-2H]-	643.671	680.62	0.26				44.3									370						0		+
680.62	24410079	1457.97	24.2995	0	0.150872	0.815438	0.0513357	-0.0108612	34	61	21	18	2019	59	0	1	0	0	C5H5N8P7S6	2	C5H5N8P7S6[NaCl]	[M+K-2H]-	643.671	680.62	0.21				44.3									370						0		+
680.62	24410079	1457.97	24.2995	0	0.150872	0.815438	0.0513357	-0.0108612	34	61	21	18	2019	59	0	1	0	0	C9H5N2O6P3S8	2	C9H5N2O6P3S8[NaCl]	[M+K-2H]-	643.671	680.62	0				44.3									370						0		+
680.62	24410079	1457.97	24.2995	0	0.150872	0.815438	0.0513357	-0.0108612	34	61	21	18	2019	59	0	1	0	0	C13H2N2O5P6S6	2	C13H2N2O5P6S6	[M+K-2H]-	643.671	680.62	-0.19				44.3									370						0		+
680.62	24410079	1457.97	24.2995	0	0.150872	0.815438	0.0513357	-0.0108612	34	61	21	18	2019	59	0	1	0	0	C3H8N6O3P6S7	2	C3H8N6O3P6S7[NaCl]	[M+K-2H]-	643.671	680.62	-0.35				44.3									370						0		+
680.62	24410079	1457.97	24.2995	0	0.150872	0.815438	0.0513357	-0.0108612	34	61	21	18	2019	59	0	1	0	0	C4H2N10OP4S8	2	C4H2N10OP4S8[NaCl]	[M+K-2H]-	643.672	680.62	-0.44				44.3									370						0		+
680.62	24410079	1457.97	24.2995	0	0.150872	0.815438	0.0513357	-0.0108612	34	61	21	18	2019	59	0	1	0	0	C8H3N2O9P5S5	2	C8H3N2O9P5S5[NaCl]	[M+K-2H]-	643.672	680.62	-0.59				44.3									370						0		+
680.62	24410079	1457.97	24.2995	0	0.150872	0.815438	0.0513357	-0.0108612	34	61	21	18	2019	59	0	1	0	0	C11H12P6S8	2	C11H12P6S8[NaCl]	[M+K-2H]-	643.672	680.62	-0.62				44.3									370						0		+
680.62	24410079	1457.97	24.2995	0	0.150872	0.815438	0.0513357	-0.0108612	34	61	21	18	2019	59	0	1	0	0	C7HO17PS8	2	C7HO17PS8	[M+K-2H]-	643.672	680.62	-0.68				44.3									370						0		+
680.62	24410079	1457.97	24.2995	0	0.150872	0.815438	0.0513357	-0.0108612	34	61	21	18	2019	59	0	1	0	0	C11H5O8P5S7	2	C11H5O8P5S7	[M+K-2H]-	643.672	680.62	-0.75				44.3									370						0		+
680.62	24410079	1457.97	24.2995	0	0.150872	0.815438	0.0513357	-0.0108612	34	61	21	18	2019	59	0	1	0	0	C17HO4P3S7	1	C17HO4P3S7[NaCl]	[M+K-2H]-	643.672	680.621	-0.95				44.3									370						0		+
680.62	24410079	1457.97	24.2995	0	0.150872	0.815438	0.0513357	-0.0108612	34	61	21	18	2019	59	0	1	0	0	C14H5O2P7S7	2	C14H5O2P7S7	[M+Cl]-	645.65	680.619	0.97				44.3									370						0		+
680.62	24410079	1457.97	24.2995	0	0.150872	0.815438	0.0513357	-0.0108612	34	61	21	18	2019	59	0	1	0	0	C4H11N4P7S8	3	C4H11N4P7S8[NaCl]	[M+Cl]-	645.65	680.619	0.8				44.3									370						0		+
680.62	24410079	1457.97	24.2995	0	0.150872	0.815438	0.0513357	-0.0108612	34	61	21	18	2019	59	0	1	0	0	C4H4N4O8P6S7	2	C4H4N4O8P6S7	[M+Cl]-	645.65	680.619	0.68				44.3									370						0		+
680.62	24410079	1457.97	24.2995	0	0.150872	0.815438	0.0513357	-0.0108612	34	61	21	18	2019	59	0	1	0	0	C5H2O15P2S7	3	C5H2O15P2S7[NaCl]	[M+Cl]-	645.65	680.619	0.63				44.3									370						0		+
680.62	24410079	1457.97	24.2995	0	0.150872	0.815438	0.0513357	-0.0108612	34	61	21	18	2019	59	0	1	0	0	C9H6O6P6S6	3	C9H6O6P6S6[NaCl]	[M+Cl]-	645.65	680.619	0.57				44.3									370						0		+
680.62	24410079	1457.97	24.2995	0	0.150872	0.815438	0.0513357	-0.0108612	34	61	21	18	2019	59	0	1	0	0	C4H3N8OP7S6	3	C4H3N8OP7S6[NaCl]	[M+Cl]-	645.65	680.62	0.12				44.3									370						0		+
680.62	24410079	1457.97	24.2995	0	0.150872	0.815438	0.0513357	-0.0108612	34	61	21	18	2019	59	0	1	0	0	C7H5N6P7S8	2	C7H5N6P7S8	[M+Cl]-	645.65	680.62	-0.04				44.3									370						0		+
680.62	24410079	1457.97	24.2995	0	0.150872	0.815438	0.0513357	-0.0108612	34	61	21	18	2019	59	0	1	0	0	C8H3N2O7P3S8	3	C8H3N2O7P3S8[NaCl]	[M+Cl]-	645.651	680.62	-0.08				44.3									370						0		+
680.62	24410079	1457.97	24.2995	0	0.150872	0.815438	0.0513357	-0.0108612	34	61	21	18	2019	59	0	1	0	0	C7HN2O10P5S5	3	C7HN2O10P5S5[NaCl]	[M+Cl]-	645.651	680.62	-0.68				44.3									370						0		+
680.62	24410079	1457.97	24.2995	0	0.150872	0.815438	0.0513357	-0.0108612	34	61	21	18	2019	59	0	1	0	0	C10H10OP6S8	3	C10H10OP6S8[NaCl]	[M+Cl]-	645.651	680.62	-0.71				44.3									370						0		+
680.62	24410079	1457.97	24.2995	0	0.150872	0.815438	0.0513357	-0.0108612	34	61	21	18	2019	59	0	1	0	0	C10H3O9P5S7	2	C10H3O9P5S7	[M+Cl]-	645.651	680.62	-0.84				44.3									370						0		+
680.62	24410079	1457.97	24.2995	0	0.150872	0.815438	0.0513357	-0.0108612	34	61	21	18	2019	59	0	1	0	0	C8H2N4O6P6S7	2	C8H2N4O6P6S7	[M+Na-2H]-	659.645	680.619	0.99				44.3									370						0		+
680.62	24410079	1457.97	24.2995	0	0.150872	0.815438	0.0513357	-0.0108612	34	61	21	18	2019	59	0	1	0	0	C13H4O4P6S6	2	C13H4O4P6S6[NaCl]	[M+Na-2H]-	659.645	680.619	0.88				44.3									370						0		+
680.62	24410079	1457.97	24.2995	0	0.150872	0.815438	0.0513357	-0.0108612	34	61	21	18	2019	59	0	1	0	0	C6H5N2O9P5S8	2	C6H5N2O9P5S8	[M+Na-2H]-	659.645	680.62	0.43				44.3									370						0		+
680.62	24410079	1457.97	24.2995	0	0.150872	0.815438	0.0513357	-0.0108612	34	61	21	18	2019	59	0	1	0	0	C12HN2O5P3S8	2	C12HN2O5P3S8[NaCl]	[M+Na-2H]-	659.645	680.62	0.23				44.3									370						0		+
680.62	24410079	1457.97	24.2995	0	0.150872	0.815438	0.0513357	-0.0108612	34	61	21	18	2019	59	0	1	0	0	C6H4N6O2P6S7	2	C6H4N6O2P6S7[NaCl]	[M+Na-2H]-	659.645	680.62	-0.13				44.3									370						0		+
680.62	24410079	1457.97	24.2995	0	0.150872	0.815438	0.0513357	-0.0108612	34	61	21	18	2019	59	0	1	0	0	C5H3N2O12P7S5	2	C5H3N2O12P7S5	[M+Na-2H]-	659.645	680.62	-0.17				44.3									370						0		+
680.62	24410079	1457.97	24.2995	0	0.150872	0.815438	0.0513357	-0.0108612	34	61	21	18	2019	59	0	1	0	0	C14HO7P5S7	2	C14HO7P5S7	[M+Na-2H]-	659.646	680.62	-0.53				44.3									370						0		+
680.62	24410079	1457.97	24.2995	0	0.150872	0.815438	0.0513357	-0.0108612	34	61	21	18	2019	59	0	1	0	0	C4H7N4O5P5S8	2	C4H7N4O5P5S8[NaCl]	[M+Na-2H]-	659.646	680.62	-0.69				44.3									370						0		+
680.62	24410079	1457.97	24.2995	0	0.150872	0.815438	0.0513357	-0.0108612	34	61	21	18	2019	59	0	1	0	0	C9H2O11P4S6	2	C9H2O11P4S6[NaCl]	[M+Na-2H]-	659.646	680.62	-0.93				44.3									370						0		+
680.62	24410079	1457.97	24.2995	0	0.150872	0.815438	0.0513357	-0.0108612	34	61	21	18	2019	59	0	1	0	0	C8H7O7P7S6	2	C8H7O7P7S6[NaCl]	[M-H]-	681.627	680.619	0.82				44.3									370						0		+
680.62	24410079	1457.97	24.2995	0	0.150872	0.815438	0.0513357	-0.0108612	34	61	21	18	2019	59	0	1	0	0	C9HN4O5P5S7	2	C9HN4O5P5S7[NaCl]	[M-H]-	681.627	680.619	0.73				44.3									370						0		+
680.62	24410079	1457.97	24.2995	0	0.150872	0.815438	0.0513357	-0.0108612	34	61	21	18	2019	59	0	1	0	0	C7H4N2O8P4S8	2	C7H4N2O8P4S8[NaCl]	[M-H]-	681.627	680.62	0.17				44.3									370						0		+
680.62	24410079	1457.97	24.2995	0	0.150872	0.815438	0.0513357	-0.0108612	34	61	21	18	2019	59	0	1	0	0	C42H83NO5	2	C42H83NO5	[M-H]-	681.627	680.62	0.02				44.3									370						0		+
680.62	24410079	1457.97	24.2995	0	0.150872	0.815438	0.0513357	-0.0108612	34	61	21	18	2019	59	0	1	0	0	C11HN2O7P7S6	2	C11HN2O7P7S6	[M-H]-	681.627	680.62	-0.02				44.3									370						0		+
680.62	24410079	1457.97	24.2995	0	0.150872	0.815438	0.0513357	-0.0108612	34	61	21	18	2019	59	0	1	0	0	C6H2N2O11P6S5	2	C6H2N2O11P6S5[NaCl]	[M-H]-	681.627	680.62	-0.42				44.3									370						0		+
680.62	24410079	1457.97	24.2995	0	0.150872	0.815438	0.0513357	-0.0108612	34	61	21	18	2019	59	0	1	0	0	C37H80N9P	2	C37H80N9P	[M-H]-	681.627	680.62	-0.43				44.3									370						0		+
680.62	24410079	1457.97	24.2995	0	0.150872	0.815438	0.0513357	-0.0108612	34	61	21	18	2019	59	0	1	0	0	C9H11O2P7S8	2	C9H11O2P7S8[NaCl]	[M-H]-	681.627	680.62	-0.45				44.3									370						0		+
680.62	24410079	1457.97	24.2995	0	0.150872	0.815438	0.0513357	-0.0108612	34	61	21	18	2019	59	0	1	0	0	C9H4O10P6S7	2	C9H4O10P6S7	[M-H]-	681.628	680.62	-0.58				44.3									370						0		+
1199.03	1454348	1312.08	21.8681	9.4e-05	0.183021	0.674788	0.0485092	-0.0190342	49	62	47	32	659	0	0	0	NA	0		0	0								40									2891							0	13C2 to 1197.025
610.578	1353572	1407.16	23.4527	0.000424	3.01009	1.97215	-0.0308327	0.0420411	327	63	1422	201	76	0	0	0	NA	0		0	0																								0
610.578	1353572	1407.16	23.4527	0.000424	3.01009	1.97215	-0.0308327	0.0420411	327	63	1422	201	76	6	0	1	0	0	C36H73NO2	1	C36H73NO2	[M+Hac-H]-	551.564	610.578	0.26																			0
610.578	1353572	1407.16	23.4527	0.000424	3.01009	1.97215	-0.0308327	0.0420411	327	63	1422	201	76	6	0	1	0	0	C6H2O2P6S7	1	C6H2O2P6S7[NaCl]	[M+(37Cl)]-	573.611	610.578	0.82																			0
610.578	1353572	1407.16	23.4527	0.000424	3.01009	1.97215	-0.0308327	0.0420411	327	63	1422	201	76	6	0	1	0	0	C6H2O4P6S6	1	C6H2O4P6S6[NaCl]	[M+K-2H]-	573.629	610.578	0.97																			0
610.578	1353572	1407.16	23.4527	0.000424	3.01009	1.97215	-0.0308327	0.0420411	327	63	1422	201	76	6	0	1	0	0	C6H4P6S8	2	C6H4P6S8[NaCl]	[M+Cl]-	575.609	610.578	-0.55																			0
610.578	1353572	1407.16	23.4527	0.000424	3.01009	1.97215	-0.0308327	0.0420411	327	63	1422	201	76	6	0	1	0	0	C38H77NO4	1	C38H77NO4	[M-H]-	611.585	610.578	0.26																			0
610.578	1353572	1407.16	23.4527	0.000424	3.01009	1.97215	-0.0308327	0.0420411	327	63	1422	201	76	6	0	1	0	0	C5H5OP7S8	2	C5H5OP7S8[NaCl]	[M-H]-	611.586	610.578	-0.27																			0
908.617	412953	1422.42	23.7071	0	0.189611	0.590455	0.0445615	-0.0290777	79	64	126	48	315	0	0	0	NA	0		0	0								44.9									3396							0	13C to 907.61346
712.548	117992	1321.89	22.0315	6e-06	0.422057	0.395897	0.0228416	-0.0501207	77	65	4144	532	21	0	0	0	NA	0		0	0																								0
902.515	243253	1268.11	21.1351	2e-06	0.343515	0.453615	0.0290326	-0.0435414	294	66	1948	257	59	0	0	0	NA	0		0	0																								0
753.456	2716186	1157.88	19.298	0.007253	2.86463	2.15384	-0.0286841	0.0457383	207	67	2320	265	39	1	5	0	NA	1	C37H71O13P	1	C37H71O13P	[M-H]-	754.463	753.456	-0.39				37.4									3804							['PI(12:0/16:0)', 'PI(13:0/15:0)', 'PI(14:0/14:0)', 'PI(15:0/13:0)', 'PI(16:0/12:0)']	PI 28:0 (MSMS)
654.539	9836022	1401.18	23.353	0.911279	1.23876	1.12749	-0.0507414	-0.00577885	32	68	6	20	1886	0	0	0	NA	0		0	0								30.5									4034							0	13C to 653.53614
654.539	9836022	1401.18	23.353	0.911279	1.23876	1.12749	-0.0507414	-0.00577885	32	68	6	20	1886	22	0	1	0	0	C25H66N13OP	1	C25H66N13OP	[M+Hac-H]-	595.525	654.539	0.77				30.5									407						0		+
654.539	9836022	1401.18	23.353	0.911279	1.23876	1.12749	-0.0507414	-0.00577885	32	68	6	20	1886	22	0	1	0	0	C37H70O5	4	C36(13C)H70O5	[M+Hac-H]-	595.526	654.54	-0.13				30.5									407						0		+
654.539	9836022	1401.18	23.353	0.911279	1.23876	1.12749	-0.0507414	-0.00577885	32	68	6	20	1886	22	0	1	0	0	C32H67N8P	4	C31(13C)H67N8P	[M+Hac-H]-	595.526	654.54	-0.59				30.5									407						0		+
654.539	9836022	1401.18	23.353	0.911279	1.23876	1.12749	-0.0507414	-0.00577885	32	68	6	20	1886	22	0	1	0	0	C31H65N9O2	2	C31H65N9O2	[M+Hac-H]-	595.526	654.54	-0.8				30.5									407						0		+
654.539	9836022	1401.18	23.353	0.911279	1.23876	1.12749	-0.0507414	-0.00577885	32	68	6	20	1886	22	0	1	0	0	C43H72N2	2	C42(13C)H72N2	[M+(37Cl)]-	617.573	654.539	0.15				30.5									407						0		+
654.539	9836022	1401.18	23.353	0.911279	1.23876	1.12749	-0.0507414	-0.00577885	32	68	6	20	1886	22	0	1	0	0	C28H68N14O	2	C27(13C)H68N14O	[M+(37Cl)]-	617.573	654.54	-0.62				30.5									407						0		+
654.539	9836022	1401.18	23.353	0.911279	1.23876	1.12749	-0.0507414	-0.00577885	32	68	6	20	1886	22	0	1	0	0	C35H78N4P2	2	C34(13C)H78N4P2	[M+(37Cl)]-	617.574	654.54	-0.81				30.5									407						0		+
654.539	9836022	1401.18	23.353	0.911279	1.23876	1.12749	-0.0507414	-0.00577885	32	68	6	20	1886	22	0	1	0	0	C29H71N13O	1	C29H71N13O	[M+K-2H]-	617.59	654.539	0.6				30.5									407						0		+
654.539	9836022	1401.18	23.353	0.911279	1.23876	1.12749	-0.0507414	-0.00577885	32	68	6	20	1886	22	0	1	0	0	C36H72N8	2	C35(13C)H72N8	[M+K-2H]-	617.591	654.54	-0.77				30.5									407						0		+
654.539	9836022	1401.18	23.353	0.911279	1.23876	1.12749	-0.0507414	-0.00577885	32	68	6	20	1886	22	0	1	0	0	C29H71N12P	2	C28(13C)H71N12P	[M+Cl]-	619.57	654.539	0.71				30.5									407						0		+
654.539	9836022	1401.18	23.353	0.911279	1.23876	1.12749	-0.0507414	-0.00577885	32	68	6	20	1886	22	0	1	0	0	C28H69N13O2	1	C28H69N13O2	[M+Cl]-	619.57	654.539	0.51				30.5									407						0		+
654.539	9836022	1401.18	23.353	0.911279	1.23876	1.12749	-0.0507414	-0.00577885	32	68	6	20	1886	22	0	1	0	0	C35H70N8O	2	C34(13C)H70N8O	[M+Cl]-	619.571	654.54	-0.86				30.5									407						0		+
654.539	9836022	1401.18	23.353	0.911279	1.23876	1.12749	-0.0507414	-0.00577885	32	68	6	20	1886	22	0	1	0	0	C32H67N13	1	C32H67N13	[M+Na-2H]-	633.564	654.539	0.83				30.5									407						0		+
654.539	9836022	1401.18	23.353	0.911279	1.23876	1.12749	-0.0507414	-0.00577885	32	68	6	20	1886	22	0	1	0	0	C31H72N10OS	2	C30(13C)H72N10OS	[M+Na-2H]-	633.564	654.539	0.46				30.5									407						0		+
654.539	9836022	1401.18	23.353	0.911279	1.23876	1.12749	-0.0507414	-0.00577885	32	68	6	20	1886	22	0	1	0	0	C4HO7P7S8	1	C4HO7P7S8	[M+Na-2H]-	633.565	654.54	-0.56				30.5									407						0		+
654.539	9836022	1401.18	23.353	0.911279	1.23876	1.12749	-0.0507414	-0.00577885	32	68	6	20	1886	22	0	1	0	0	C28H72N12OP2	1	C27(13C)H72N12OP2	[M-H]-	655.546	654.539	0.98				30.5									407						0		+
654.539	9836022	1401.18	23.353	0.911279	1.23876	1.12749	-0.0507414	-0.00577885	32	68	6	20	1886	22	0	1	0	0	C27H70N13O3P	1	C27H70N13O3P	[M-H]-	655.546	654.539	0.77				30.5									407						0		+
654.539	9836022	1401.18	23.353	0.911279	1.23876	1.12749	-0.0507414	-0.00577885	32	68	6	20	1886	22	0	1	0	0	C35H74N7PS	1	C35H74N7PS	[M-H]-	655.546	654.539	0.49				30.5									407						0		+
654.539	9836022	1401.18	23.353	0.911279	1.23876	1.12749	-0.0507414	-0.00577885	32	68	6	20	1886	22	0	1	0	0	C39H74O7	2	C38(13C)H74O7	[M-H]-	655.547	654.54	-0.13				30.5									407						0		+
654.539	9836022	1401.18	23.353	0.911279	1.23876	1.12749	-0.0507414	-0.00577885	32	68	6	20	1886	22	0	1	0	0	C38H79NOS	1	C38H79NOS[NaCl]	[M-H]-	655.547	654.54	-0.2				30.5									407						0		+
654.539	9836022	1401.18	23.353	0.911279	1.23876	1.12749	-0.0507414	-0.00577885	32	68	6	20	1886	22	0	1	0	0	C34H71N8O2P	2	C33(13C)H71N8O2P	[M-H]-	655.547	654.54	-0.59				30.5									407						0		+
654.539	9836022	1401.18	23.353	0.911279	1.23876	1.12749	-0.0507414	-0.00577885	32	68	6	20	1886	22	0	1	0	0	C33H69N9O4	1	C33H69N9O4	[M-H]-	655.547	654.54	-0.8				30.5									407						0		+
670.591	608373	1479.38	24.6564	0.000241	0.166901	0.627976	0.0470319	-0.0239342	57	69	79	36	549	1	1	0	NA	1	C41H81NO3	2	C41H81NO3	[M+Cl]-	635.622	670.591	-0.02																				['Cer(d18:1/23:0)']
670.591	608373	1479.38	24.6564	0.000241	0.166901	0.627976	0.0470319	-0.0239342	57	69	79	36	549	31	0	1	0	0	C38H78NO2P	1	C38H78NO2P	[M+Hac-H]-	611.577	670.591	0.24																			0
670.591	608373	1479.38	24.6564	0.000241	0.166901	0.627976	0.0470319	-0.0239342	57	69	79	36	549	31	0	1	0	0	C4H3O11P3S8	1	C4H3O11P3S8[NaCl]	[M+(37Cl)]-	633.624	670.59	0.82																			0
670.591	608373	1479.38	24.6564	0.000241	0.166901	0.627976	0.0470319	-0.0239342	57	69	79	36	549	31	0	1	0	0	C8H7O2P7S7	1	C8H7O2P7S7[NaCl]	[M+(37Cl)]-	633.624	670.591	0.75																			0
670.591	608373	1479.38	24.6564	0.000241	0.166901	0.627976	0.0470319	-0.0239342	57	69	79	36	549	31	0	1	0	0	C9HN4P5S8	1	C9HN4P5S8[NaCl]	[M+(37Cl)]-	633.624	670.591	0.66																			0
670.591	608373	1479.38	24.6564	0.000241	0.166901	0.627976	0.0470319	-0.0239342	57	69	79	36	549	31	0	1	0	0	C42H83NS	1	C42H83NS	[M+(37Cl)]-	633.625	670.591	-0.06																			0
670.591	608373	1479.38	24.6564	0.000241	0.166901	0.627976	0.0470319	-0.0239342	57	69	79	36	549	31	0	1	0	0	C11HN2O2P7S7	1	C11HN2O2P7S7	[M+(37Cl)]-	633.625	670.591	-0.1																			0
670.591	608373	1479.38	24.6564	0.000241	0.166901	0.627976	0.0470319	-0.0239342	57	69	79	36	549	31	0	1	0	0	C6H2N2O6P6S6	1	C6H2N2O6P6S6[NaCl]	[M+(37Cl)]-	633.625	670.591	-0.51																			0
670.591	608373	1479.38	24.6564	0.000241	0.166901	0.627976	0.0470319	-0.0239342	57	69	79	36	549	31	0	1	0	0	C9H4O5P6S8	1	C9H4O5P6S8	[M+(37Cl)]-	633.625	670.591	-0.67																			0
670.591	608373	1479.38	24.6564	0.000241	0.166901	0.627976	0.0470319	-0.0239342	57	69	79	36	549	31	0	1	0	0	C8H7O4P7S6	1	C8H7O4P7S6[NaCl]	[M+K-2H]-	633.642	670.59	0.88																			0
670.591	608373	1479.38	24.6564	0.000241	0.166901	0.627976	0.0470319	-0.0239342	57	69	79	36	549	31	0	1	0	0	C9HN4O2P5S7	1	C9HN4O2P5S7[NaCl]	[M+K-2H]-	633.642	670.59	0.79																			0
670.591	608373	1479.38	24.6564	0.000241	0.166901	0.627976	0.0470319	-0.0239342	57	69	79	36	549	31	0	1	0	0	C7H4N2O5P4S8	1	C7H4N2O5P4S8[NaCl]	[M+K-2H]-	633.642	670.591	0.22																			0
670.591	608373	1479.38	24.6564	0.000241	0.166901	0.627976	0.0470319	-0.0239342	57	69	79	36	549	31	0	1	0	0	C42H83NO2	1	C42H83NO2	[M+K-2H]-	633.642	670.591	0.07																			0
670.591	608373	1479.38	24.6564	0.000241	0.166901	0.627976	0.0470319	-0.0239342	57	69	79	36	549	31	0	1	0	0	C11HN2O4P7S6	1	C11HN2O4P7S6	[M+K-2H]-	633.642	670.591	0.03																			0
670.591	608373	1479.38	24.6564	0.000241	0.166901	0.627976	0.0470319	-0.0239342	57	69	79	36	549	31	0	1	0	0	C6H2N2O8P6S5	1	C6H2N2O8P6S5[NaCl]	[M+K-2H]-	633.643	670.591	-0.38																			0
670.591	608373	1479.38	24.6564	0.000241	0.166901	0.627976	0.0470319	-0.0239342	57	69	79	36	549	31	0	1	0	0	C9H4O7P6S7	1	C9H4O7P6S7	[M+K-2H]-	633.643	670.591	-0.54																			0
670.591	608373	1479.38	24.6564	0.000241	0.166901	0.627976	0.0470319	-0.0239342	57	69	79	36	549	31	0	1	0	0	C4H5O11P5S6	1	C4H5O11P5S6[NaCl]	[M+K-2H]-	633.643	670.592	-0.95																			0
670.591	608373	1479.38	24.6564	0.000241	0.166901	0.627976	0.0470319	-0.0239342	57	69	79	36	549	31	0	1	0	0	C4HN8O2P7S7	1	C4HN8O2P7S7	[M+K-2H]-	633.643	670.592	-1																			0
670.591	608373	1479.38	24.6564	0.000241	0.166901	0.627976	0.0470319	-0.0239342	57	69	79	36	549	31	0	1	0	0	C7H5O5P7S6	1	C7H5O5P7S6[NaCl]	[M+Cl]-	635.621	670.59	0.79																			0
670.591	608373	1479.38	24.6564	0.000241	0.166901	0.627976	0.0470319	-0.0239342	57	69	79	36	549	31	0	1	0	0	C6H2N2O6P4S8	1	C6H2N2O6P4S8[NaCl]	[M+Cl]-	635.622	670.591	0.13																			0
670.591	608373	1479.38	24.6564	0.000241	0.166901	0.627976	0.0470319	-0.0239342	57	69	79	36	549	31	0	1	0	0	C41H81NO3	1	C41H81NO3	[M+Cl]-	635.622	670.591	-0.02																			0
670.591	608373	1479.38	24.6564	0.000241	0.166901	0.627976	0.0470319	-0.0239342	57	69	79	36	549	31	0	1	0	0	C8H9P7S8	1	C8H9P7S8[NaCl]	[M+Cl]-	635.622	670.591	-0.5																			0
670.591	608373	1479.38	24.6564	0.000241	0.166901	0.627976	0.0470319	-0.0239342	57	69	79	36	549	31	0	1	0	0	C8H2O8P6S7	1	C8H2O8P6S7	[M+Cl]-	635.622	670.591	-0.63																			0
670.591	608373	1479.38	24.6564	0.000241	0.166901	0.627976	0.0470319	-0.0239342	57	69	79	36	549	31	0	1	0	0	C4H4N2O8P6S8	1	C4H4N2O8P6S8	[M+Na-2H]-	649.616	670.591	0.66																			0
670.591	608373	1479.38	24.6564	0.000241	0.166901	0.627976	0.0470319	-0.0239342	57	69	79	36	549	31	0	1	0	0	C45H79NO	1	C45H79NO	[M+Na-2H]-	649.616	670.591	0.29																			0
670.591	608373	1479.38	24.6564	0.000241	0.166901	0.627976	0.0470319	-0.0239342	57	69	79	36	549	31	0	1	0	0	C4H3N6OP7S7	1	C4H3N6OP7S7[NaCl]	[M+Na-2H]-	649.616	670.591	0.09																			0
670.591	608373	1479.38	24.6564	0.000241	0.166901	0.627976	0.0470319	-0.0239342	57	69	79	36	549	31	0	1	0	0	C30H75N13O2	1	C30H75N13O2	[M+Na-2H]-	649.617	670.591	-0.46																			0
670.591	608373	1479.38	24.6564	0.000241	0.166901	0.627976	0.0470319	-0.0239342	57	69	79	36	549	31	0	1	0	0	C7HO10P5S6	1	C7HO10P5S6[NaCl]	[M+Na-2H]-	649.617	670.592	-0.72																			0
670.591	608373	1479.38	24.6564	0.000241	0.166901	0.627976	0.0470319	-0.0239342	57	69	79	36	549	31	0	1	0	0	C5H3N2O7P5S8	1	C5H3N2O7P5S8[NaCl]	[M-H]-	671.598	670.591	0.39																			0
670.591	608373	1479.38	24.6564	0.000241	0.166901	0.627976	0.0470319	-0.0239342	57	69	79	36	549	31	0	1	0	0	C40H82NO4P	1	C40H82NO4P	[M-H]-	671.598	670.591	0.24																			0
670.591	608373	1479.38	24.6564	0.000241	0.166901	0.627976	0.0470319	-0.0239342	57	69	79	36	549	31	0	1	0	0	C4HN2O10P7S5	1	C4HN2O10P7S5[NaCl]	[M-H]-	671.598	670.591	-0.21																			0
670.591	608373	1479.38	24.6564	0.000241	0.166901	0.627976	0.0470319	-0.0239342	57	69	79	36	549	31	0	1	0	0	C7H3O9P7S7	1	C7H3O9P7S7	[M-H]-	671.599	670.591	-0.37																			0
158.612	510111	1239.66	20.661	7e-06	3.00536	2.1493	-0.0299655	0.0436594	317	70	1742	228	62	0	0	0	NA	0		0	0																								0
158.612	510111	1239.66	20.661	7e-06	3.00536	2.1493	-0.0299655	0.0436594	317	70	1742	228	62	0	0	0	NA	0		0	0																							0
773.533	48825652	1260.09	21.0014	0	4.32536	1.9563	-0.0380499	0.0358142	172	71	410	94	133	2	17	0	NA	1	C42H79O10P	1	C42H79O10P	[M-H]-	774.541	773.534	-0.42				47.1									3746							['LBPA(18:1(9Z)/18:1(9Z))', 'PG(14:0/22:2(13Z,16Z))', 'PG(14:1(9Z)/22:1(11Z))', 'PG(16:0/20:2(11Z,14Z))', 'PG(16:1(9Z)/20:1(11Z))', 'PG(17:1(9Z)/19:1(9Z))', 'PG(17:2(9Z,12Z)/19:0)', 'PG(18:0/18:2(9Z,12Z))', 'PG(18:1(9E)/18:1(9E))', 'PG(18:1(9Z)/18:1(9Z))', 'PG(18:2(9Z,12Z)/18:0)', 'PG(19:0/17:2(9Z,12Z))', 'PG(19:1(9Z)/17:1(9Z))', 'PG(20:1(11Z)/16:1(9Z))', 'PG(20:2(11Z,14Z)/16:0)', 'PG(22:1(11Z)/1…	PG 36:2 (MSMS: 281)
773.533	48825652	1260.09	21.0014	0	4.32536	1.9563	-0.0380499	0.0358142	172	71	410	94	133	2	15	0	NA	1	C40H75O8P	2	C40H75O8P	[M+Hac-H]-	714.52	773.534	-0.42				47.1									3746							['NA', 'PA(15:0/22:2(13Z,16Z))', 'PA(15:1(9Z)/22:1(11Z))', 'PA(17:0/20:2(11Z,14Z))', 'PA(17:1(9Z)/20:1(11Z))', 'PA(17:2(9Z,12Z)/20:0)', 'PA(18:1(9Z)/19:1(9Z))', 'PA(18:2(9Z,12Z)/19:0)', 'PA(19:0/18:2(9Z,12Z))', 'PA(19:1(9Z)/18:1(9Z))', 'PA(20:0/17:2(9Z,12Z))', 'PA(20:1(11Z)/17:1(9Z))', 'PA(20:2(11Z,14Z)/17:0)', 'PA(22:1(11Z)/15:1(9Z))', 'PA(22:2(13Z,16Z)/15:0)']	+
688.583	690289	1346.21	22.4369	0.001891	0.396931	0.437418	0.0255878	-0.0511262	111	72	4514	379	20	0	0	0	NA	0		0	0																								0
688.583	690289	1346.21	22.4369	0.001891	0.396931	0.437418	0.0255878	-0.0511262	111	72	4514	379	20	0	0	0	NA	0		0	0																							0
825.61	2499869	1422.38	23.7064	0	0.188751	0.580763	0.0443416	-0.0288113	83	73	129	51	336	0	0	0	NA	0		0	0								44.4									3609							0	SM 37:1 (743.60705+NaOAc)
154.908	312767	1259.19	20.9865	0	4.25662	1.89504	-0.0389069	0.0353347	159	74	352	85	167	0	0	0	NA	0		0	0																								0	13C of 154.70788
154.908	312767	1259.19	20.9865	0	4.25662	1.89504	-0.0389069	0.0353347	159	74	352	85	167	0	0	0	NA	0		0	0																							0		+
770.626	1918228	1413.04	23.5507	1e-06	0.186394	0.591481	0.0445354	-0.0282366	78	75	119	50	365	0	0	0	NA	0		0	0								19.7,45.3									37573760							0
666.604	7597942	1458.25	24.3041	0	0.158421	0.80477	0.0499869	-0.0114301	37	76	26	21	1920	1	1	0	NA	1	C39H77NO3	2	C39H77NO3	[M+Hac-H]-	607.59	666.604	0.23				39.6									4007							['Cer(d16:1/23:0)']	Cer 39:1 (no MSMS)
666.604	7597942	1458.25	24.3041	0	0.158421	0.80477	0.0499869	-0.0114301	37	76	26	21	1920	33	0	1	0	0	C39H77NO3	2	C39H77NO3	[M+Hac-H]-	607.59	666.604	0.23				39.6									382						0		+
666.604	7597942	1458.25	24.3041	0	0.158421	0.80477	0.0499869	-0.0114301	37	76	26	21	1920	33	0	1	0	0	C6H5P7S8	2	C6H5P7S8[NaCl]	[M+Hac-H]-	607.591	666.605	-0.25				39.6									382						0		+
666.604	7597942	1458.25	24.3041	0	0.158421	0.80477	0.0499869	-0.0114301	37	76	26	21	1920	33	0	1	0	0	C4H4N4O5P6S8	1	C4H4N4O5P6S8	[M+(37Cl)]-	629.637	666.604	0.86				39.6									382						0		+
666.604	7597942	1458.25	24.3041	0	0.158421	0.80477	0.0499869	-0.0114301	37	76	26	21	1920	33	0	1	0	0	C5H2O12P2S8	1	C5H2O12P2S8[NaCl]	[M+(37Cl)]-	629.637	666.604	0.82				39.6									382						0		+
666.604	7597942	1458.25	24.3041	0	0.158421	0.80477	0.0499869	-0.0114301	37	76	26	21	1920	33	0	1	0	0	C9H6O3P6S7	1	C9H6O3P6S7[NaCl]	[M+(37Cl)]-	629.637	666.604	0.75				39.6									382						0		+
666.604	7597942	1458.25	24.3041	0	0.158421	0.80477	0.0499869	-0.0114301	37	76	26	21	1920	33	0	1	0	0	C7HN2O7P5S6	2	C7HN2O7P5S6[NaCl]	[M+(37Cl)]-	629.638	666.605	-0.52				39.6									382						0		+
666.604	7597942	1458.25	24.3041	0	0.158421	0.80477	0.0499869	-0.0114301	37	76	26	21	1920	33	0	1	0	0	C10H3O6P5S8	2	C10H3O6P5S8	[M+(37Cl)]-	629.638	666.605	-0.69				39.6									382						0		+
666.604	7597942	1458.25	24.3041	0	0.158421	0.80477	0.0499869	-0.0114301	37	76	26	21	1920	33	0	1	0	0	C4H4N4O7P6S7	1	C4H4N4O7P6S7	[M+K-2H]-	629.655	666.604	0.99				39.6									382						0		+
666.604	7597942	1458.25	24.3041	0	0.158421	0.80477	0.0499869	-0.0114301	37	76	26	21	1920	33	0	1	0	0	C5H2O14P2S7	1	C5H2O14P2S7[NaCl]	[M+K-2H]-	629.655	666.604	0.95				39.6									382						0		+
666.604	7597942	1458.25	24.3041	0	0.158421	0.80477	0.0499869	-0.0114301	37	76	26	21	1920	33	0	1	0	0	C9H6O5P6S6	1	C9H6O5P6S6[NaCl]	[M+K-2H]-	629.655	666.604	0.88				39.6									382						0		+
666.604	7597942	1458.25	24.3041	0	0.158421	0.80477	0.0499869	-0.0114301	37	76	26	21	1920	33	0	1	0	0	C4H3N8P7S6	1	C4H3N8P7S6[NaCl]	[M+K-2H]-	629.655	666.604	0.42				39.6									382						0		+
666.604	7597942	1458.25	24.3041	0	0.158421	0.80477	0.0499869	-0.0114301	37	76	26	21	1920	33	0	1	0	0	C8H3N2O6P3S8	1	C8H3N2O6P3S8[NaCl]	[M+K-2H]-	629.656	666.604	0.21				39.6									382						0		+
666.604	7597942	1458.25	24.3041	0	0.158421	0.80477	0.0499869	-0.0114301	37	76	26	21	1920	33	0	1	0	0	C7HN2O9P5S5	2	C7HN2O9P5S5[NaCl]	[M+K-2H]-	629.656	666.605	-0.39				39.6									382						0		+
666.604	7597942	1458.25	24.3041	0	0.158421	0.80477	0.0499869	-0.0114301	37	76	26	21	1920	33	0	1	0	0	C10H10P6S8	2	C10H10P6S8[NaCl]	[M+K-2H]-	629.656	666.605	-0.43				39.6									382						0		+
666.604	7597942	1458.25	24.3041	0	0.158421	0.80477	0.0499869	-0.0114301	37	76	26	21	1920	33	0	1	0	0	C10H3O8P5S7	2	C10H3O8P5S7	[M+K-2H]-	629.656	666.605	-0.56				39.6									382						0		+
666.604	7597942	1458.25	24.3041	0	0.158421	0.80477	0.0499869	-0.0114301	37	76	26	21	1920	33	0	1	0	0	C5H4O12P4S6	2	C5H4O12P4S6[NaCl]	[M+K-2H]-	629.656	666.605	-0.97				39.6									382						0		+
666.604	7597942	1458.25	24.3041	0	0.158421	0.80477	0.0499869	-0.0114301	37	76	26	21	1920	33	0	1	0	0	C3H2N4O8P6S7	1	C3H2N4O8P6S7	[M+Cl]-	631.634	666.604	0.9				39.6									382						0		+
666.604	7597942	1458.25	24.3041	0	0.158421	0.80477	0.0499869	-0.0114301	37	76	26	21	1920	33	0	1	0	0	C8H4O6P6S6	2	C8H4O6P6S6[NaCl]	[M+Cl]-	631.634	666.604	0.79				39.6									382						0		+
666.604	7597942	1458.25	24.3041	0	0.158421	0.80477	0.0499869	-0.0114301	37	76	26	21	1920	33	0	1	0	0	C6H3N6P7S8	2	C6H3N6P7S8	[M+Cl]-	631.635	666.604	0.17				39.6									382						0		+
666.604	7597942	1458.25	24.3041	0	0.158421	0.80477	0.0499869	-0.0114301	37	76	26	21	1920	33	0	1	0	0	C7HN2O7P3S8	2	C7HN2O7P3S8[NaCl]	[M+Cl]-	631.635	666.604	0.12				39.6									382						0		+
666.604	7597942	1458.25	24.3041	0	0.158421	0.80477	0.0499869	-0.0114301	37	76	26	21	1920	33	0	1	0	0	C9H8OP6S8	3	C9H8OP6S8[NaCl]	[M+Cl]-	631.635	666.605	-0.52				39.6									382						0		+
666.604	7597942	1458.25	24.3041	0	0.158421	0.80477	0.0499869	-0.0114301	37	76	26	21	1920	33	0	1	0	0	C9HO9P5S7	3	C9HO9P5S7	[M+Cl]-	631.635	666.605	-0.65				39.6									382						0		+
666.604	7597942	1458.25	24.3041	0	0.158421	0.80477	0.0499869	-0.0114301	37	76	26	21	1920	33	0	1	0	0	C5H3N2O9P5S8	1	C5H3N2O9P5S8	[M+Na-2H]-	645.629	666.604	0.65				39.6									382						0		+
666.604	7597942	1458.25	24.3041	0	0.158421	0.80477	0.0499869	-0.0114301	37	76	26	21	1920	33	0	1	0	0	C5H2N6O2P6S7	1	C5H2N6O2P6S7[NaCl]	[M+Na-2H]-	645.63	666.604	0.08				39.6									382						0		+
666.604	7597942	1458.25	24.3041	0	0.158421	0.80477	0.0499869	-0.0114301	37	76	26	21	1920	33	0	1	0	0	C4HN2O12P7S5	2	C4HN2O12P7S5	[M+Na-2H]-	645.63	666.604	0.04				39.6									382						0		+
666.604	7597942	1458.25	24.3041	0	0.158421	0.80477	0.0499869	-0.0114301	37	76	26	21	1920	33	0	1	0	0	C3H5N4O5P5S8	2	C3H5N4O5P5S8[NaCl]	[M+Na-2H]-	645.63	666.605	-0.49				39.6									382						0		+
666.604	7597942	1458.25	24.3041	0	0.158421	0.80477	0.0499869	-0.0114301	37	76	26	21	1920	33	0	1	0	0	C6H2N2O8P4S8	1	C6H2N2O8P4S8[NaCl]	[M-H]-	667.611	666.604	0.39				39.6									382						0		+
666.604	7597942	1458.25	24.3041	0	0.158421	0.80477	0.0499869	-0.0114301	37	76	26	21	1920	33	0	1	0	0	C41H81NO5	1	C41H81NO5	[M-H]-	667.611	666.604	0.23				39.6									382						0		+
666.604	7597942	1458.25	24.3041	0	0.158421	0.80477	0.0499869	-0.0114301	37	76	26	21	1920	33	0	1	0	0	C36H78N9P	2	C36H78N9P	[M-H]-	667.612	666.605	-0.23				39.6									382						0		+
666.604	7597942	1458.25	24.3041	0	0.158421	0.80477	0.0499869	-0.0114301	37	76	26	21	1920	33	0	1	0	0	C8H9O2P7S8	2	C8H9O2P7S8[NaCl]	[M-H]-	667.612	666.605	-0.25				39.6									382						0		+
666.604	7597942	1458.25	24.3041	0	0.158421	0.80477	0.0499869	-0.0114301	37	76	26	21	1920	33	0	1	0	0	C8H2O10P6S7	2	C8H2O10P6S7	[M-H]-	667.612	666.605	-0.38				39.6									382						0		+
666.604	7597942	1458.25	24.3041	0	0.158421	0.80477	0.0499869	-0.0114301	37	76	26	21	1920	33	0	1	0	0	C39H83N3O	2	C39H83N3O[NaCl]	[M-H]-	667.612	666.605	-0.91				39.6									382						0		+
666.604	7597942	1458.25	24.3041	0	0.158421	0.80477	0.0499869	-0.0114301	37	76	26	21	1920	33	0	1	0	0	C8HN4O3P7S6	2	C8HN4O3P7S6[NaCl]	[M-H]-	667.612	666.605	-0.95				39.6									382						0		+
748.474	368750	1261.63	21.0271	8e-06	2.77378	2.18935	-0.0277558	0.0443931	202	77	2416	290	42	0	0	0	NA	0		0	0																								0
709.611	685041	1449.49	24.1582	0.000122	0.188491	0.70473	0.0487587	-0.0188584	43	78	44	30	907	0	0	0	NA	0		0	0																								0	n.i.
851.626	541657	1413.21	23.5534	1e-06	0.202633	0.566066	0.0424442	-0.0309691	108	79	177	58	277	0	0	0	NA	0		0	0																								0
1115.65	243909	1260.05	21.0009	0	3.89187	1.96051	-0.0365671	0.0371694	199	80	545	111	108	0	0	0	NA	0		0	0								56.8									2968							0
864.576	847041	1226.61	20.4436	0.009298	0.22969	0.449418	0.0359267	-0.0394129	227	81	667	118	105	2	17	0	NA	1	C46H80NO8P	1	C46H80NO8P	[M+Hac-H]-	805.562	864.576	0																				['PC(16:0/22:6(4E,7E,10E,13E,16E,19E))', 'PC(16:0/22:6(4Z,7Z,10Z,13Z,16Z,19Z))', 'PC(18:1(11Z)/20:5(5Z,8Z,11Z,14Z,17Z))', 'PC(18:1(9Z)/20:5(5Z,8Z,11Z,14Z,17Z))', 'PC(18:2(9Z,12Z)/20:4(5Z,8Z,11Z,14Z))', 'PC(18:3(6Z,9Z,12Z)/20:3(8Z,11Z,14Z))', 'PC(18:3(9Z,12Z,15Z)/20:3(8Z,11Z,14Z))', 'PC(18:4(6Z,9Z,12Z,15Z)/20:2(11Z,14Z))', 'PC(20:2(11Z,14Z)/18:4(6Z,9Z,12Z,15Z))', 'PC(20:3(8Z,11Z,14Z)/18:3(6Z,9Z,12…	PC 38:6
864.576	847041	1226.61	20.4436	0.009298	0.22969	0.449418	0.0359267	-0.0394129	227	81	667	118	105	2	8	0	NA	1	C48H84NO10P	2	C48H84NO10P	[M-H]-	865.583	864.576	0																				['PS(20:1(11Z)/22:4(7Z,10Z,13Z,16Z))', 'PS(20:3(8Z,11Z,14Z)/22:2(13Z,16Z))', 'PS(20:4(5Z,8Z,11Z,14Z)/22:1(11Z))', 'PS(20:5(5Z,8Z,11Z,14Z,17Z)/22:0)', 'PS(22:0/20:5(5Z,8Z,11Z,14Z,17Z))', 'PS(22:1(11Z)/20:4(5Z,8Z,11Z,14Z))', 'PS(22:2(13Z,16Z)/20:3(8Z,11Z,14Z))', 'PS(22:4(7Z,10Z,13Z,16Z)/20:1(11Z))']	+
136.125	370119	1456.65	24.2776	0	0.155931	0.759308	0.0495272	-0.0152489	40	82	36	25	1293	0	0	0	NA	0		0	0																								0	Cer(d18:1/22:0) (5- ion of 680.61986)
136.125	370119	1456.65	24.2776	0	0.155931	0.759308	0.0495272	-0.0152489	40	82	36	25	1293	0	0	0	NA	0		0	0																							0		+
676.588	323987	1399.26	23.321	0	0.273467	0.484486	0.0350352	-0.0390738	252	83	723	128	107	0	0	0	NA	0		0	0																								0	Cer 40:3?
676.588	323987	1399.26	23.321	0	0.273467	0.484486	0.0350352	-0.0390738	252	83	723	128	107	26	0	1	0	0	C40H75NO3	1	C40H75NO3	[M+Hac-H]-	617.575	676.589	-0.07																			0		+
676.588	323987	1399.26	23.321	0	0.273467	0.484486	0.0350352	-0.0390738	252	83	723	128	107	26	0	1	0	0	C7H3P7S8	1	C7H3P7S8[NaCl]	[M+Hac-H]-	617.575	676.589	-0.54																			0		+
676.588	323987	1399.26	23.321	0	0.273467	0.484486	0.0350352	-0.0390738	252	83	723	128	107	26	0	1	0	0	C5H2N4O5P6S8	1	C5H2N4O5P6S8	[M+(37Cl)]-	639.622	676.588	0.55																			0		+
676.588	323987	1399.26	23.321	0	0.273467	0.484486	0.0350352	-0.0390738	252	83	723	128	107	26	0	1	0	0	C10H4O3P6S7	1	C10H4O3P6S7[NaCl]	[M+(37Cl)]-	639.622	676.588	0.44																			0		+
676.588	323987	1399.26	23.321	0	0.273467	0.484486	0.0350352	-0.0390738	252	83	723	128	107	26	0	1	0	0	C3H4N6OP6S8	1	C3H4N6OP6S8[NaCl]	[M+(37Cl)]-	639.622	676.589	-0.57																			0		+
676.588	323987	1399.26	23.321	0	0.273467	0.484486	0.0350352	-0.0390738	252	83	723	128	107	26	0	1	0	0	C11HO6P5S8	1	C11HO6P5S8	[M+(37Cl)]-	639.623	676.589	-0.97																			0		+
676.588	323987	1399.26	23.321	0	0.273467	0.484486	0.0350352	-0.0390738	252	83	723	128	107	26	0	1	0	0	C15H3OP7S7	1	C15H3OP7S7	[M+K-2H]-	639.639	676.588	0.97																			0		+
676.588	323987	1399.26	23.321	0	0.273467	0.484486	0.0350352	-0.0390738	252	83	723	128	107	26	0	1	0	0	C5H2N4O7P6S7	1	C5H2N4O7P6S7	[M+K-2H]-	639.639	676.588	0.68																			0		+
676.588	323987	1399.26	23.321	0	0.273467	0.484486	0.0350352	-0.0390738	252	83	723	128	107	26	0	1	0	0	C10H4O5P6S6	1	C10H4O5P6S6[NaCl]	[M+K-2H]-	639.64	676.588	0.57																			0		+
676.588	323987	1399.26	23.321	0	0.273467	0.484486	0.0350352	-0.0390738	252	83	723	128	107	26	0	1	0	0	C5HN8P7S6	1	C5HN8P7S6[NaCl]	[M+K-2H]-	639.64	676.588	0.12																			0		+
676.588	323987	1399.26	23.321	0	0.273467	0.484486	0.0350352	-0.0390738	252	83	723	128	107	26	0	1	0	0	C9HN2O6P3S8	1	C9HN2O6P3S8[NaCl]	[M+K-2H]-	639.64	676.589	-0.09																			0		+
676.588	323987	1399.26	23.321	0	0.273467	0.484486	0.0350352	-0.0390738	252	83	723	128	107	26	0	1	0	0	C3H4N6O3P6S7	1	C3H4N6O3P6S7[NaCl]	[M+K-2H]-	639.64	676.589	-0.44																			0		+
676.588	323987	1399.26	23.321	0	0.273467	0.484486	0.0350352	-0.0390738	252	83	723	128	107	26	0	1	0	0	C11H8P6S8	1	C11H8P6S8[NaCl]	[M+K-2H]-	639.64	676.589	-0.71																			0		+
676.588	323987	1399.26	23.321	0	0.273467	0.484486	0.0350352	-0.0390738	252	83	723	128	107	26	0	1	0	0	C11HO8P5S7	1	C11HO8P5S7	[M+K-2H]-	639.64	676.589	-0.84																			0		+
676.588	323987	1399.26	23.321	0	0.273467	0.484486	0.0350352	-0.0390738	252	83	723	128	107	26	0	1	0	0	C14HO2P7S7	1	C14HO2P7S7	[M+Cl]-	641.619	676.588	0.88																			0		+
676.588	323987	1399.26	23.321	0	0.273467	0.484486	0.0350352	-0.0390738	252	83	723	128	107	26	0	1	0	0	C4H7N4P7S8	1	C4H7N4P7S8[NaCl]	[M+Cl]-	641.619	676.588	0.72																			0		+
676.588	323987	1399.26	23.321	0	0.273467	0.484486	0.0350352	-0.0390738	252	83	723	128	107	26	0	1	0	0	C9H2O6P6S6	1	C9H2O6P6S6[NaCl]	[M+Cl]-	641.619	676.588	0.48																			0		+
676.588	323987	1399.26	23.321	0	0.273467	0.484486	0.0350352	-0.0390738	252	83	723	128	107	26	0	1	0	0	C7HN6P7S8	1	C7HN6P7S8	[M+Cl]-	641.619	676.589	-0.13																			0		+
676.588	323987	1399.26	23.321	0	0.273467	0.484486	0.0350352	-0.0390738	252	83	723	128	107	26	0	1	0	0	C10H6OP6S8	1	C10H6OP6S8[NaCl]	[M+Cl]-	641.62	676.589	-0.8																			0		+
676.588	323987	1399.26	23.321	0	0.273467	0.484486	0.0350352	-0.0390738	252	83	723	128	107	26	0	1	0	0	C6HN2O9P5S8	1	C6HN2O9P5S8	[M+Na-2H]-	655.614	676.588	0.34																			0		+
676.588	323987	1399.26	23.321	0	0.273467	0.484486	0.0350352	-0.0390738	252	83	723	128	107	26	0	1	0	0	C4H3N4O5P5S8	1	C4H3N4O5P5S8[NaCl]	[M+Na-2H]-	655.614	676.589	-0.78																			0		+
676.588	323987	1399.26	23.321	0	0.273467	0.484486	0.0350352	-0.0390738	252	83	723	128	107	26	0	1	0	0	C39H82N3O2P	1	C39H82N3O2P	[M+Na-2H]-	655.614	676.589	-0.94																			0		+
676.588	323987	1399.26	23.321	0	0.273467	0.484486	0.0350352	-0.0390738	252	83	723	128	107	26	0	1	0	0	C8H3O7P7S6	1	C8H3O7P7S6[NaCl]	[M-H]-	677.595	676.588	0.74																			0		+
676.588	323987	1399.26	23.321	0	0.273467	0.484486	0.0350352	-0.0390738	252	83	723	128	107	26	0	1	0	0	C42H79NO5	1	C42H79NO5	[M-H]-	677.596	676.589	-0.07																			0		+
676.588	323987	1399.26	23.321	0	0.273467	0.484486	0.0350352	-0.0390738	252	83	723	128	107	26	0	1	0	0	C37H76N9P	1	C37H76N9P	[M-H]-	677.596	676.589	-0.52																			0		+
676.588	323987	1399.26	23.321	0	0.273467	0.484486	0.0350352	-0.0390738	252	83	723	128	107	26	0	1	0	0	C9H7O2P7S8	1	C9H7O2P7S8[NaCl]	[M-H]-	677.596	676.589	-0.54																			0		+
842.494	230403	1216.15	20.2692	0	0.227765	0.563553	0.0404441	-0.0317994	139	84	228	73	199	0	0	0	NA	0		0	0																								0	760.492+NaOAc (nol; PE 38:7 -H?)
646.501	241290	1274.45	21.2408	1e-06	0.334588	0.443714	0.0301712	-0.0447888	263	85	1818	222	44	0	0	0	NA	0		0	0								32.9									4044							0	+
646.501	241290	1274.45	21.2408	1e-06	0.334588	0.443714	0.0301712	-0.0447888	263	85	1818	222	44	32	0	1	0	0	C28H62N10OS	1	C27(13C)H62N10OS	[M+Hac-H]-	587.486	646.5	0.66				32.9									416						0		+
646.501	241290	1274.45	21.2408	1e-06	0.334588	0.443714	0.0301712	-0.0447888	263	85	1818	222	44	32	0	1	0	0	C35H72P2S	2	C34(13C)H72P2S	[M+Hac-H]-	587.486	646.5	0.47				32.9									416						0		+
646.501	241290	1274.45	21.2408	1e-06	0.334588	0.443714	0.0301712	-0.0447888	263	85	1818	222	44	32	0	1	0	0	C34H70NO2PS	1	C34H70NO2PS	[M+Hac-H]-	587.486	646.5	0.26				32.9									416						0		+
646.501	241290	1274.45	21.2408	1e-06	0.334588	0.443714	0.0301712	-0.0447888	263	85	1818	222	44	32	0	1	0	0	C33H67N2O4P	3	C32(13C)H67N2O4P	[M+Hac-H]-	587.487	646.501	-0.84				32.9									416						0		+
646.501	241290	1274.45	21.2408	1e-06	0.334588	0.443714	0.0301712	-0.0447888	263	85	1818	222	44	32	0	1	0	0	C32H68N9P	3	C32H68N9P	[M+(37Cl)]-	609.534	646.5	0.82				32.9									416						0		+
646.501	241290	1274.45	21.2408	1e-06	0.334588	0.443714	0.0301712	-0.0447888	263	85	1818	222	44	32	0	1	0	0	C35H73N3O	2	C35H73N3O[NaCl]	[M+(37Cl)]-	609.534	646.5	0.11				32.9									416						0		+
646.501	241290	1274.45	21.2408	1e-06	0.334588	0.443714	0.0301712	-0.0447888	263	85	1818	222	44	32	0	1	0	0	C38H75NS2	1	C38H75NS2	[M+(37Cl)]-	609.534	646.501	-0.05				32.9									416						0		+
646.501	241290	1274.45	21.2408	1e-06	0.334588	0.443714	0.0301712	-0.0447888	263	85	1818	222	44	32	0	1	0	0	C38H67N5O	1	C38H67N5O	[M+(37Cl)]-	609.535	646.501	-0.78				32.9									416						0		+
646.501	241290	1274.45	21.2408	1e-06	0.334588	0.443714	0.0301712	-0.0447888	263	85	1818	222	44	32	0	1	0	0	C29H68N8O5	2	C28(13C)H68N8O5	[M+(37Cl)]-	609.535	646.501	-0.87				32.9									416						0		+
646.501	241290	1274.45	21.2408	1e-06	0.334588	0.443714	0.0301712	-0.0447888	263	85	1818	222	44	32	0	1	0	0	C39H77PS	2	C38(13C)H77PS	[M+K-2H]-	609.552	646.5	0.29				32.9									416						0		+
646.501	241290	1274.45	21.2408	1e-06	0.334588	0.443714	0.0301712	-0.0447888	263	85	1818	222	44	32	0	1	0	0	C38H75NO2S	1	C38H75NO2S	[M+K-2H]-	609.552	646.5	0.08				32.9									416						0		+
646.501	241290	1274.45	21.2408	1e-06	0.334588	0.443714	0.0301712	-0.0447888	263	85	1818	222	44	32	0	1	0	0	C25H68N15P	1	C25H68N15P	[M+K-2H]-	609.552	646.501	-0.11				32.9									416						0		+
646.501	241290	1274.45	21.2408	1e-06	0.334588	0.443714	0.0301712	-0.0447888	263	85	1818	222	44	32	0	1	0	0	C39H70N3P	1	C39H70N3P	[M+Cl]-	611.531	646.5	0.58				32.9									416						0		+
646.501	241290	1274.45	21.2408	1e-06	0.334588	0.443714	0.0301712	-0.0447888	263	85	1818	222	44	32	0	1	0	0	C38H75OPS	2	C37(13C)H75OPS	[M+Cl]-	611.531	646.5	0.2				32.9									416						0		+
646.501	241290	1274.45	21.2408	1e-06	0.334588	0.443714	0.0301712	-0.0447888	263	85	1818	222	44	32	0	1	0	0	C37H73NO3S	1	C37H73NO3S	[M+Cl]-	611.531	646.501	-0.01				32.9									416						0		+
646.501	241290	1274.45	21.2408	1e-06	0.334588	0.443714	0.0301712	-0.0447888	263	85	1818	222	44	32	0	1	0	0	C24H66N15OP	1	C24H66N15OP	[M+Cl]-	611.531	646.501	-0.2				32.9									416						0		+
646.501	241290	1274.45	21.2408	1e-06	0.334588	0.443714	0.0301712	-0.0447888	263	85	1818	222	44	32	0	1	0	0	C34H69N6O2P	2	C33(13C)H69N6O2P	[M+Na-2H]-	625.525	646.5	0.81				32.9									416						0		+
646.501	241290	1274.45	21.2408	1e-06	0.334588	0.443714	0.0301712	-0.0447888	263	85	1818	222	44	32	0	1	0	0	C33H67N7O4	1	C33H67N7O4	[M+Na-2H]-	625.525	646.5	0.6				32.9									416						0		+
646.501	241290	1274.45	21.2408	1e-06	0.334588	0.443714	0.0301712	-0.0447888	263	85	1818	222	44	32	0	1	0	0	C41H71NOS	1	C41H71NOS	[M+Na-2H]-	625.526	646.5	0.32				32.9									416						0		+
646.501	241290	1274.45	21.2408	1e-06	0.334588	0.443714	0.0301712	-0.0447888	263	85	1818	222	44	32	0	1	0	0	C37H74O3	3	C36(13C)H74O3[NaCl]	[M+Na-2H]-	625.526	646.5	0.11				32.9									416						0		+
646.501	241290	1274.45	21.2408	1e-06	0.334588	0.443714	0.0301712	-0.0447888	263	85	1818	222	44	32	0	1	0	0	C27H69N12PS	3	C26(13C)H69N12PS	[M+Na-2H]-	625.526	646.501	-0.25				32.9									416						0		+
646.501	241290	1274.45	21.2408	1e-06	0.334588	0.443714	0.0301712	-0.0447888	263	85	1818	222	44	32	0	1	0	0	C26H67N13O2S	1	C26H67N13O2S	[M+Na-2H]-	625.526	646.501	-0.46				32.9									416						0		+
646.501	241290	1274.45	21.2408	1e-06	0.334588	0.443714	0.0301712	-0.0447888	263	85	1818	222	44	32	0	1	0	0	C31H69N9	1	C31H69N9[NaCl]	[M+Na-2H]-	625.526	646.501	-0.58				32.9									416						0		+
646.501	241290	1274.45	21.2408	1e-06	0.334588	0.443714	0.0301712	-0.0447888	263	85	1818	222	44	32	0	1	0	0	C40H68N2O3	3	C39(13C)H68N2O3	[M+Na-2H]-	625.526	646.501	-0.78				32.9									416						0		+
646.501	241290	1274.45	21.2408	1e-06	0.334588	0.443714	0.0301712	-0.0447888	263	85	1818	222	44	32	0	1	0	0	C38H71N3OP2	2	C38H71N3OP2	[M-H]-	647.507	646.5	0.85				32.9									416						0		+
646.501	241290	1274.45	21.2408	1e-06	0.334588	0.443714	0.0301712	-0.0447888	263	85	1818	222	44	32	0	1	0	0	C30H66N10O3S	1	C29(13C)H66N10O3S	[M-H]-	647.507	646.5	0.66				32.9									416						0		+
646.501	241290	1274.45	21.2408	1e-06	0.334588	0.443714	0.0301712	-0.0447888	263	85	1818	222	44	32	0	1	0	0	C35H68N6O	1	C34(13C)H68N6O[NaCl]	[M-H]-	647.507	646.5	0.54				32.9									416						0		+
646.501	241290	1274.45	21.2408	1e-06	0.334588	0.443714	0.0301712	-0.0447888	263	85	1818	222	44	32	0	1	0	0	C37H76O2P2S	2	C36(13C)H76O2P2S	[M-H]-	647.507	646.5	0.47				32.9									416						0		+
646.501	241290	1274.45	21.2408	1e-06	0.334588	0.443714	0.0301712	-0.0447888	263	85	1818	222	44	32	0	1	0	0	C38H70N4S2	2	C37(13C)H70N4S2	[M-H]-	647.508	646.5	0.37				32.9									416						0		+
646.501	241290	1274.45	21.2408	1e-06	0.334588	0.443714	0.0301712	-0.0447888	263	85	1818	222	44	32	0	1	0	0	C36H74NO4PS	1	C36H74NO4PS	[M-H]-	647.508	646.5	0.26				32.9									416						0		+
646.501	241290	1274.45	21.2408	1e-06	0.334588	0.443714	0.0301712	-0.0447888	263	85	1818	222	44	32	0	1	0	0	C38H62N8O	2	C37(13C)H62N8O	[M-H]-	647.508	646.501	-0.35				32.9									416						0		+
646.501	241290	1274.45	21.2408	1e-06	0.334588	0.443714	0.0301712	-0.0447888	263	85	1818	222	44	32	0	1	0	0	C35H71N2O6P	2	C34(13C)H71N2O6P	[M-H]-	647.508	646.501	-0.84				32.9									416						0		13C to 645.49749
730.436	341954	1240.9	20.6817	4e-06	3.01566	2.12175	-0.0302028	0.0421647	357	86	1556	220	77	0	0	0	NA	0		0	0																								0
682.631	5382164	1466.13	24.4355	0	0.154962	0.854298	0.0499069	-0.0082652	36	87	22	22	2537	0	0	0	NA	0		0	0																								0	probably misaligned Cer signal (682.636)
682.631	5382164	1466.13	24.4355	0	0.154962	0.854298	0.0499069	-0.0082652	36	87	22	22	2537	87	0	1	0	0	C4H7O6P7S8	1	C4H7O6P7S8	[M+Hac-H]-	623.617	682.631	0.12																			0		+
682.631	5382164	1466.13	24.4355	0	0.154962	0.854298	0.0499069	-0.0082652	36	87	22	22	2537	87	0	1	0	0	C10H3O2P5S8	1	C10H3O2P5S8[NaCl]	[M+Hac-H]-	623.617	682.631	-0.08																			0		+
682.631	5382164	1466.13	24.4355	0	0.154962	0.854298	0.0499069	-0.0082652	36	87	22	22	2537	87	0	1	0	0	C9HO5P7S5	1	C9HO5P7S5[NaCl]	[M+Hac-H]-	623.618	682.632	-0.67																			0		+
682.631	5382164	1466.13	24.4355	0	0.154962	0.854298	0.0499069	-0.0082652	36	87	22	22	2537	87	0	1	0	0	C13H4O5P4S7	1	C13H4O5P4S7[NaCl]	[M+(37Cl)]-	645.664	682.631	0.9																			0		+
682.631	5382164	1466.13	24.4355	0	0.154962	0.854298	0.0499069	-0.0082652	36	87	22	22	2537	87	0	1	0	0	C17HO4P7S5	1	C17HO4P7S5	[M+(37Cl)]-	645.664	682.631	0.71																			0		+
682.631	5382164	1466.13	24.4355	0	0.154962	0.854298	0.0499069	-0.0082652	36	87	22	22	2537	87	0	1	0	0	C7H7N4O2P7S6	1	C7H7N4O2P7S6[NaCl]	[M+(37Cl)]-	645.664	682.631	0.54																			0		+
682.631	5382164	1466.13	24.4355	0	0.154962	0.854298	0.0499069	-0.0082652	36	87	22	22	2537	87	0	1	0	0	C8HN8P5S7	1	C8HN8P5S7[NaCl]	[M+(37Cl)]-	645.664	682.631	0.45																			0		+
682.631	5382164	1466.13	24.4355	0	0.154962	0.854298	0.0499069	-0.0082652	36	87	22	22	2537	87	0	1	0	0	C10H9N2OP7S8	1	C10H9N2OP7S8	[M+(37Cl)]-	645.664	682.631	0.39																			0		+
682.631	5382164	1466.13	24.4355	0	0.154962	0.854298	0.0499069	-0.0082652	36	87	22	22	2537	87	0	1	0	0	C12H2O8P6S4	1	C12H2O8P6S4[NaCl]	[M+(37Cl)]-	645.664	682.631	0.31																			0		+
682.631	5382164	1466.13	24.4355	0	0.154962	0.854298	0.0499069	-0.0082652	36	87	22	22	2537	87	0	1	0	0	C5H10N2O5P6S7	1	C5H10N2O5P6S7[NaCl]	[M+(37Cl)]-	645.665	682.631	-0.01																			0		+
682.631	5382164	1466.13	24.4355	0	0.154962	0.854298	0.0499069	-0.0082652	36	87	22	22	2537	87	0	1	0	0	C6H4N6O3P4S8	1	C6H4N6O3P4S8[NaCl]	[M+(37Cl)]-	645.665	682.631	-0.1																			0		+
682.631	5382164	1466.13	24.4355	0	0.154962	0.854298	0.0499069	-0.0082652	36	87	22	22	2537	87	0	1	0	0	C5H3N2O13P5S6	1	C5H3N2O13P5S6	[M+(37Cl)]-	645.665	682.631	-0.14																			0		+
682.631	5382164	1466.13	24.4355	0	0.154962	0.854298	0.0499069	-0.0082652	36	87	22	22	2537	87	0	1	0	0	C41H83N5	1	C41H83N5	[M+(37Cl)]-	645.665	682.631	-0.26																			0		+
682.631	5382164	1466.13	24.4355	0	0.154962	0.854298	0.0499069	-0.0082652	36	87	22	22	2537	87	0	1	0	0	C10HN6O2P7S6	1	C10HN6O2P7S6	[M+(37Cl)]-	645.665	682.631	-0.3																			0		+
682.631	5382164	1466.13	24.4355	0	0.154962	0.854298	0.0499069	-0.0082652	36	87	22	22	2537	87	0	1	0	0	C15H3N2P7S5	1	C15H3N2P7S5[NaCl]	[M+(37Cl)]-	645.665	682.631	-0.41																			0		+
682.631	5382164	1466.13	24.4355	0	0.154962	0.854298	0.0499069	-0.0082652	36	87	22	22	2537	87	0	1	0	0	C14HO8P3S8	1	C14HO8P3S8	[M+(37Cl)]-	645.665	682.631	-0.5																			0		+
682.631	5382164	1466.13	24.4355	0	0.154962	0.854298	0.0499069	-0.0082652	36	87	22	22	2537	87	0	1	0	0	C3H13O8P5S8	1	C3H13O8P5S8[NaCl]	[M+(37Cl)]-	645.665	682.632	-0.57																			0		+
682.631	5382164	1466.13	24.4355	0	0.154962	0.854298	0.0499069	-0.0082652	36	87	22	22	2537	87	0	1	0	0	C5H2N6O6P6S5	1	C5H2N6O6P6S5[NaCl]	[M+(37Cl)]-	645.665	682.632	-0.7																			0		+
682.631	5382164	1466.13	24.4355	0	0.154962	0.854298	0.0499069	-0.0082652	36	87	22	22	2537	87	0	1	0	0	C8H4N4O5P6S7	1	C8H4N4O5P6S7	[M+(37Cl)]-	645.665	682.632	-0.86																			0		+
682.631	5382164	1466.13	24.4355	0	0.154962	0.854298	0.0499069	-0.0082652	36	87	22	22	2537	87	0	1	0	0	C9H2O12P2S7	1	C9H2O12P2S7[NaCl]	[M+(37Cl)]-	645.665	682.632	-0.9																			0		+
682.631	5382164	1466.13	24.4355	0	0.154962	0.854298	0.0499069	-0.0082652	36	87	22	22	2537	87	0	1	0	0	C13H6O3P6S6	1	C13H6O3P6S6[NaCl]	[M+(37Cl)]-	645.665	682.632	-0.97																			0		+
682.631	5382164	1466.13	24.4355	0	0.154962	0.854298	0.0499069	-0.0082652	36	87	22	22	2537	87	0	1	0	0	C17HO6P7S4	1	C17HO6P7S4	[M+K-2H]-	645.682	682.631	0.83																			0		+
682.631	5382164	1466.13	24.4355	0	0.154962	0.854298	0.0499069	-0.0082652	36	87	22	22	2537	87	0	1	0	0	C7H7N4O4P7S5	1	C7H7N4O4P7S5[NaCl]	[M+K-2H]-	645.682	682.631	0.67																			0		+
682.631	5382164	1466.13	24.4355	0	0.154962	0.854298	0.0499069	-0.0082652	36	87	22	22	2537	87	0	1	0	0	C8HN8O2P5S6	1	C8HN8O2P5S6[NaCl]	[M+K-2H]-	645.682	682.631	0.58																			0		+
682.631	5382164	1466.13	24.4355	0	0.154962	0.854298	0.0499069	-0.0082652	36	87	22	22	2537	87	0	1	0	0	C6H5N2O12P3S8	1	C6H5N2O12P3S8	[M+K-2H]-	645.682	682.631	0.58																			0		+
682.631	5382164	1466.13	24.4355	0	0.154962	0.854298	0.0499069	-0.0082652	36	87	22	22	2537	87	0	1	0	0	C10H9N2O3P7S7	1	C10H9N2O3P7S7	[M+K-2H]-	645.682	682.631	0.51																			0		+
682.631	5382164	1466.13	24.4355	0	0.154962	0.854298	0.0499069	-0.0082652	36	87	22	22	2537	87	0	1	0	0	C12H2O10P6S3	1	C12H2O10P6S3[NaCl]	[M+K-2H]-	645.682	682.631	0.43																			0		+
682.631	5382164	1466.13	24.4355	0	0.154962	0.854298	0.0499069	-0.0082652	36	87	22	22	2537	87	0	1	0	0	C11H3N6OP5S8	1	C11H3N6OP5S8	[M+K-2H]-	645.682	682.631	0.42																			0		+
682.631	5382164	1466.13	24.4355	0	0.154962	0.854298	0.0499069	-0.0082652	36	87	22	22	2537	87	0	1	0	0	C12HN2O8PS8	1	C12HN2O8PS8[NaCl]	[M+K-2H]-	645.682	682.631	0.38																			0		+
682.631	5382164	1466.13	24.4355	0	0.154962	0.854298	0.0499069	-0.0082652	36	87	22	22	2537	87	0	1	0	0	C5H10N2O7P6S6	1	C5H10N2O7P6S6[NaCl]	[M+K-2H]-	645.682	682.631	0.11																			0		+
682.631	5382164	1466.13	24.4355	0	0.154962	0.854298	0.0499069	-0.0082652	36	87	22	22	2537	87	0	1	0	0	C6H4N6O5P4S7	1	C6H4N6O5P4S7[NaCl]	[M+K-2H]-	645.682	682.631	0.02																			0		+
682.631	5382164	1466.13	24.4355	0	0.154962	0.854298	0.0499069	-0.0082652	36	87	22	22	2537	87	0	1	0	0	C5H3N2O15P5S5	1	C5H3N2O15P5S5	[M+K-2H]-	645.683	682.631	-0.01																			0		+
682.631	5382164	1466.13	24.4355	0	0.154962	0.854298	0.0499069	-0.0082652	36	87	22	22	2537	87	0	1	0	0	C8H12O6P6S8	1	C8H12O6P6S8	[M+K-2H]-	645.683	682.631	-0.04																			0		+
682.631	5382164	1466.13	24.4355	0	0.154962	0.854298	0.0499069	-0.0082652	36	87	22	22	2537	87	0	1	0	0	C10HN6O4P7S5	1	C10HN6O4P7S5	[M+K-2H]-	645.683	682.631	-0.17																			0		+
682.631	5382164	1466.13	24.4355	0	0.154962	0.854298	0.0499069	-0.0082652	36	87	22	22	2537	87	0	1	0	0	C14H8O2P4S8	1	C14H8O2P4S8[NaCl]	[M+K-2H]-	645.683	682.631	-0.25																			0		+
682.631	5382164	1466.13	24.4355	0	0.154962	0.854298	0.0499069	-0.0082652	36	87	22	22	2537	87	0	1	0	0	C15H3N2O2P7S4	1	C15H3N2O2P7S4[NaCl]	[M+K-2H]-	645.683	682.631	-0.28																			0		+
682.631	5382164	1466.13	24.4355	0	0.154962	0.854298	0.0499069	-0.0082652	36	87	22	22	2537	87	0	1	0	0	C14HO10P3S7	1	C14HO10P3S7	[M+K-2H]-	645.683	682.631	-0.37																			0		+
682.631	5382164	1466.13	24.4355	0	0.154962	0.854298	0.0499069	-0.0082652	36	87	22	22	2537	87	0	1	0	0	C18H5OP7S6	1	C18H5OP7S6	[M+K-2H]-	645.683	682.631	-0.44																			0		+
682.631	5382164	1466.13	24.4355	0	0.154962	0.854298	0.0499069	-0.0082652	36	87	22	22	2537	87	0	1	0	0	C4H7N4O8P3S8	1	C4H7N4O8P3S8[NaCl]	[M+K-2H]-	645.683	682.631	-0.54																			0		+
682.631	5382164	1466.13	24.4355	0	0.154962	0.854298	0.0499069	-0.0082652	36	87	22	22	2537	87	0	1	0	0	C5H2N6O8P6S4	1	C5H2N6O8P6S4[NaCl]	[M+K-2H]-	645.683	682.632	-0.57																			0		+
682.631	5382164	1466.13	24.4355	0	0.154962	0.854298	0.0499069	-0.0082652	36	87	22	22	2537	87	0	1	0	0	C8H4N4O7P6S6	1	C8H4N4O7P6S6	[M+K-2H]-	645.683	682.632	-0.73																			0		+
682.631	5382164	1466.13	24.4355	0	0.154962	0.854298	0.0499069	-0.0082652	36	87	22	22	2537	87	0	1	0	0	C9H2O14P2S6	1	C9H2O14P2S6[NaCl]	[M+K-2H]-	645.683	682.632	-0.77																			0		+
682.631	5382164	1466.13	24.4355	0	0.154962	0.854298	0.0499069	-0.0082652	36	87	22	22	2537	87	0	1	0	0	C13H6O5P6S5	1	C13H6O5P6S5[NaCl]	[M+K-2H]-	645.683	682.632	-0.84																			0		+
682.631	5382164	1466.13	24.4355	0	0.154962	0.854298	0.0499069	-0.0082652	36	87	22	22	2537	87	0	1	0	0	C12H2O8P4S6	1	C12H2O8P4S6[NaCl]	[M+Cl]-	647.661	682.63	0.94																			0		+
682.631	5382164	1466.13	24.4355	0	0.154962	0.854298	0.0499069	-0.0082652	36	87	22	22	2537	87	0	1	0	0	C6H5N4O5P7S5	1	C6H5N4O5P7S5[NaCl]	[M+Cl]-	647.661	682.631	0.58																			0		+
682.631	5382164	1466.13	24.4355	0	0.154962	0.854298	0.0499069	-0.0082652	36	87	22	22	2537	87	0	1	0	0	C5H3N2O13P3S8	1	C5H3N2O13P3S8	[M+Cl]-	647.661	682.631	0.49																			0		+
682.631	5382164	1466.13	24.4355	0	0.154962	0.854298	0.0499069	-0.0082652	36	87	22	22	2537	87	0	1	0	0	C9H7N2O4P7S7	1	C9H7N2O4P7S7	[M+Cl]-	647.661	682.631	0.43																			0		+
682.631	5382164	1466.13	24.4355	0	0.154962	0.854298	0.0499069	-0.0082652	36	87	22	22	2537	87	0	1	0	0	C10HN6O2P5S8	1	C10HN6O2P5S8	[M+Cl]-	647.661	682.631	0.33																			0		+
682.631	5382164	1466.13	24.4355	0	0.154962	0.854298	0.0499069	-0.0082652	36	87	22	22	2537	87	0	1	0	0	C15H3N2P5S7	1	C15H3N2P5S7[NaCl]	[M+Cl]-	647.662	682.631	0.22																			0		+
682.631	5382164	1466.13	24.4355	0	0.154962	0.854298	0.0499069	-0.0082652	36	87	22	22	2537	87	0	1	0	0	C4H8N2O8P6S6	1	C4H8N2O8P6S6[NaCl]	[M+Cl]-	647.662	682.631	0.03																			0		+
682.631	5382164	1466.13	24.4355	0	0.154962	0.854298	0.0499069	-0.0082652	36	87	22	22	2537	87	0	1	0	0	C5H2N6O6P4S7	1	C5H2N6O6P4S7[NaCl]	[M+Cl]-	647.662	682.631	-0.07																			0		+
682.631	5382164	1466.13	24.4355	0	0.154962	0.854298	0.0499069	-0.0082652	36	87	22	22	2537	87	0	1	0	0	C7H10O7P6S8	1	C7H10O7P6S8	[M+Cl]-	647.662	682.631	-0.13																			0		+
682.631	5382164	1466.13	24.4355	0	0.154962	0.854298	0.0499069	-0.0082652	36	87	22	22	2537	87	0	1	0	0	C13H6O3P4S8	1	C13H6O3P4S8[NaCl]	[M+Cl]-	647.662	682.631	-0.33																			0		+
682.631	5382164	1466.13	24.4355	0	0.154962	0.854298	0.0499069	-0.0082652	36	87	22	22	2537	87	0	1	0	0	C14HN2O3P7S4	1	C14HN2O3P7S4[NaCl]	[M+Cl]-	647.662	682.631	-0.37																			0		+
682.631	5382164	1466.13	24.4355	0	0.154962	0.854298	0.0499069	-0.0082652	36	87	22	22	2537	87	0	1	0	0	C17H3O2P7S6	1	C17H3O2P7S6	[M+Cl]-	647.662	682.631	-0.53																			0		+
682.631	5382164	1466.13	24.4355	0	0.154962	0.854298	0.0499069	-0.0082652	36	87	22	22	2537	87	0	1	0	0	C3H5N4O9P3S8	1	C3H5N4O9P3S8[NaCl]	[M+Cl]-	647.662	682.632	-0.62																			0		+
682.631	5382164	1466.13	24.4355	0	0.154962	0.854298	0.0499069	-0.0082652	36	87	22	22	2537	87	0	1	0	0	C7H9N4P7S7	1	C7H9N4P7S7[NaCl]	[M+Cl]-	647.662	682.632	-0.69																			0		+
682.631	5382164	1466.13	24.4355	0	0.154962	0.854298	0.0499069	-0.0082652	36	87	22	22	2537	87	0	1	0	0	C7H2N4O8P6S6	1	C7H2N4O8P6S6	[M+Cl]-	647.662	682.632	-0.82																			0		+
682.631	5382164	1466.13	24.4355	0	0.154962	0.854298	0.0499069	-0.0082652	36	87	22	22	2537	87	0	1	0	0	C12H4O6P6S5	1	C12H4O6P6S5[NaCl]	[M+Cl]-	647.662	682.632	-0.93																			0		+
682.631	5382164	1466.13	24.4355	0	0.154962	0.854298	0.0499069	-0.0082652	36	87	22	22	2537	87	0	1	0	0	C10H3N4O3P7S5	1	C10H3N4O3P7S5[NaCl]	[M+Na-2H]-	661.656	682.631	0.9																			0		+
682.631	5382164	1466.13	24.4355	0	0.154962	0.854298	0.0499069	-0.0082652	36	87	22	22	2537	87	0	1	0	0	C9HN2O11P3S8	1	C9HN2O11P3S8	[M+Na-2H]-	661.656	682.631	0.8																			0		+
682.631	5382164	1466.13	24.4355	0	0.154962	0.854298	0.0499069	-0.0082652	36	87	22	22	2537	87	0	1	0	0	C44H87NS	1	C44H87NS	[M+Na-2H]-	661.656	682.631	0.78																			0		+
682.631	5382164	1466.13	24.4355	0	0.154962	0.854298	0.0499069	-0.0082652	36	87	22	22	2537	87	0	1	0	0	C13H5N2O2P7S7	1	C13H5N2O2P7S7	[M+Na-2H]-	661.656	682.631	0.74																			0		+
682.631	5382164	1466.13	24.4355	0	0.154962	0.854298	0.0499069	-0.0082652	36	87	22	22	2537	87	0	1	0	0	C3H4N6O8P6S7	1	C3H4N6O8P6S7	[M+Na-2H]-	661.656	682.631	0.45																			0		+
682.631	5382164	1466.13	24.4355	0	0.154962	0.854298	0.0499069	-0.0082652	36	87	22	22	2537	87	0	1	0	0	C8H6N2O6P6S6	1	C8H6N2O6P6S6[NaCl]	[M+Na-2H]-	661.656	682.631	0.34																			0		+
682.631	5382164	1466.13	24.4355	0	0.154962	0.854298	0.0499069	-0.0082652	36	87	22	22	2537	87	0	1	0	0	C11H8O5P6S8	1	C11H8O5P6S8	[M+Na-2H]-	661.656	682.631	0.18																			0		+
682.631	5382164	1466.13	24.4355	0	0.154962	0.854298	0.0499069	-0.0082652	36	87	22	22	2537	87	0	1	0	0	C17H4OP4S8	1	C17H4OP4S8[NaCl]	[M+Na-2H]-	661.656	682.631	-0.02																			0		+
682.631	5382164	1466.13	24.4355	0	0.154962	0.854298	0.0499069	-0.0082652	36	87	22	22	2537	87	0	1	0	0	C21HP7S6	1	C21HP7S6	[M+Na-2H]-	661.657	682.631	-0.21																			0		+
682.631	5382164	1466.13	24.4355	0	0.154962	0.854298	0.0499069	-0.0082652	36	87	22	22	2537	87	0	1	0	0	C6H9O9P5S7	1	C6H9O9P5S7[NaCl]	[M+Na-2H]-	661.657	682.631	-0.22																			0		+
682.631	5382164	1466.13	24.4355	0	0.154962	0.854298	0.0499069	-0.0082652	36	87	22	22	2537	87	0	1	0	0	C6H5N8P7S8	1	C6H5N8P7S8	[M+Na-2H]-	661.657	682.631	-0.27																			0		+
682.631	5382164	1466.13	24.4355	0	0.154962	0.854298	0.0499069	-0.0082652	36	87	22	22	2537	87	0	1	0	0	C7H3N4O7P3S8	1	C7H3N4O7P3S8[NaCl]	[M+Na-2H]-	661.657	682.631	-0.31																			0		+
682.631	5382164	1466.13	24.4355	0	0.154962	0.854298	0.0499069	-0.0082652	36	87	22	22	2537	87	0	1	0	0	C6H2O17P4S6	1	C6H2O17P4S6	[M+Na-2H]-	661.657	682.631	-0.35																			0		+
682.631	5382164	1466.13	24.4355	0	0.154962	0.854298	0.0499069	-0.0082652	36	87	22	22	2537	87	0	1	0	0	C16H2O4P6S5	1	C16H2O4P6S5[NaCl]	[M+Na-2H]-	661.657	682.632	-0.61																			0		+
682.631	5382164	1466.13	24.4355	0	0.154962	0.854298	0.0499069	-0.0082652	36	87	22	22	2537	87	0	1	0	0	C5H7O12P7S4	1	C5H7O12P7S4[NaCl]	[M+Na-2H]-	661.657	682.632	-0.81																			0		+
682.631	5382164	1466.13	24.4355	0	0.154962	0.854298	0.0499069	-0.0082652	36	87	22	22	2537	87	0	1	0	0	C6HN4O10P5S5	1	C6HN4O10P5S5[NaCl]	[M+Na-2H]-	661.657	682.632	-0.9																			0		+
682.631	5382164	1466.13	24.4355	0	0.154962	0.854298	0.0499069	-0.0082652	36	87	22	22	2537	87	0	1	0	0	C9H10N2OP6S8	1	C9H10N2OP6S8[NaCl]	[M+Na-2H]-	661.657	682.632	-0.94																			0		+
682.631	5382164	1466.13	24.4355	0	0.154962	0.854298	0.0499069	-0.0082652	36	87	22	22	2537	87	0	1	0	0	C10HO12P7S3	1	C10HO12P7S3[NaCl]	[M-H]-	683.638	682.631	0.6																			0		+
682.631	5382164	1466.13	24.4355	0	0.154962	0.854298	0.0499069	-0.0082652	36	87	22	22	2537	87	0	1	0	0	C9H2N6O3P6S8	1	C9H2N6O3P6S8	[M-H]-	683.638	682.631	0.59																			0		+
682.631	5382164	1466.13	24.4355	0	0.154962	0.854298	0.0499069	-0.0082652	36	87	22	22	2537	87	0	1	0	0	C14H4N2OP6S7	1	C14H4N2OP6S7[NaCl]	[M-H]-	683.638	682.631	0.48																			0		+
682.631	5382164	1466.13	24.4355	0	0.154962	0.854298	0.0499069	-0.0082652	36	87	22	22	2537	87	0	1	0	0	C4H3N6O7P5S7	1	C4H3N6O7P5S7[NaCl]	[M-H]-	683.638	682.631	0.19																			0		+
682.631	5382164	1466.13	24.4355	0	0.154962	0.854298	0.0499069	-0.0082652	36	87	22	22	2537	87	0	1	0	0	C6H11O8P7S8	1	C6H11O8P7S8	[M-H]-	683.638	682.631	0.12																			0		+
682.631	5382164	1466.13	24.4355	0	0.154962	0.854298	0.0499069	-0.0082652	36	87	22	22	2537	87	0	1	0	0	C12H7O4P5S8	1	C12H7O4P5S8[NaCl]	[M-H]-	683.638	682.631	-0.08																			0		+
682.631	5382164	1466.13	24.4355	0	0.154962	0.854298	0.0499069	-0.0082652	36	87	22	22	2537	87	0	1	0	0	C6H3N4O9P7S6	1	C6H3N4O9P7S6	[M-H]-	683.639	682.632	-0.56																			0		+
682.631	5382164	1466.13	24.4355	0	0.154962	0.854298	0.0499069	-0.0082652	36	87	22	22	2537	87	0	1	0	0	C7HO16P3S6	1	C7HO16P3S6[NaCl]	[M-H]-	683.639	682.632	-0.6																			0		+
682.631	5382164	1466.13	24.4355	0	0.154962	0.854298	0.0499069	-0.0082652	36	87	22	22	2537	87	0	1	0	0	C11H5O7P7S5	1	C11H5O7P7S5[NaCl]	[M-H]-	683.639	682.632	-0.67																			0		+
682.631	5382164	1466.13	24.4355	0	0.154962	0.854298	0.0499069	-0.0082652	36	87	22	22	2537	87	0	1	0	0	C15HN2O4P5S8	1	C15HN2O4P5S8	[M-H]-	683.639	682.632	-0.92																			0		+
682.631	5382164	1466.13	24.4355	0	0.154962	0.854298	0.0499069	-0.0082652	36	87	22	22	2537	87	0	1	0	0	C4H13N2O4P7S8	1	C4H13N2O4P7S8[NaCl]	[M-H]-	683.639	682.632	-0.99																			0		+
599.488	2037461	1355.98	22.5996	0.023919	1.55571	2.40529	-0.0113417	0.053639	48	88	808	1808	17	0	0	0	NA	0		0	0																								0
599.488	2037461	1355.98	22.5996	0.023919	1.55571	2.40529	-0.0113417	0.053639	48	88	808	1808	17	5	0	1	0	0	C36H72	2	C36H72[NaCl]	[M+(37Cl)]-	562.522	599.488	-0.66																			0
599.488	2037461	1355.98	22.5996	0.023919	1.55571	2.40529	-0.0113417	0.053639	48	88	808	1808	17	5	0	1	0	0	C25H65N12P	1	C25H65N12P	[M+Cl]-	564.519	599.489	-1																			0
599.488	2037461	1355.98	22.5996	0.023919	1.55571	2.40529	-0.0113417	0.053639	48	88	808	1808	17	5	0	1	0	0	C34H66N4O3	1	C34H66N4O3	[M+Na-2H]-	578.513	599.488	-0.13																			0
599.488	2037461	1355.98	22.5996	0.023919	1.55571	2.40529	-0.0113417	0.053639	48	88	808	1808	17	5	0	1	0	0	C32H60N10O	1	C32H60N10O	[M-H]-	600.495	599.488	0.34																			0
599.488	2037461	1355.98	22.5996	0.023919	1.55571	2.40529	-0.0113417	0.053639	48	88	808	1808	17	5	0	1	0	0	C39H70P2	1	C39H70P2	[M-H]-	600.495	599.488	0.13																			0
792.479	355009	1230.09	20.5015	0	0.248699	0.518754	0.0372243	-0.0355072	186	89	452	102	162	1	12	0	NA	1	C41H74NO10P	1	C41H74NO10P	[M+Na-2H]-	771.505	792.48	-0.81																				['PS(15:0/20:3(8Z,11Z,14Z))', 'PS(15:1(9Z)/20:2(11Z,14Z))', 'PS(17:0/18:3(6Z,9Z,12Z))', 'PS(17:0/18:3(9Z,12Z,15Z))', 'PS(17:1(9Z)/18:2(9Z,12Z))', 'PS(17:2(9Z,12Z)/18:1(9Z))', 'PS(18:1(9Z)/17:2(9Z,12Z))', 'PS(18:2(9Z,12Z)/17:1(9Z))', 'PS(18:3(6Z,9Z,12Z)/17:0)', 'PS(18:3(9Z,12Z,15Z)/17:0)', 'PS(20:2(11Z,14Z)/15:1(9Z))', 'PS(20:3(8Z,11Z,14Z)/15:0)']	PE 34:4
142.713	289232	1364.57	22.7428	7.1e-05	0.38578	0.40979	0.0273906	-0.0481265	175	90	3174	301	29	0	0	0	NA	0		0	0																								0
142.713	289232	1364.57	22.7428	7.1e-05	0.38578	0.40979	0.0273906	-0.0481265	175	90	3174	301	29	0	0	0	NA	0		0	0																							0
747.466	764307	1261.15	21.0192	0	3.0391	2.14584	-0.0294992	0.0414862	298	91	1624	243	63	0	0	0	NA	0		0	0																								0	side band
162.895	126667	1399.22	23.3204	1.7e-05	0.319955	0.444307	0.0293149	-0.0432544	320	92	1848	247	65	0	0	0	NA	0		0	0																								0
162.895	126667	1399.22	23.3204	1.7e-05	0.319955	0.444307	0.0293149	-0.0432544	320	92	1848	247	65	0	0	0	NA	0		0	0																							0
754.459	1116562	1157.75	19.2958	0.007934	2.84342	2.13771	-0.0278468	0.0442123	256	93	2352	286	54	0	0	0	NA	0		0	0								23.1,37.4									38033804							0
681.623	11893136	1457.97	24.2995	0	0.162375	0.812287	0.0487964	-0.0110641	42	94	30	28	1988	0	0	0	NA	0		0	0								44.3									3993							0	13C to 680.61986
681.623	11893136	1457.97	24.2995	0	0.162375	0.812287	0.0487964	-0.0110641	42	94	30	28	1988	117	0	1	0	0	C41H82OS	1	C41H82OS	[M+Hac-H]-	622.609	681.622	1				44.3									370						0		+
681.623	11893136	1457.97	24.2995	0	0.162375	0.812287	0.0487964	-0.0110641	42	94	30	28	1988	117	0	1	0	0	C6H3O5P7S6	4	C5(13C)H3O5P7S6[NaCl]	[M+Hac-H]-	622.609	681.623	0.76				44.3									370						0		+
681.623	11893136	1457.97	24.2995	0	0.162375	0.812287	0.0487964	-0.0110641	42	94	30	28	1988	117	0	1	0	0	C5HNO7P6S6	3	C5HNO7P6S6[NaCl]	[M+Hac-H]-	622.609	681.623	0.56				44.3									370						0		+
681.623	11893136	1457.97	24.2995	0	0.162375	0.812287	0.0487964	-0.0110641	42	94	30	28	1988	117	0	1	0	0	C40H79NO3	4	C39(13C)H79NO3	[M+Hac-H]-	622.609	681.623	-0.05				44.3									370						0		+
681.623	11893136	1457.97	24.2995	0	0.162375	0.812287	0.0487964	-0.0110641	42	94	30	28	1988	117	0	1	0	0	C7H7P7S8	4	C6(13C)H7P7S8[NaCl]	[M+Hac-H]-	622.61	681.624	-0.52				44.3									370						0		+
681.623	11893136	1457.97	24.2995	0	0.162375	0.812287	0.0487964	-0.0110641	42	94	30	28	1988	117	0	1	0	0	C34H74N10	3	C34H74N10	[M+Hac-H]-	622.61	681.624	-0.69				44.3									370						0		+
681.623	11893136	1457.97	24.2995	0	0.162375	0.812287	0.0487964	-0.0110641	42	94	30	28	1988	117	0	1	0	0	C6H5NO2P6S8	3	C6H5NO2P6S8[NaCl]	[M+Hac-H]-	622.61	681.624	-0.72				44.3									370						0		+
681.623	11893136	1457.97	24.2995	0	0.162375	0.812287	0.0487964	-0.0110641	42	94	30	28	1988	117	0	1	0	0	C6HN7O4P6S7	1	C6HN7O4P6S7	[M+(37Cl)]-	644.656	681.623	0.93				44.3									370						0		+
681.623	11893136	1457.97	24.2995	0	0.162375	0.812287	0.0487964	-0.0110641	42	94	30	28	1988	117	0	1	0	0	C11H3N3O2P6S6	1	C11H3N3O2P6S6[NaCl]	[M+(37Cl)]-	644.656	681.623	0.82				44.3									370						0		+
681.623	11893136	1457.97	24.2995	0	0.162375	0.812287	0.0487964	-0.0110641	42	94	30	28	1988	117	0	1	0	0	C14H5NOP6S8	1	C14H5NOP6S8	[M+(37Cl)]-	644.656	681.623	0.66				44.3									370						0		+
681.623	11893136	1457.97	24.2995	0	0.162375	0.812287	0.0487964	-0.0110641	42	94	30	28	1988	117	0	1	0	0	C5H6N4O5P6S8	2	C4(13C)H6N4O5P6S8	[M+(37Cl)]-	644.656	681.623	0.57				44.3									370						0		+
681.623	11893136	1457.97	24.2995	0	0.162375	0.812287	0.0487964	-0.0110641	42	94	30	28	1988	117	0	1	0	0	C6H4O12P2S8	2	C5(13C)H4O12P2S8[NaCl]	[M+(37Cl)]-	644.656	681.623	0.53				44.3									370						0		+
681.623	11893136	1457.97	24.2995	0	0.162375	0.812287	0.0487964	-0.0110641	42	94	30	28	1988	117	0	1	0	0	C10H8O3P6S7	2	C9(13C)H8O3P6S7[NaCl]	[M+(37Cl)]-	644.656	681.623	0.46				44.3									370						0		+
681.623	11893136	1457.97	24.2995	0	0.162375	0.812287	0.0487964	-0.0110641	42	94	30	28	1988	117	0	1	0	0	C4H4N5O7P5S8	1	C4H4N5O7P5S8	[M+(37Cl)]-	644.656	681.623	0.37				44.3									370						0		+
681.623	11893136	1457.97	24.2995	0	0.162375	0.812287	0.0487964	-0.0110641	42	94	30	28	1988	117	0	1	0	0	C11H2N4OP4S8	2	C10(13C)H2N4OP4S8[NaCl]	[M+(37Cl)]-	644.656	681.623	0.37				44.3									370						0		+
681.623	11893136	1457.97	24.2995	0	0.162375	0.812287	0.0487964	-0.0110641	42	94	30	28	1988	117	0	1	0	0	C10HO11P5S6	2	C9(13C)HO11P5S6	[M+(37Cl)]-	644.656	681.623	0.33				44.3									370						0		+
681.623	11893136	1457.97	24.2995	0	0.162375	0.812287	0.0487964	-0.0110641	42	94	30	28	1988	117	0	1	0	0	C5H2NO14PS8	1	C5H2NO14PS8[NaCl]	[M+(37Cl)]-	644.656	681.623	0.33				44.3									370						0		+
681.623	11893136	1457.97	24.2995	0	0.162375	0.812287	0.0487964	-0.0110641	42	94	30	28	1988	117	0	1	0	0	C9H6NO5P5S7	1	C9H6NO5P5S7[NaCl]	[M+(37Cl)]-	644.657	681.623	0.26				44.3									370						0		+
681.623	11893136	1457.97	24.2995	0	0.162375	0.812287	0.0487964	-0.0110641	42	94	30	28	1988	117	0	1	0	0	C5H2O15P4S5	2	C4(13C)H2O15P4S5[NaCl]	[M+(37Cl)]-	644.657	681.623	-0.07				44.3									370						0		+
681.623	11893136	1457.97	24.2995	0	0.162375	0.812287	0.0487964	-0.0110641	42	94	30	28	1988	117	0	1	0	0	C4H3N9P6S7	1	C4H3N9P6S7[NaCl]	[M+(37Cl)]-	644.657	681.623	-0.19				44.3									370						0		+
681.623	11893136	1457.97	24.2995	0	0.162375	0.812287	0.0487964	-0.0110641	42	94	30	28	1988	117	0	1	0	0	C8H4NO8P7S4	1	C8H4NO8P7S4[NaCl]	[M+(37Cl)]-	644.657	681.623	-0.33				44.3									370						0		+
681.623	11893136	1457.97	24.2995	0	0.162375	0.812287	0.0487964	-0.0110641	42	94	30	28	1988	117	0	1	0	0	C13H2N2O3P6S7	2	C12(13C)H2N2O3P6S7	[M+(37Cl)]-	644.657	681.623	-0.38				44.3									370						0		+
681.623	11893136	1457.97	24.2995	0	0.162375	0.812287	0.0487964	-0.0110641	42	94	30	28	1988	117	0	1	0	0	C3H8N6OP6S8	2	C2(13C)H8N6OP6S8[NaCl]	[M+(37Cl)]-	644.657	681.624	-0.55				44.3									370						0		+
681.623	11893136	1457.97	24.2995	0	0.162375	0.812287	0.0487964	-0.0110641	42	94	30	28	1988	117	0	1	0	0	C3HN6O9P5S7	2	C2(13C)HN6O9P5S7	[M+(37Cl)]-	644.657	681.624	-0.67				44.3									370						0		+
681.623	11893136	1457.97	24.2995	0	0.162375	0.812287	0.0487964	-0.0110641	42	94	30	28	1988	117	0	1	0	0	C8H3N2O7P5S6	2	C7(13C)H3N2O7P5S6[NaCl]	[M+(37Cl)]-	644.657	681.624	-0.78				44.3									370						0		+
681.623	11893136	1457.97	24.2995	0	0.162375	0.812287	0.0487964	-0.0110641	42	94	30	28	1988	117	0	1	0	0	C11H5O6P5S8	2	C10(13C)H5O6P5S8	[M+(37Cl)]-	644.657	681.624	-0.94				44.3									370						0		+
681.623	11893136	1457.97	24.2995	0	0.162375	0.812287	0.0487964	-0.0110641	42	94	30	28	1988	117	0	1	0	0	C7HN3O9P4S6	1	C7HN3O9P4S6[NaCl]	[M+(37Cl)]-	644.657	681.624	-0.98				44.3									370						0		+
681.623	11893136	1457.97	24.2995	0	0.162375	0.812287	0.0487964	-0.0110641	42	94	30	28	1988	117	0	1	0	0	C15H7OP7S7	1	C14(13C)H7OP7S7	[M+K-2H]-	644.674	681.622	0.99				44.3									370						0		+
681.623	11893136	1457.97	24.2995	0	0.162375	0.812287	0.0487964	-0.0110641	42	94	30	28	1988	117	0	1	0	0	C11H3N3O4P6S5	1	C11H3N3O4P6S5[NaCl]	[M+K-2H]-	644.674	681.623	0.95				44.3									370						0		+
681.623	11893136	1457.97	24.2995	0	0.162375	0.812287	0.0487964	-0.0110641	42	94	30	28	1988	117	0	1	0	0	C10HNO12P2S8	1	C10HNO12P2S8	[M+K-2H]-	644.674	681.623	0.85				44.3									370						0		+
681.623	11893136	1457.97	24.2995	0	0.162375	0.812287	0.0487964	-0.0110641	42	94	30	28	1988	117	0	1	0	0	C14H5NO3P6S7	1	C14H5NO3P6S7	[M+K-2H]-	644.674	681.623	0.79				44.3									370						0		+
681.623	11893136	1457.97	24.2995	0	0.162375	0.812287	0.0487964	-0.0110641	42	94	30	28	1988	117	0	1	0	0	C5H6N4O7P6S7	2	C4(13C)H6N4O7P6S7	[M+K-2H]-	644.674	681.623	0.7				44.3									370						0		+
681.623	11893136	1457.97	24.2995	0	0.162375	0.812287	0.0487964	-0.0110641	42	94	30	28	1988	117	0	1	0	0	C6H4O14P2S7	2	C5(13C)H4O14P2S7[NaCl]	[M+K-2H]-	644.674	681.623	0.65				44.3									370						0		+
681.623	11893136	1457.97	24.2995	0	0.162375	0.812287	0.0487964	-0.0110641	42	94	30	28	1988	117	0	1	0	0	C4H11N5OP6S8	1	C4H11N5OP6S8[NaCl]	[M+K-2H]-	644.674	681.623	0.63				44.3									370						0		+
681.623	11893136	1457.97	24.2995	0	0.162375	0.812287	0.0487964	-0.0110641	42	94	30	28	1988	117	0	1	0	0	C10H8O5P6S6	2	C9(13C)H8O5P6S6[NaCl]	[M+K-2H]-	644.674	681.623	0.59				44.3									370						0		+
681.623	11893136	1457.97	24.2995	0	0.162375	0.812287	0.0487964	-0.0110641	42	94	30	28	1988	117	0	1	0	0	C4H4N5O9P5S7	1	C4H4N5O9P5S7	[M+K-2H]-	644.674	681.623	0.5				44.3									370						0		+
681.623	11893136	1457.97	24.2995	0	0.162375	0.812287	0.0487964	-0.0110641	42	94	30	28	1988	117	0	1	0	0	C11H2N4O3P4S7	2	C10(13C)H2N4O3P4S7[NaCl]	[M+K-2H]-	644.674	681.623	0.5				44.3									370						0		+
681.623	11893136	1457.97	24.2995	0	0.162375	0.812287	0.0487964	-0.0110641	42	94	30	28	1988	117	0	1	0	0	C10HO13P5S5	2	C9(13C)HO13P5S5	[M+K-2H]-	644.674	681.623	0.46				44.3									370						0		+
681.623	11893136	1457.97	24.2995	0	0.162375	0.812287	0.0487964	-0.0110641	42	94	30	28	1988	117	0	1	0	0	C9H6NO7P5S6	1	C9H6NO7P5S6[NaCl]	[M+K-2H]-	644.674	681.623	0.39				44.3									370						0		+
681.623	11893136	1457.97	24.2995	0	0.162375	0.812287	0.0487964	-0.0110641	42	94	30	28	1988	117	0	1	0	0	C20HP7S4	2	C19(13C)HP7S4[NaCl]	[M+K-2H]-	644.674	681.623	0.19				44.3									370						0		+
681.623	11893136	1457.97	24.2995	0	0.162375	0.812287	0.0487964	-0.0110641	42	94	30	28	1988	117	0	1	0	0	C5H5N8P7S6	2	C4(13C)H5N8P7S6[NaCl]	[M+K-2H]-	644.674	681.623	0.14				44.3									370						0		+
681.623	11893136	1457.97	24.2995	0	0.162375	0.812287	0.0487964	-0.0110641	42	94	30	28	1988	117	0	1	0	0	C4H3N9O2P6S6	1	C4H3N9O2P6S6[NaCl]	[M+K-2H]-	644.675	681.623	-0.06				44.3									370						0		+
681.623	11893136	1457.97	24.2995	0	0.162375	0.812287	0.0487964	-0.0110641	42	94	30	28	1988	117	0	1	0	0	C9H5N2O6P3S8	2	C8(13C)H5N2O6P3S8[NaCl]	[M+K-2H]-	644.675	681.623	-0.06				44.3									370						0		+
681.623	11893136	1457.97	24.2995	0	0.162375	0.812287	0.0487964	-0.0110641	42	94	30	28	1988	117	0	1	0	0	C8H4NO10P7S3	1	C8H4NO10P7S3[NaCl]	[M+K-2H]-	644.675	681.623	-0.21				44.3									370						0		+
681.623	11893136	1457.97	24.2995	0	0.162375	0.812287	0.0487964	-0.0110641	42	94	30	28	1988	117	0	1	0	0	C7H5N7OP6S8	1	C7H5N7OP6S8	[M+K-2H]-	644.675	681.623	-0.22				44.3									370						0		+
681.623	11893136	1457.97	24.2995	0	0.162375	0.812287	0.0487964	-0.0110641	42	94	30	28	1988	117	0	1	0	0	C13H2N2O5P6S6	2	C12(13C)H2N2O5P6S6	[M+K-2H]-	644.675	681.623	-0.26				44.3									370						0		+
681.623	11893136	1457.97	24.2995	0	0.162375	0.812287	0.0487964	-0.0110641	42	94	30	28	1988	117	0	1	0	0	C8H3N3O8P2S8	1	C8H3N3O8P2S8[NaCl]	[M+K-2H]-	644.675	681.623	-0.26				44.3									370						0		+
681.623	11893136	1457.97	24.2995	0	0.162375	0.812287	0.0487964	-0.0110641	42	94	30	28	1988	117	0	1	0	0	C3H8N6O3P6S7	2	C2(13C)H8N6O3P6S7[NaCl]	[M+K-2H]-	644.675	681.623	-0.42				44.3									370						0		+
681.623	11893136	1457.97	24.2995	0	0.162375	0.812287	0.0487964	-0.0110641	42	94	30	28	1988	117	0	1	0	0	C4H2N10OP4S8	2	C3(13C)H2N10OP4S8[NaCl]	[M+K-2H]-	644.675	681.624	-0.51				44.3									370						0		+
681.623	11893136	1457.97	24.2995	0	0.162375	0.812287	0.0487964	-0.0110641	42	94	30	28	1988	117	0	1	0	0	C8H3N2O9P5S5	2	C7(13C)H3N2O9P5S5[NaCl]	[M+K-2H]-	644.675	681.624	-0.66				44.3									370						0		+
681.623	11893136	1457.97	24.2995	0	0.162375	0.812287	0.0487964	-0.0110641	42	94	30	28	1988	117	0	1	0	0	C4H14NO6P7S8	1	C4H14NO6P7S8	[M+K-2H]-	644.675	681.624	-0.69				44.3									370						0		+
681.623	11893136	1457.97	24.2995	0	0.162375	0.812287	0.0487964	-0.0110641	42	94	30	28	1988	117	0	1	0	0	C11H12P6S8	2	C10(13C)H12P6S8[NaCl]	[M+K-2H]-	644.675	681.624	-0.69				44.3									370						0		+
681.623	11893136	1457.97	24.2995	0	0.162375	0.812287	0.0487964	-0.0110641	42	94	30	28	1988	117	0	1	0	0	C7HO17PS8	2	C6(13C)HO17PS8	[M+K-2H]-	644.675	681.624	-0.75				44.3									370						0		+
681.623	11893136	1457.97	24.2995	0	0.162375	0.812287	0.0487964	-0.0110641	42	94	30	28	1988	117	0	1	0	0	C11H5O8P5S7	2	C10(13C)H5O8P5S7	[M+K-2H]-	644.675	681.624	-0.82				44.3									370						0		+
681.623	11893136	1457.97	24.2995	0	0.162375	0.812287	0.0487964	-0.0110641	42	94	30	28	1988	117	0	1	0	0	C7HN3O11P4S5	1	C7HN3O11P4S5[NaCl]	[M+K-2H]-	644.675	681.624	-0.86				44.3									370						0		+
681.623	11893136	1457.97	24.2995	0	0.162375	0.812287	0.0487964	-0.0110641	42	94	30	28	1988	117	0	1	0	0	C10H10NO2P5S8	1	C10H10NO2P5S8[NaCl]	[M+K-2H]-	644.675	681.624	-0.89				44.3									370						0		+
681.623	11893136	1457.97	24.2995	0	0.162375	0.812287	0.0487964	-0.0110641	42	94	30	28	1988	117	0	1	0	0	C10HO11P3S8	1	C9(13C)HO11P3S8	[M+Cl]-	646.653	681.623	0.97				44.3									370						0		+
681.623	11893136	1457.97	24.2995	0	0.162375	0.812287	0.0487964	-0.0110641	42	94	30	28	1988	117	0	1	0	0	C14H5O2P7S7	2	C13(13C)H5O2P7S7	[M+Cl]-	646.653	681.623	0.9				44.3									370						0		+
681.623	11893136	1457.97	24.2995	0	0.162375	0.812287	0.0487964	-0.0110641	42	94	30	28	1988	117	0	1	0	0	C10HN3O5P6S5	1	C10HN3O5P6S5[NaCl]	[M+Cl]-	646.653	681.623	0.86				44.3									370						0		+
681.623	11893136	1457.97	24.2995	0	0.162375	0.812287	0.0487964	-0.0110641	42	94	30	28	1988	117	0	1	0	0	C4H11N4P7S8	3	C3(13C)H11N4P7S8[NaCl]	[M+Cl]-	646.653	681.623	0.74				44.3									370						0		+
681.623	11893136	1457.97	24.2995	0	0.162375	0.812287	0.0487964	-0.0110641	42	94	30	28	1988	117	0	1	0	0	C13H3NO4P6S7	1	C13H3NO4P6S7	[M+Cl]-	646.653	681.623	0.7				44.3									370						0		+
681.623	11893136	1457.97	24.2995	0	0.162375	0.812287	0.0487964	-0.0110641	42	94	30	28	1988	117	0	1	0	0	C4H4N4O8P6S7	2	C3(13C)H4N4O8P6S7	[M+Cl]-	646.653	681.623	0.61				44.3									370						0		+
681.623	11893136	1457.97	24.2995	0	0.162375	0.812287	0.0487964	-0.0110641	42	94	30	28	1988	117	0	1	0	0	C5H2O15P2S7	3	C4(13C)H2O15P2S7[NaCl]	[M+Cl]-	646.653	681.623	0.57				44.3									370						0		+
681.623	11893136	1457.97	24.2995	0	0.162375	0.812287	0.0487964	-0.0110641	42	94	30	28	1988	117	0	1	0	0	C31H78N14	1	C31H78N14	[M+Cl]-	646.653	681.623	0.56				44.3									370						0		+
681.623	11893136	1457.97	24.2995	0	0.162375	0.812287	0.0487964	-0.0110641	42	94	30	28	1988	117	0	1	0	0	C3H9N5O2P6S8	1	C3H9N5O2P6S8[NaCl]	[M+Cl]-	646.653	681.623	0.54				44.3									370						0		+
681.623	11893136	1457.97	24.2995	0	0.162375	0.812287	0.0487964	-0.0110641	42	94	30	28	1988	117	0	1	0	0	C9H6O6P6S6	3	C8(13C)H6O6P6S6[NaCl]	[M+Cl]-	646.653	681.623	0.5				44.3									370						0		+
681.623	11893136	1457.97	24.2995	0	0.162375	0.812287	0.0487964	-0.0110641	42	94	30	28	1988	117	0	1	0	0	C8H4NO8P5S6	1	C8H4NO8P5S6[NaCl]	[M+Cl]-	646.654	681.623	0.3				44.3									370						0		+
681.623	11893136	1457.97	24.2995	0	0.162375	0.812287	0.0487964	-0.0110641	42	94	30	28	1988	117	0	1	0	0	C4H3N8OP7S6	3	C3(13C)H3N8OP7S6[NaCl]	[M+Cl]-	646.654	681.623	0.05				44.3									370						0		+
681.623	11893136	1457.97	24.2995	0	0.162375	0.812287	0.0487964	-0.0110641	42	94	30	28	1988	117	0	1	0	0	C7H5N6P7S8	2	C6(13C)H5N6P7S8	[M+Cl]-	646.654	681.623	-0.11				44.3									370						0		+
681.623	11893136	1457.97	24.2995	0	0.162375	0.812287	0.0487964	-0.0110641	42	94	30	28	1988	117	0	1	0	0	C3HN9O3P6S6	1	C3HN9O3P6S6[NaCl]	[M+Cl]-	646.654	681.623	-0.15				44.3									370						0		+
681.623	11893136	1457.97	24.2995	0	0.162375	0.812287	0.0487964	-0.0110641	42	94	30	28	1988	117	0	1	0	0	C8H3N2O7P3S8	3	C7(13C)H3N2O7P3S8[NaCl]	[M+Cl]-	646.654	681.623	-0.15				44.3									370						0		+
681.623	11893136	1457.97	24.2995	0	0.162375	0.812287	0.0487964	-0.0110641	42	94	30	28	1988	117	0	1	0	0	C7H2NO11P7S3	1	C7H2NO11P7S3[NaCl]	[M+Cl]-	646.654	681.623	-0.29				44.3									370						0		+
681.623	11893136	1457.97	24.2995	0	0.162375	0.812287	0.0487964	-0.0110641	42	94	30	28	1988	117	0	1	0	0	C6H3N7O2P6S8	1	C6H3N7O2P6S8	[M+Cl]-	646.654	681.623	-0.31				44.3									370						0		+
681.623	11893136	1457.97	24.2995	0	0.162375	0.812287	0.0487964	-0.0110641	42	94	30	28	1988	117	0	1	0	0	C7HN3O9P2S8	1	C7HN3O9P2S8[NaCl]	[M+Cl]-	646.654	681.623	-0.35				44.3									370						0		+
681.623	11893136	1457.97	24.2995	0	0.162375	0.812287	0.0487964	-0.0110641	42	94	30	28	1988	117	0	1	0	0	C11H5N3P6S7	1	C11H5N3P6S7[NaCl]	[M+Cl]-	646.654	681.623	-0.42				44.3									370						0		+
681.623	11893136	1457.97	24.2995	0	0.162375	0.812287	0.0487964	-0.0110641	42	94	30	28	1988	117	0	1	0	0	C7HN2O10P5S5	3	C6(13C)HN2O10P5S5[NaCl]	[M+Cl]-	646.654	681.624	-0.74				44.3									370						0		+
681.623	11893136	1457.97	24.2995	0	0.162375	0.812287	0.0487964	-0.0110641	42	94	30	28	1988	117	0	1	0	0	C10H10OP6S8	3	C9(13C)H10OP6S8[NaCl]	[M+Cl]-	646.654	681.624	-0.78				44.3									370						0		+
681.623	11893136	1457.97	24.2995	0	0.162375	0.812287	0.0487964	-0.0110641	42	94	30	28	1988	117	0	1	0	0	C10H3O9P5S7	2	C9(13C)H3O9P5S7	[M+Cl]-	646.654	681.624	-0.9				44.3									370						0		+
681.623	11893136	1457.97	24.2995	0	0.162375	0.812287	0.0487964	-0.0110641	42	94	30	28	1988	117	0	1	0	0	C9H8NO3P5S8	1	C9H8NO3P5S8[NaCl]	[M+Cl]-	646.654	681.624	-0.98				44.3									370						0		+
681.623	11893136	1457.97	24.2995	0	0.162375	0.812287	0.0487964	-0.0110641	42	94	30	28	1988	117	0	1	0	0	C8H2N4O6P6S7	2	C7(13C)H2N4O6P6S7	[M+Na-2H]-	660.648	681.623	0.92				44.3									370						0		+
681.623	11893136	1457.97	24.2995	0	0.162375	0.812287	0.0487964	-0.0110641	42	94	30	28	1988	117	0	1	0	0	C7H7N5P6S8	1	C7H7N5P6S8[NaCl]	[M+Na-2H]-	660.648	681.623	0.85				44.3									370						0		+
681.623	11893136	1457.97	24.2995	0	0.162375	0.812287	0.0487964	-0.0110641	42	94	30	28	1988	117	0	1	0	0	C6H6NO10P7S6	1	C6H6NO10P7S6	[M+Na-2H]-	660.648	681.623	0.81				44.3									370						0		+
681.623	11893136	1457.97	24.2995	0	0.162375	0.812287	0.0487964	-0.0110641	42	94	30	28	1988	117	0	1	0	0	C13H4O4P6S6	2	C12(13C)H4O4P6S6[NaCl]	[M+Na-2H]-	660.648	681.623	0.81				44.3									370						0		+
681.623	11893136	1457.97	24.2995	0	0.162375	0.812287	0.0487964	-0.0110641	42	94	30	28	1988	117	0	1	0	0	C12H2NO6P5S6	1	C12H2NO6P5S6[NaCl]	[M+Na-2H]-	660.648	681.623	0.61				44.3									370						0		+
681.623	11893136	1457.97	24.2995	0	0.162375	0.812287	0.0487964	-0.0110641	42	94	30	28	1988	117	0	1	0	0	C6H5N2O9P5S8	2	C5(13C)H5N2O9P5S8	[M+Na-2H]-	660.648	681.623	0.36				44.3									370						0		+
681.623	11893136	1457.97	24.2995	0	0.162375	0.812287	0.0487964	-0.0110641	42	94	30	28	1988	117	0	1	0	0	C5H3N3O11P4S8	1	C5H3N3O11P4S8	[M+Na-2H]-	660.648	681.623	0.16				44.3									370						0		+
681.623	11893136	1457.97	24.2995	0	0.162375	0.812287	0.0487964	-0.0110641	42	94	30	28	1988	117	0	1	0	0	C12HN2O5P3S8	2	C11(13C)HN2O5P3S8[NaCl]	[M+Na-2H]-	660.648	681.623	0.16				44.3									370						0		+
681.623	11893136	1457.97	24.2995	0	0.162375	0.812287	0.0487964	-0.0110641	42	94	30	28	1988	117	0	1	0	0	C10HN7P6S8	1	C10HN7P6S8	[M+Na-2H]-	660.648	681.623	0.01				44.3									370						0		+
681.623	11893136	1457.97	24.2995	0	0.162375	0.812287	0.0487964	-0.0110641	42	94	30	28	1988	117	0	1	0	0	C6H4N6O2P6S7	2	C5(13C)H4N6O2P6S7[NaCl]	[M+Na-2H]-	660.649	681.623	-0.19				44.3									370						0		+
681.623	11893136	1457.97	24.2995	0	0.162375	0.812287	0.0487964	-0.0110641	42	94	30	28	1988	117	0	1	0	0	C5H3N2O12P7S5	2	C4(13C)H3N2O12P7S5	[M+Na-2H]-	660.649	681.623	-0.23				44.3									370						0		+
681.623	11893136	1457.97	24.2995	0	0.162375	0.812287	0.0487964	-0.0110641	42	94	30	28	1988	117	0	1	0	0	C4H8N3O6P7S6	1	C4H8N3O6P7S6[NaCl]	[M+Na-2H]-	660.649	681.623	-0.3				44.3									370						0		+
681.623	11893136	1457.97	24.2995	0	0.162375	0.812287	0.0487964	-0.0110641	42	94	30	28	1988	117	0	1	0	0	C5H2N7O4P5S7	1	C5H2N7O4P5S7[NaCl]	[M+Na-2H]-	660.649	681.623	-0.39				44.3									370						0		+
681.623	11893136	1457.97	24.2995	0	0.162375	0.812287	0.0487964	-0.0110641	42	94	30	28	1988	117	0	1	0	0	C7H10NO5P7S8	1	C7H10NO5P7S8	[M+Na-2H]-	660.649	681.623	-0.46				44.3									370						0		+
681.623	11893136	1457.97	24.2995	0	0.162375	0.812287	0.0487964	-0.0110641	42	94	30	28	1988	117	0	1	0	0	C14HO7P5S7	2	C13(13C)HO7P5S7	[M+Na-2H]-	660.649	681.624	-0.59				44.3									370						0		+
681.623	11893136	1457.97	24.2995	0	0.162375	0.812287	0.0487964	-0.0110641	42	94	30	28	1988	117	0	1	0	0	C13H6NOP5S8	1	C13H6NOP5S8[NaCl]	[M+Na-2H]-	660.649	681.624	-0.66				44.3									370						0		+
681.623	11893136	1457.97	24.2995	0	0.162375	0.812287	0.0487964	-0.0110641	42	94	30	28	1988	117	0	1	0	0	C4H7N4O5P5S8	2	C3(13C)H7N4O5P5S8[NaCl]	[M+Na-2H]-	660.649	681.624	-0.75				44.3									370						0		+
681.623	11893136	1457.97	24.2995	0	0.162375	0.812287	0.0487964	-0.0110641	42	94	30	28	1988	117	0	1	0	0	C3H5N5O7P4S8	1	C3H5N5O7P4S8[NaCl]	[M+Na-2H]-	660.649	681.624	-0.95				44.3									370						0		+
681.623	11893136	1457.97	24.2995	0	0.162375	0.812287	0.0487964	-0.0110641	42	94	30	28	1988	117	0	1	0	0	C9H2O11P4S6	2	C8(13C)H2O11P4S6[NaCl]	[M+Na-2H]-	660.649	681.624	-0.99				44.3									370						0		+
681.623	11893136	1457.97	24.2995	0	0.162375	0.812287	0.0487964	-0.0110641	42	94	30	28	1988	117	0	1	0	0	C43H86O3S	1	C43H86O3S	[M-H]-	682.63	681.622	1				44.3									370						0		+
681.623	11893136	1457.97	24.2995	0	0.162375	0.812287	0.0487964	-0.0110641	42	94	30	28	1988	117	0	1	0	0	C12H4NO5P7S7	1	C12H4NO5P7S7	[M-H]-	682.63	681.623	0.96				44.3									370						0		+
681.623	11893136	1457.97	24.2995	0	0.162375	0.812287	0.0487964	-0.0110641	42	94	30	28	1988	117	0	1	0	0	C8H7O7P7S6	2	C7(13C)H7O7P7S6[NaCl]	[M-H]-	682.63	681.623	0.76				44.3									370						0		+
681.623	11893136	1457.97	24.2995	0	0.162375	0.812287	0.0487964	-0.0110641	42	94	30	28	1988	117	0	1	0	0	C9HN4O5P5S7	2	C8(13C)HN4O5P5S7[NaCl]	[M-H]-	682.63	681.623	0.67				44.3									370						0		+
681.623	11893136	1457.97	24.2995	0	0.162375	0.812287	0.0487964	-0.0110641	42	94	30	28	1988	117	0	1	0	0	C7H5NO9P6S6	1	C7H5NO9P6S6[NaCl]	[M-H]-	682.63	681.623	0.56				44.3									370						0		+
681.623	11893136	1457.97	24.2995	0	0.162375	0.812287	0.0487964	-0.0110641	42	94	30	28	1988	117	0	1	0	0	C7H4N2O8P4S8	2	C6(13C)H4N2O8P4S8[NaCl]	[M-H]-	682.63	681.623	0.11				44.3									370						0		+
681.623	11893136	1457.97	24.2995	0	0.162375	0.812287	0.0487964	-0.0110641	42	94	30	28	1988	117	0	1	0	0	C42H83NO5	2	C41(13C)H83NO5	[M-H]-	682.63	681.623	-0.05				44.3									370						0		+
681.623	11893136	1457.97	24.2995	0	0.162375	0.812287	0.0487964	-0.0110641	42	94	30	28	1988	117	0	1	0	0	C5H4N7O3P7S8	1	C5H4N7O3P7S8	[M-H]-	682.63	681.623	-0.05				44.3									370						0		+
681.623	11893136	1457.97	24.2995	0	0.162375	0.812287	0.0487964	-0.0110641	42	94	30	28	1988	117	0	1	0	0	C11HN2O7P7S6	2	C10(13C)HN2O7P7S6	[M-H]-	682.631	681.623	-0.09				44.3									370						0		+
681.623	11893136	1457.97	24.2995	0	0.162375	0.812287	0.0487964	-0.0110641	42	94	30	28	1988	117	0	1	0	0	C6H2N3O10P3S8	1	C6H2N3O10P3S8[NaCl]	[M-H]-	682.631	681.623	-0.09				44.3									370						0		+
681.623	11893136	1457.97	24.2995	0	0.162375	0.812287	0.0487964	-0.0110641	42	94	30	28	1988	117	0	1	0	0	C10H6N3OP7S7	1	C10H6N3OP7S7[NaCl]	[M-H]-	682.631	681.623	-0.16				44.3									370						0		+
681.623	11893136	1457.97	24.2995	0	0.162375	0.812287	0.0487964	-0.0110641	42	94	30	28	1988	117	0	1	0	0	C6H2N2O11P6S5	2	C5(13C)H2N2O11P6S5[NaCl]	[M-H]-	682.631	681.624	-0.49				44.3									370						0		+
681.623	11893136	1457.97	24.2995	0	0.162375	0.812287	0.0487964	-0.0110641	42	94	30	28	1988	117	0	1	0	0	C37H80N9P	2	C36(13C)H80N9P	[M-H]-	682.631	681.624	-0.5				44.3									370						0		+
681.623	11893136	1457.97	24.2995	0	0.162375	0.812287	0.0487964	-0.0110641	42	94	30	28	1988	117	0	1	0	0	C9H11O2P7S8	2	C8(13C)H11O2P7S8[NaCl]	[M-H]-	682.631	681.624	-0.52				44.3									370						0		+
681.623	11893136	1457.97	24.2995	0	0.162375	0.812287	0.0487964	-0.0110641	42	94	30	28	1988	117	0	1	0	0	C9H4O10P6S7	2	C8(13C)H4O10P6S7	[M-H]-	682.631	681.624	-0.65				44.3									370						0		+
681.623	11893136	1457.97	24.2995	0	0.162375	0.812287	0.0487964	-0.0110641	42	94	30	28	1988	117	0	1	0	0	C36H78N10O2	1	C36H78N10O2	[M-H]-	682.631	681.624	-0.69				44.3									370						0		+
681.623	11893136	1457.97	24.2995	0	0.162375	0.812287	0.0487964	-0.0110641	42	94	30	28	1988	117	0	1	0	0	C8H9NO4P6S8	1	C8H9NO4P6S8[NaCl]	[M-H]-	682.631	681.624	-0.72				44.3									370						0		+
681.623	11893136	1457.97	24.2995	0	0.162375	0.812287	0.0487964	-0.0110641	42	94	30	28	1988	117	0	1	0	0	C8H2NO12P5S7	1	C8H2NO12P5S7	[M-H]-	682.631	681.624	-0.85				44.3									370						0		+
681.623	11893136	1457.97	24.2995	0	0.162375	0.812287	0.0487964	-0.0110641	42	94	30	28	1988	117	0	1	0	0	C43H88OP2	1	C43H88OP2	[M-H]-	682.631	681.624	-0.87				44.3									370						0		+
187.131	1984710	1261.55	21.0258	0	3.15544	2.10954	-0.0302705	0.0404789	367	95	1382	216	72	0	0	0	NA	0		0	0																								0	13C to 186.88041
187.131	1984710	1261.55	21.0258	0	3.15544	2.10954	-0.0302705	0.0404789	367	95	1382	216	72	1	0	1	0	0	C6H16N6O	1	C6H16N6O	[M-H]-	188.139	187.131	0.04																			0		+
743.57	784081	1301.19	21.6865	9.8e-05	0.236872	0.509205	0.0385267	-0.0336727	162	96	331	88	206	0	0	0	NA	0		0	0																								0
1086.73	374347	1400.93	23.3489	0	0.233755	0.549189	0.0389841	-0.03346	156	97	304	84	202	0	0	0	NA	0		0	0					0.5	0.5	0.5	53.9,88.5	0.5		0.5		0.5	3016	4163	4585	30143016	3014		4584		4162		0	n.i.
178.642	99957	1364.19	22.7365	0.000207	0.41416	0.405942	0.0226695	-0.0470605	104	98	4645	540	34	0	0	0	NA	0		0	0																								0
178.642	99957	1364.19	22.7365	0.000207	0.41416	0.405942	0.0226695	-0.0470605	104	98	4645	540	34	0	0	0	NA	0		0	0																							0
578.383	423312	1101.17	18.3528	0.011551	1.1274	2.29664	-0.00430165	0.0511902	44	99	402	3361	18	2	5	0	NA	1	C29H58NO8P	1	C29H58NO8P	[M-H]-	579.39	578.383	-0.21																				['PC(16:0/5:0)', 'PC(18:0/3:0)', 'PC(19:0/2:0)', 'PC(5:0/16:0)', 'PE(12:0/12:0)']	PE 24:0
578.383	423312	1101.17	18.3528	0.011551	1.1274	2.29664	-0.00430165	0.0511902	44	99	402	3361	18	2	1	0	NA	1	C27H54NO6P	1	C27H54NO6P	[M+Hac-H]-	519.369	578.383	-0.21																				['PC(P-19:1(12Z)/0:0)']	+
578.383	423312	1101.17	18.3528	0.011551	1.1274	2.29664	-0.00430165	0.0511902	44	99	402	3361	18	23	0	1	0	0	C30H45N7O	1	C30H45N7O	[M+Hac-H]-	519.369	578.382	0.34																			0		+
578.383	423312	1101.17	18.3528	0.011551	1.1274	2.29664	-0.00430165	0.0511902	44	99	402	3361	18	23	0	1	0	0	C27H54NO6P	1	C27H54NO6P	[M+Hac-H]-	519.369	578.383	-0.21																			0		+
578.383	423312	1101.17	18.3528	0.011551	1.1274	2.29664	-0.00430165	0.0511902	44	99	402	3361	18	23	0	1	0	0	C22H51N9OP2	1	C22H51N9OP2	[M+Hac-H]-	519.369	578.383	-0.74																			0		+
578.383	423312	1101.17	18.3528	0.011551	1.1274	2.29664	-0.00430165	0.0511902	44	99	402	3361	18	23	0	1	0	0	C33H56N3OP	1	C33H56N3OP	[M+(37Cl)]-	541.416	578.383	0.1																			0		+
578.383	423312	1101.17	18.3528	0.011551	1.1274	2.29664	-0.00430165	0.0511902	44	99	402	3361	18	23	0	1	0	0	C23H55N7O7	1	C23H55N7O7	[M+(37Cl)]-	541.416	578.383	-0.24																			0		+
578.383	423312	1101.17	18.3528	0.011551	1.1274	2.29664	-0.00430165	0.0511902	44	99	402	3361	18	23	0	1	0	0	C31H59NO4S	1	C31H59NO4S	[M+(37Cl)]-	541.416	578.383	-0.56																			0		+
578.383	423312	1101.17	18.3528	0.011551	1.1274	2.29664	-0.00430165	0.0511902	44	99	402	3361	18	23	0	1	0	0	C18H52N15O2P	1	C18H52N15O2P	[M+(37Cl)]-	541.417	578.383	-0.77																			0		+
578.383	423312	1101.17	18.3528	0.011551	1.1274	2.29664	-0.00430165	0.0511902	44	99	402	3361	18	23	0	1	0	0	C20H57N13P2	1	C20H57N13P2	[M+K-2H]-	541.434	578.382	0.85																			0		+
578.383	423312	1101.17	18.3528	0.011551	1.1274	2.29664	-0.00430165	0.0511902	44	99	402	3361	18	23	0	1	0	0	C31H59NO6	2	C31H59NO6	[M+K-2H]-	541.434	578.383	-0.41																			0		+
578.383	423312	1101.17	18.3528	0.011551	1.1274	2.29664	-0.00430165	0.0511902	44	99	402	3361	18	23	0	1	0	0	C26H56N9OP	2	C26H56N9OP	[M+K-2H]-	541.435	578.383	-0.93																			0		+
578.383	423312	1101.17	18.3528	0.011551	1.1274	2.29664	-0.00430165	0.0511902	44	99	402	3361	18	23	0	1	0	0	C19H55N13OP2	1	C19H55N13OP2	[M+Cl]-	543.413	578.382	0.74																			0		+
578.383	423312	1101.17	18.3528	0.011551	1.1274	2.29664	-0.00430165	0.0511902	44	99	402	3361	18	23	0	1	0	0	C30H57NO7	3	C30H57NO7	[M+Cl]-	543.414	578.383	-0.51																			0		+
578.383	423312	1101.17	18.3528	0.011551	1.1274	2.29664	-0.00430165	0.0511902	44	99	402	3361	18	23	0	1	0	0	C21H56N11O2PS	1	C21H56N11O2PS	[M+Na-2H]-	557.408	578.382	0.45																			0		+
578.383	423312	1101.17	18.3528	0.011551	1.1274	2.29664	-0.00430165	0.0511902	44	99	402	3361	18	23	0	1	0	0	C26H58N7P	1	C26H58N7P[NaCl]	[M+Na-2H]-	557.408	578.382	0.32																			0		+
578.383	423312	1101.17	18.3528	0.011551	1.1274	2.29664	-0.00430165	0.0511902	44	99	402	3361	18	23	0	1	0	0	C34H55NO5	1	C34H55NO5	[M+Na-2H]-	557.408	578.383	-0.14																			0		+
578.383	423312	1101.17	18.3528	0.011551	1.1274	2.29664	-0.00430165	0.0511902	44	99	402	3361	18	23	0	1	0	0	C29H52N9P	1	C29H52N9P	[M+Na-2H]-	557.408	578.383	-0.67																			0		+
578.383	423312	1101.17	18.3528	0.011551	1.1274	2.29664	-0.00430165	0.0511902	44	99	402	3361	18	23	0	1	0	0	C32H49N7O3	1	C32H49N7O3	[M-H]-	579.39	578.382	0.34																			0		+
578.383	423312	1101.17	18.3528	0.011551	1.1274	2.29664	-0.00430165	0.0511902	44	99	402	3361	18	23	0	1	0	0	C22H55N11OS	1	C22H55N11OS[NaCl]	[M-H]-	579.39	578.383	0.15																			0		+
578.383	423312	1101.17	18.3528	0.011551	1.1274	2.29664	-0.00430165	0.0511902	44	99	402	3361	18	23	0	1	0	0	C40H53NS	1	C40H53NS	[M-H]-	579.39	578.383	0.03																			0		+
578.383	423312	1101.17	18.3528	0.011551	1.1274	2.29664	-0.00430165	0.0511902	44	99	402	3361	18	23	0	1	0	0	C25H57N9S3	1	C25H57N9S3	[M-H]-	579.39	578.383	-0.04																			0		+
578.383	423312	1101.17	18.3528	0.011551	1.1274	2.29664	-0.00430165	0.0511902	44	99	402	3361	18	23	0	1	0	0	C29H58NO8P	1	C29H58NO8P	[M-H]-	579.39	578.383	-0.21																			0		+
578.383	423312	1101.17	18.3528	0.011551	1.1274	2.29664	-0.00430165	0.0511902	44	99	402	3361	18	23	0	1	0	0	C24H55N9O3P2	1	C24H55N9O3P2	[M-H]-	579.39	578.383	-0.74																			0		+
578.383	423312	1101.17	18.3528	0.011551	1.1274	2.29664	-0.00430165	0.0511902	44	99	402	3361	18	23	0	1	0	0	C25H49N13OS	1	C25H49N13OS	[M-H]-	579.39	578.383	-0.84																			0		+
1198.03	3303694	1311.58	21.8596	0.000109	0.19586	0.668211	0.0455004	-0.0198624	69	100	72	39	594	0	0	0	NA	0		0	0								40,70.7									28912894							0	13C2 to 1197.02498
1197.02	4246393	1311.58	21.8596	0.000109	0.198948	0.667424	0.0452352	-0.0199095	70	101	75	43	605	0	0	0	NA	0		0	0								70.7									2894							0	n.i.
980.478	116141	1198.25	19.9709	2e-06	0.322049	0.477828	0.0301088	-0.0406915	373	102	1439	225	79	0	0	0	NA	0		0	0																								0
665.486	246892	1288.83	21.4804	0	3.38411	1.9981	-0.0327384	0.0381401	310	103	875	158	123	0	0	0	NA	0		0	0																								0	13C3 to 662.47651
665.486	246892	1288.83	21.4804	0	3.38411	1.9981	-0.0327384	0.0381401	310	103	875	158	123	29	0	1	0	0	C36H67N2OPS	1	C36H67N2OPS	[M+Hac-H]-	606.471	665.485	0.98																			0		+
665.486	246892	1288.83	21.4804	0	3.38411	1.9981	-0.0327384	0.0381401	310	103	875	158	123	29	0	1	0	0	C34H70O4S2	1	C34H70O4S2	[M+Hac-H]-	606.472	665.485	0.41																			0		+
665.486	246892	1288.83	21.4804	0	3.38411	1.9981	-0.0327384	0.0381401	310	103	875	158	123	29	0	1	0	0	C26H65N10P	1	C26H65N10P[NaCl]	[M+Hac-H]-	606.472	665.486	0.11																			0		+
665.486	246892	1288.83	21.4804	0	3.38411	1.9981	-0.0327384	0.0381401	310	103	875	158	123	29	0	1	0	0	C34H62N4O5	2	C34H62N4O5	[M+Hac-H]-	606.472	665.486	-0.29																			0		+
665.486	246892	1288.83	21.4804	0	3.38411	1.9981	-0.0327384	0.0381401	310	103	875	158	123	29	0	1	0	0	C29H59N12P	3	C29H59N12P	[M+Hac-H]-	606.472	665.486	-0.75																			0		+
665.486	246892	1288.83	21.4804	0	3.38411	1.9981	-0.0327384	0.0381401	310	103	875	158	123	29	0	1	0	0	C32H68N8O2S	2	C32H68N8O2S	[M+(37Cl)]-	628.519	665.485	0.95																			0		+
665.486	246892	1288.83	21.4804	0	3.38411	1.9981	-0.0327384	0.0381401	310	103	875	158	123	29	0	1	0	0	C37H70N4	2	C37H70N4[NaCl]	[M+(37Cl)]-	628.519	665.485	0.84																			0		+
665.486	246892	1288.83	21.4804	0	3.38411	1.9981	-0.0327384	0.0381401	310	103	875	158	123	29	0	1	0	0	C40H64N6	1	C40H64N6	[M+(37Cl)]-	628.519	665.486	-0.02																			0		+
665.486	246892	1288.83	21.4804	0	3.38411	1.9981	-0.0327384	0.0381401	310	103	875	158	123	29	0	1	0	0	C37H73O5P	1	C37H73O5P	[M+(37Cl)]-	628.52	665.486	-0.5																			0		+
665.486	246892	1288.83	21.4804	0	3.38411	1.9981	-0.0327384	0.0381401	310	103	875	158	123	29	0	1	0	0	C32H70N8P2	2	C32H70N8P2	[M+(37Cl)]-	628.52	665.486	-0.96																			0		+
665.486	246892	1288.83	21.4804	0	3.38411	1.9981	-0.0327384	0.0381401	310	103	875	158	123	29	0	1	0	0	C40H72N2OS	1	C40H72N2OS	[M+K-2H]-	628.537	665.485	0.81																			0		+
665.486	246892	1288.83	21.4804	0	3.38411	1.9981	-0.0327384	0.0381401	310	103	875	158	123	29	0	1	0	0	C30H70N10	1	C30H70N10[NaCl]	[M+K-2H]-	628.537	665.486	-0.06																			0		+
665.486	246892	1288.83	21.4804	0	3.38411	1.9981	-0.0327384	0.0381401	310	103	875	158	123	29	0	1	0	0	C33H64N12	1	C33H64N12	[M+K-2H]-	628.538	665.486	-0.92																			0		+
665.486	246892	1288.83	21.4804	0	3.38411	1.9981	-0.0327384	0.0381401	310	103	875	158	123	29	0	1	0	0	C31H66N8O5	1	C31H66N8O5	[M+Cl]-	630.516	665.485	0.99																			0		+
665.486	246892	1288.83	21.4804	0	3.38411	1.9981	-0.0327384	0.0381401	310	103	875	158	123	29	0	1	0	0	C39H70N2O2S	1	C39H70N2O2S	[M+Cl]-	630.516	665.485	0.72																			0		+
665.486	246892	1288.83	21.4804	0	3.38411	1.9981	-0.0327384	0.0381401	310	103	875	158	123	29	0	1	0	0	C29H68N10O	1	C29H68N10O[NaCl]	[M+Cl]-	630.516	665.486	-0.15																			0		+
665.486	246892	1288.83	21.4804	0	3.38411	1.9981	-0.0327384	0.0381401	310	103	875	158	123	29	0	1	0	0	C47H66	1	C47H66	[M+Cl]-	630.516	665.486	-0.26																			0		+
665.486	246892	1288.83	21.4804	0	3.38411	1.9981	-0.0327384	0.0381401	310	103	875	158	123	29	0	1	0	0	C32H70N8S2	1	C32H70N8S2	[M+Cl]-	630.516	665.486	-0.31																			0		+
665.486	246892	1288.83	21.4804	0	3.38411	1.9981	-0.0327384	0.0381401	310	103	875	158	123	29	0	1	0	0	C28H64N14OS	1	C28H64N14OS	[M+Na-2H]-	644.511	665.485	0.28																			0		+
665.486	246892	1288.83	21.4804	0	3.38411	1.9981	-0.0327384	0.0381401	310	103	875	158	123	29	0	1	0	0	C35H74N4P2S	1	C35H74N4P2S	[M+Na-2H]-	644.511	665.486	0.1																			0		+
665.486	246892	1288.83	21.4804	0	3.38411	1.9981	-0.0327384	0.0381401	310	103	875	158	123	29	0	1	0	0	C38H71N2O3PS	1	C38H71N2O3PS	[M-H]-	666.492	665.485	0.98																			0		+
665.486	246892	1288.83	21.4804	0	3.38411	1.9981	-0.0327384	0.0381401	310	103	875	158	123	29	0	1	0	0	C32H74N6P4	1	C32H74N6P4	[M-H]-	666.493	665.485	0.62																			0		+
665.486	246892	1288.83	21.4804	0	3.38411	1.9981	-0.0327384	0.0381401	310	103	875	158	123	29	0	1	0	0	C36H74O6S2	1	C36H74O6S2	[M-H]-	666.493	665.485	0.41																			0		+
665.486	246892	1288.83	21.4804	0	3.38411	1.9981	-0.0327384	0.0381401	310	103	875	158	123	29	0	1	0	0	C28H69N10O2P	1	C28H69N10O2P[NaCl]	[M-H]-	666.493	665.486	0.11																			0		+
665.486	246892	1288.83	21.4804	0	3.38411	1.9981	-0.0327384	0.0381401	310	103	875	158	123	29	0	1	0	0	C46H67OP	1	C46H67OP	[M-H]-	666.493	665.486	0.01																			0		+
665.486	246892	1288.83	21.4804	0	3.38411	1.9981	-0.0327384	0.0381401	310	103	875	158	123	29	0	1	0	0	C31H71N8OPS2	1	C31H71N8OPS2	[M-H]-	666.493	665.486	-0.05																			0		+
665.486	246892	1288.83	21.4804	0	3.38411	1.9981	-0.0327384	0.0381401	310	103	875	158	123	29	0	1	0	0	C36H66N4O7	1	C36H66N4O7	[M-H]-	666.493	665.486	-0.29																			0		+
665.486	246892	1288.83	21.4804	0	3.38411	1.9981	-0.0327384	0.0381401	310	103	875	158	123	29	0	1	0	0	C31H63N12O2P	1	C31H63N12O2P	[M-H]-	666.493	665.486	-0.75																			0		+
665.486	246892	1288.83	21.4804	0	3.38411	1.9981	-0.0327384	0.0381401	310	103	875	158	123	29	0	1	0	0	C38H73N2OP3	1	C38H73N2OP3	[M-H]-	666.494	665.486	-0.93																			0		+
452.278	5371864	831.986	13.8664	0.019298	1.72288	1.30166	-0.0271926	0.0413504	39	104	2148	311	12	2	1	0	NA	1	C19H40NO5P	1	C19H40NO5P	[M+Hac-H]-	393.264	452.278	-0.03				21.7									4131							['C19 Sphingosine-1-phosphate']	+
452.278	5371864	831.986	13.8664	0.019298	1.72288	1.30166	-0.0271926	0.0413504	39	104	2148	311	12	2	2	0	NA	1	C21H44NO7P	1	C21H44NO7P	[M-H]-	453.286	452.278	-0.03				21.7									4131							['LysoPE(16:0/0:0)', 'PC(13:0/0:0)']	LPE 16:0 (MSMS: 255 (16:0))
452.278	5371864	831.986	13.8664	0.019298	1.72288	1.30166	-0.0271926	0.0413504	39	104	2148	311	12	15	0	1	0	0	C22H31N7	2	C22H31N7	[M+Hac-H]-	393.264	452.278	0.67				21.7									492						0		+
452.278	5371864	831.986	13.8664	0.019298	1.72288	1.30166	-0.0271926	0.0413504	39	104	2148	311	12	15	0	1	0	0	C19H40NO5P	2	C19H40NO5P	[M+Hac-H]-	393.264	452.278	-0.03				21.7									492						0		+
452.278	5371864	831.986	13.8664	0.019298	1.72288	1.30166	-0.0271926	0.0413504	39	104	2148	311	12	15	0	1	0	0	C14H37N9P2	2	C14H37N9P2	[M+Hac-H]-	393.265	452.279	-0.71				21.7									492						0		+
452.278	5371864	831.986	13.8664	0.019298	1.72288	1.30166	-0.0271926	0.0413504	39	104	2148	311	12	15	0	1	0	0	C25H42N3P	2	C25H42N3P	[M+(37Cl)]-	415.312	452.278	0.36				21.7									492						0		+
452.278	5371864	831.986	13.8664	0.019298	1.72288	1.30166	-0.0271926	0.0413504	39	104	2148	311	12	15	0	1	0	0	C23H45NO3S	2	C23H45NO3S	[M+(37Cl)]-	415.312	452.278	-0.48				21.7									492						0		+
452.278	5371864	831.986	13.8664	0.019298	1.72288	1.30166	-0.0271926	0.0413504	39	104	2148	311	12	15	0	1	0	0	C10H38N15OP	2	C10H38N15OP	[M+(37Cl)]-	415.312	452.279	-0.75				21.7									492						0		+
452.278	5371864	831.986	13.8664	0.019298	1.72288	1.30166	-0.0271926	0.0413504	39	104	2148	311	12	15	0	1	0	0	C23H45NO5	2	C23H45NO5	[M+K-2H]-	415.33	452.278	-0.29				21.7									492						0		+
452.278	5371864	831.986	13.8664	0.019298	1.72288	1.30166	-0.0271926	0.0413504	39	104	2148	311	12	15	0	1	0	0	C18H42N9P	2	C18H42N9P	[M+K-2H]-	415.33	452.279	-0.96				21.7									492						0		+
452.278	5371864	831.986	13.8664	0.019298	1.72288	1.30166	-0.0271926	0.0413504	39	104	2148	311	12	15	0	1	0	0	C22H43NO6	2	C22H43NO6	[M+Cl]-	417.309	452.278	-0.42				21.7									492						0		+
452.278	5371864	831.986	13.8664	0.019298	1.72288	1.30166	-0.0271926	0.0413504	39	104	2148	311	12	15	0	1	0	0	C26H41NO4	2	C26H41NO4	[M+Na-2H]-	431.304	452.278	0.05				21.7									492						0		+
452.278	5371864	831.986	13.8664	0.019298	1.72288	1.30166	-0.0271926	0.0413504	39	104	2148	311	12	15	0	1	0	0	C24H35N7O2	2	C24H35N7O2	[M-H]-	453.285	452.278	0.67				21.7									492						0		+
452.278	5371864	831.986	13.8664	0.019298	1.72288	1.30166	-0.0271926	0.0413504	39	104	2148	311	12	15	0	1	0	0	C14H41N11S	2	C14H41N11S[NaCl]	[M-H]-	453.285	452.278	0.43				21.7									492						0		+
452.278	5371864	831.986	13.8664	0.019298	1.72288	1.30166	-0.0271926	0.0413504	39	104	2148	311	12	15	0	1	0	0	C21H44NO7P	2	C21H44NO7P	[M-H]-	453.286	452.278	-0.03				21.7									492						0		+
452.278	5371864	831.986	13.8664	0.019298	1.72288	1.30166	-0.0271926	0.0413504	39	104	2148	311	12	15	0	1	0	0	C16H41N9O2P2	2	C16H41N9O2P2	[M-H]-	453.286	452.279	-0.71				21.7									492						0		+
452.278	5371864	831.986	13.8664	0.019298	1.72288	1.30166	-0.0271926	0.0413504	39	104	2148	311	12	15	0	1	0	0	C17H35N13S	2	C17H35N13S	[M-H]-	453.286	452.279	-0.85				21.7									492						0		+
715.539	2172981	1267.93	21.1322	0.000933	0.352236	0.483214	0.0293903	-0.0387929	451	105	1392	246	113	0	0	0	NA	0		0	0								35.6									3902							0
790.463	236267	1195.73	19.9289	0	0.273523	0.523065	0.0352299	-0.0360169	233	106	599	127	139	1	14	0	NA	1	C41H72NO10P	1	C41H72NO10P	[M+Na-2H]-	769.489	790.464	-1.12						3.9									4815					['PS(13:0/22:4(7Z,10Z,13Z,16Z))', 'PS(15:0/20:4(5Z,8Z,11Z,14Z))', 'PS(15:1(9Z)/20:3(8Z,11Z,14Z))', 'PS(17:0/18:4(6Z,9Z,12Z,15Z))', 'PS(17:1(9Z)/18:3(6Z,9Z,12Z))', 'PS(17:1(9Z)/18:3(9Z,12Z,15Z))', 'PS(17:2(9Z,12Z)/18:2(9Z,12Z))', 'PS(18:2(9Z,12Z)/17:2(9Z,12Z))', 'PS(18:3(6Z,9Z,12Z)/17:1(9Z))', 'PS(18:3(9Z,12Z,15Z)/17:1(9Z))', 'PS(18:4(6Z,9Z,12Z,15Z)/17:0)', 'PS(20:3(8Z,11Z,14Z)/15:1(9Z))', 'PS(20:…	PE 34:5
1044.54	312205	1353.08	22.5513	0.002627	3.64942	1.896	-0.0354703	0.0370986	192	107	623	124	97	0	0	0	NA	0		0	0																								0
621.602	1524895	1459.82	24.3303	0	0.176057	0.829966	0.0472835	-0.00979279	51	108	34	33	2282	0	0	0	NA	0		0	0								42.2		0.8		4.6					4065		4964		4544			0	13C to 620.59879
621.602	1524895	1459.82	24.3303	0	0.176057	0.829966	0.0472835	-0.00979279	51	108	34	33	2282	23	0	1	0	0	C38H75NO	2	C37(13C)H75NO	[M+Hac-H]-	562.588	621.602	-0.05				42.2		0.8							436		593				0		+
621.602	1524895	1459.82	24.3303	0	0.176057	0.829966	0.0472835	-0.00979279	51	108	34	33	2282	23	0	1	0	0	C4HNP6S8	1	C4HNP6S8[NaCl]	[M+Hac-H]-	562.589	621.603	-0.79				42.2		0.8							436		593				0		+
621.602	1524895	1459.82	24.3303	0	0.176057	0.829966	0.0472835	-0.00979279	51	108	34	33	2282	23	0	1	0	0	C3H2N4O3P6S8	2	C2(13C)H2N4O3P6S8	[M+(37Cl)]-	584.635	621.602	0.62				42.2		0.8							436		593				0		+
621.602	1524895	1459.82	24.3303	0	0.176057	0.829966	0.0472835	-0.00979279	51	108	34	33	2282	23	0	1	0	0	C8H4OP6S7	2	C7(13C)H4OP6S7[NaCl]	[M+(37Cl)]-	584.635	621.602	0.5				42.2		0.8							436		593				0		+
621.602	1524895	1459.82	24.3303	0	0.176057	0.829966	0.0472835	-0.00979279	51	108	34	33	2282	23	0	1	0	0	C7H2NO3P5S7	2	C7H2NO3P5S7[NaCl]	[M+(37Cl)]-	584.635	621.602	0.29				42.2		0.8							436		593				0		+
621.602	1524895	1459.82	24.3303	0	0.176057	0.829966	0.0472835	-0.00979279	51	108	34	33	2282	23	0	1	0	0	C12HNOP6S7	1	C12HNOP6S7	[M+K-2H]-	584.653	621.602	0.86				42.2		0.8							436		593				0		+
621.602	1524895	1459.82	24.3303	0	0.176057	0.829966	0.0472835	-0.00979279	51	108	34	33	2282	23	0	1	0	0	C3H2N4O5P6S7	2	C2(13C)H2N4O5P6S7	[M+K-2H]-	584.653	621.602	0.76				42.2		0.8							436		593				0		+
621.602	1524895	1459.82	24.3303	0	0.176057	0.829966	0.0472835	-0.00979279	51	108	34	33	2282	23	0	1	0	0	C8H4O3P6S6	2	C7(13C)H4O3P6S6[NaCl]	[M+K-2H]-	584.653	621.602	0.64				42.2		0.8							436		593				0		+
621.602	1524895	1459.82	24.3303	0	0.176057	0.829966	0.0472835	-0.00979279	51	108	34	33	2282	23	0	1	0	0	C7H2NO5P5S6	2	C7H2NO5P5S6[NaCl]	[M+K-2H]-	584.653	621.602	0.43				42.2		0.8							436		593				0		+
621.602	1524895	1459.82	24.3303	0	0.176057	0.829966	0.0472835	-0.00979279	51	108	34	33	2282	23	0	1	0	0	C7HN2O4P3S8	2	C6(13C)HN2O4P3S8[NaCl]	[M+K-2H]-	584.653	621.602	-0.07				42.2		0.8							436		593				0		+
621.602	1524895	1459.82	24.3303	0	0.176057	0.829966	0.0472835	-0.00979279	51	108	34	33	2282	23	0	1	0	0	C9HO6P5S7	2	C8(13C)HO6P5S7	[M+K-2H]-	584.654	621.603	-0.89				42.2		0.8							436		593				0		+
621.602	1524895	1459.82	24.3303	0	0.176057	0.829966	0.0472835	-0.00979279	51	108	34	33	2282	23	0	1	0	0	C8H6NP5S8	1	C8H6NP5S8[NaCl]	[M+K-2H]-	584.654	621.603	-0.97				42.2		0.8							436		593				0		+
621.602	1524895	1459.82	24.3303	0	0.176057	0.829966	0.0472835	-0.00979279	51	108	34	33	2282	23	0	1	0	0	C12HP7S7	1	C11(13C)HP7S7	[M+Cl]-	586.632	621.601	0.99				42.2		0.8							436		593				0		+
621.602	1524895	1459.82	24.3303	0	0.176057	0.829966	0.0472835	-0.00979279	51	108	34	33	2282	23	0	1	0	0	C7H2O4P6S6	2	C6(13C)H2O4P6S6[NaCl]	[M+Cl]-	586.632	621.602	0.55				42.2		0.8							436		593				0		+
621.602	1524895	1459.82	24.3303	0	0.176057	0.829966	0.0472835	-0.00979279	51	108	34	33	2282	23	0	1	0	0	C4H2NO8P7S6	1	C4H2NO8P7S6	[M+Na-2H]-	600.627	621.601	0.89				42.2		0.8							436		593				0		+
621.602	1524895	1459.82	24.3303	0	0.176057	0.829966	0.0472835	-0.00979279	51	108	34	33	2282	23	0	1	0	0	C4HN2O7P5S8	2	C3(13C)HN2O7P5S8	[M+Na-2H]-	600.627	621.602	0.4				42.2		0.8							436		593				0		+
621.602	1524895	1459.82	24.3303	0	0.176057	0.829966	0.0472835	-0.00979279	51	108	34	33	2282	23	0	1	0	0	C5H6NO3P7S8	2	C5H6NO3P7S8	[M+Na-2H]-	600.628	621.602	-0.51				42.2		0.8							436		593				0		+
621.602	1524895	1459.82	24.3303	0	0.176057	0.829966	0.0472835	-0.00979279	51	108	34	33	2282	23	0	1	0	0	C6H3O5P7S6	4	C5(13C)H3O5P7S6[NaCl]	[M-H]-	622.609	621.602	0.83				42.2		0.8							436		593				0		+
621.602	1524895	1459.82	24.3303	0	0.176057	0.829966	0.0472835	-0.00979279	51	108	34	33	2282	23	0	1	0	0	C5HNO7P6S6	3	C5HNO7P6S6[NaCl]	[M-H]-	622.609	621.602	0.61				42.2		0.8							436		593				0		+
621.602	1524895	1459.82	24.3303	0	0.176057	0.829966	0.0472835	-0.00979279	51	108	34	33	2282	23	0	1	0	0	C40H79NO3	4	C39(13C)H79NO3	[M-H]-	622.609	621.602	-0.05				42.2		0.8							436		593				0		+
621.602	1524895	1459.82	24.3303	0	0.176057	0.829966	0.0472835	-0.00979279	51	108	34	33	2282	23	0	1	0	0	C7H7P7S8	4	C6(13C)H7P7S8[NaCl]	[M-H]-	622.61	621.602	-0.57				42.2		0.8							436		593				0		+
621.602	1524895	1459.82	24.3303	0	0.176057	0.829966	0.0472835	-0.00979279	51	108	34	33	2282	23	0	1	0	0	C34H74N10	3	C34H74N10	[M-H]-	622.61	621.603	-0.76				42.2		0.8							436		593				0		+
621.602	1524895	1459.82	24.3303	0	0.176057	0.829966	0.0472835	-0.00979279	51	108	34	33	2282	23	0	1	0	0	C6H5NO2P6S8	3	C6H5NO2P6S8[NaCl]	[M-H]-	622.61	621.603	-0.79				42.2		0.8							436		593				0		+
766.539	1688168	1331.11	22.1851	1e-06	0.371269	0.46821	0.0288655	-0.0408498	337	109	1691	262	83	1	34	0	NA	1	C43H78NO8P	2	C43H78NO8P	[M-H]-	767.547	766.539	-0.46								19.5									4425			['PC(13:0/22:4(7Z,10Z,13Z,16Z))', 'PC(15:0/20:4(5Z,8Z,11Z,14Z))', 'PC(15:1(9Z)/20:3(8Z,11Z,14Z))', 'PC(17:0/18:4(6Z,9Z,12Z,15Z))', 'PC(17:1(9Z)/18:3(6Z,9Z,12Z))', 'PC(17:1(9Z)/18:3(9Z,12Z,15Z))', 'PC(17:2(9Z,12Z)/18:2(9Z,12Z))', 'PC(18:2(9Z,12E)/17:2(9Z,11E))', 'PC(18:2(9Z,12Z)/17:2(9Z,12Z))', 'PC(18:3(6Z,9Z,12Z)/17:1(9Z))', 'PC(18:3(9Z,12Z,15Z)/17:1(9Z))', 'PC(18:4(6Z,9Z,12Z,15Z)/17:0)', 'PC(20:…	PE 38:4
1116.65	152348	1261.07	21.0178	0	3.76072	1.88643	-0.0353539	0.0343624	220	110	535	126	144	0	0	0	NA	0		0	0								56.8									2968							0
151.604	168655	1181.22	19.6869	0.014219	2.20024	2.18369	-0.0207653	0.0441821	188	111	4437	690	53	0	0	0	NA	0		0	0																								0
151.604	168655	1181.22	19.6869	0.014219	2.20024	2.18369	-0.0207653	0.0441821	188	111	4437	690	53	0	0	0	NA	0		0	0																							0
645.497	667598	1274.4	21.2401	1e-06	0.328763	0.465033	0.030597	-0.0413598	364	112	1401	206	78	1	1	0	NA	1	C35H71N2O6P	1	C35H71N2O6P	[M-H]-	646.505	645.498	-0.32				32.9									4044							['SM(d18:1/12:0)']	PE-Cer 33:1
645.497	667598	1274.4	21.2401	1e-06	0.328763	0.465033	0.030597	-0.0413598	364	112	1401	206	78	17	0	1	0	0	C35H72P2S	2	C35H72P2S	[M+Hac-H]-	586.483	645.497	0.99				32.9									416						0		+
645.497	667598	1274.4	21.2401	1e-06	0.328763	0.465033	0.030597	-0.0413598	364	112	1401	206	78	17	0	1	0	0	C33H67N2O4P	3	C33H67N2O4P	[M+Hac-H]-	586.484	645.498	-0.32				32.9									416						0		+
645.497	667598	1274.4	21.2401	1e-06	0.328763	0.465033	0.030597	-0.0413598	364	112	1401	206	78	17	0	1	0	0	C29H68N8O5	2	C29H68N8O5	[M+(37Cl)]-	608.531	645.498	-0.35				32.9									416						0		+
645.497	667598	1274.4	21.2401	1e-06	0.328763	0.465033	0.030597	-0.0413598	364	112	1401	206	78	17	0	1	0	0	C37H72N2O2S	1	C37H72N2O2S	[M+(37Cl)]-	608.531	645.498	-0.64				32.9									416						0		+
645.497	667598	1274.4	21.2401	1e-06	0.328763	0.465033	0.030597	-0.0413598	364	112	1401	206	78	17	0	1	0	0	C39H77PS	2	C39H77PS	[M+K-2H]-	608.548	645.497	0.81				32.9									416						0		+
645.497	667598	1274.4	21.2401	1e-06	0.328763	0.465033	0.030597	-0.0413598	364	112	1401	206	78	17	0	1	0	0	C37H72N2O4	1	C37H72N2O4	[M+K-2H]-	608.549	645.498	-0.5				32.9									416						0		+
645.497	667598	1274.4	21.2401	1e-06	0.328763	0.465033	0.030597	-0.0413598	364	112	1401	206	78	17	0	1	0	0	C38H75OPS	2	C38H75OPS	[M+Cl]-	610.528	645.497	0.72				32.9									416						0		+
645.497	667598	1274.4	21.2401	1e-06	0.328763	0.465033	0.030597	-0.0413598	364	112	1401	206	78	17	0	1	0	0	C36H70N2O5	1	C36H70N2O5	[M+Cl]-	610.528	645.498	-0.6				32.9									416						0		+
645.497	667598	1274.4	21.2401	1e-06	0.328763	0.465033	0.030597	-0.0413598	364	112	1401	206	78	17	0	1	0	0	C37H74O3	3	C37H74O3[NaCl]	[M+Na-2H]-	624.522	645.497	0.62				32.9									416						0		+
645.497	667598	1274.4	21.2401	1e-06	0.328763	0.465033	0.030597	-0.0413598	364	112	1401	206	78	17	0	1	0	0	C27H69N12PS	3	C27H69N12PS	[M+Na-2H]-	624.523	645.497	0.27				32.9									416						0		+
645.497	667598	1274.4	21.2401	1e-06	0.328763	0.465033	0.030597	-0.0413598	364	112	1401	206	78	17	0	1	0	0	C40H68N2O3	3	C40H68N2O3	[M+Na-2H]-	624.523	645.498	-0.27				32.9									416						0		+
645.497	667598	1274.4	21.2401	1e-06	0.328763	0.465033	0.030597	-0.0413598	364	112	1401	206	78	17	0	1	0	0	C37H76O2P2S	2	C37H76O2P2S	[M-H]-	646.504	645.497	0.99				32.9									416						0		+
645.497	667598	1274.4	21.2401	1e-06	0.328763	0.465033	0.030597	-0.0413598	364	112	1401	206	78	17	0	1	0	0	C38H70N4S2	2	C38H70N4S2	[M-H]-	646.504	645.497	0.89				32.9									416						0		+
645.497	667598	1274.4	21.2401	1e-06	0.328763	0.465033	0.030597	-0.0413598	364	112	1401	206	78	17	0	1	0	0	C38H62N8O	2	C38H62N8O	[M-H]-	646.505	645.497	0.17				32.9									416						0		+
645.497	667598	1274.4	21.2401	1e-06	0.328763	0.465033	0.030597	-0.0413598	364	112	1401	206	78	17	0	1	0	0	C35H71N2O6P	2	C35H71N2O6P	[M-H]-	646.505	645.498	-0.32				32.9									416						0		+
645.497	667598	1274.4	21.2401	1e-06	0.328763	0.465033	0.030597	-0.0413598	364	112	1401	206	78	17	0	1	0	0	C30H68N10OP2	1	C30H68N10OP2	[M-H]-	646.505	645.498	-0.8				32.9									416						0		+
645.497	667598	1274.4	21.2401	1e-06	0.328763	0.465033	0.030597	-0.0413598	364	112	1401	206	78	17	0	1	0	0	C37H78P4	1	C37H78P4	[M-H]-	646.505	645.498	-0.98				32.9									416						0		+
751.44	689662	1085.94	18.099	2.5e-05	2.92446	1.8889	-0.0299352	0.0384441	433	113	1262	231	121	1	6	0	NA	1	C37H69O13P	1	C37H69O13P	[M-H]-	752.448	751.44	0.04				31.8									3809							['PI(12:0/16:1(9Z))', 'PI(13:0/15:1(9Z))', 'PI(14:0/14:1(9Z))', 'PI(14:1(9Z)/14:0)', 'PI(15:1(9Z)/13:0)', 'PI(16:1(9Z)/12:0)']	PI 28:1
793.555	502249	1346.04	22.4339	5e-06	0.454534	0.428627	0.0225916	-0.0458436	113	114	4667	544	38	0	0	0	NA	0		0	0																								0
620.525	412108	1322.52	22.042	0.000186	0.344217	0.460996	0.0308898	-0.0407845	390	115	1290	199	87	0	0	0	NA	0		0	0																								0
620.525	412108	1322.52	22.042	0.000186	0.344217	0.460996	0.0308898	-0.0407845	390	115	1290	199	87	7	0	1	0	0	C30H68N5O2P	2	C30H68N5O2P	[M+Hac-H]-	561.511	620.525	0.01																			0
620.525	412108	1322.52	22.042	0.000186	0.344217	0.460996	0.0308898	-0.0407845	390	115	1290	199	87	7	0	1	0	0	C34H73N5S	1	C34H73N5S	[M+(37Cl)]-	583.559	620.525	-0.32																			0
620.525	412108	1322.52	22.042	0.000186	0.344217	0.460996	0.0308898	-0.0407845	390	115	1290	199	87	7	0	1	0	0	C34H73N5O2	1	C34H73N5O2	[M+K-2H]-	583.576	620.525	-0.18																			0
620.525	412108	1322.52	22.042	0.000186	0.344217	0.460996	0.0308898	-0.0407845	390	115	1290	199	87	7	0	1	0	0	C33H71N5O3	1	C33H71N5O3	[M+Cl]-	585.556	620.525	-0.28																			0
620.525	412108	1322.52	22.042	0.000186	0.344217	0.460996	0.0308898	-0.0407845	390	115	1290	199	87	7	0	1	0	0	C37H77NS2	1	C37H77NS2	[M+Na-2H]-	599.55	620.524	0.82																			0
620.525	412108	1322.52	22.042	0.000186	0.344217	0.460996	0.0308898	-0.0407845	390	115	1290	199	87	7	0	1	0	0	C37H69N5O	1	C37H69N5O	[M+Na-2H]-	599.55	620.525	0.07																			0
620.525	412108	1322.52	22.042	0.000186	0.344217	0.460996	0.0308898	-0.0407845	390	115	1290	199	87	7	0	1	0	0	C32H72N5O4P	1	C32H72N5O4P	[M-H]-	621.532	620.525	0.01																			0
831.536	916470	1303.9	21.7316	2e-06	2.28957	2.27557	-0.0221747	0.0449381	86	116	4664	576	35	1	3	0	NA	1	C42H83O12P	2	C42H83O12P	[M+Na-2H]-	810.562	831.537	-0.71				43.9									3588							['PI(O-16:0/17:0)', 'PI(O-18:0/15:0)', 'PI(O-20:0/13:0)']	PG 34:0 (749.53361+NaOAc)
820.51	557291	1275.31	21.2552	0.06296	0.21635	0.386663	0.0292225	-0.0374357	483	117	1295	250	136	1	14	0	NA	1	C43H78NO10P	1	C43H78NO10P	[M+Na-2H]-	799.536	820.511	-0.68						3.2		18.2							4784		4361			['PS(15:1(9Z)/22:2(13Z,16Z))', 'PS(17:0/20:3(8Z,11Z,14Z))', 'PS(17:1(9Z)/20:2(11Z,14Z))', 'PS(17:2(9Z,12Z)/20:1(11Z))', 'PS(18:2(9Z,12Z)/19:1(9Z))', 'PS(18:3(6Z,9Z,12Z)/19:0)', 'PS(18:3(9Z,12Z,15Z)/19:0)', 'PS(19:0/18:3(6Z,9Z,12Z))', 'PS(19:0/18:3(9Z,12Z,15Z))', 'PS(19:1(9Z)/18:2(9Z,12Z))', 'PS(20:1(11Z)/17:2(9Z,12Z))', 'PS(20:2(11Z,14Z)/17:1(9Z))', 'PS(20:3(8Z,11Z,14Z)/17:0)', 'PS(22:2(13Z,16Z)/…	PE 36:4+NaOAc
755.607	846674	1394.8	23.2466	4e-06	0.208707	0.617831	0.0412693	-0.0258313	121	118	152	72	461	1	3	0	NA	1	C43H85N2O6P	1	C43H85N2O6P	[M-H]-	756.615	755.607	0.11				35.1				2.1,3.4					3800				44414441			['SM(d16:1/22:1)', 'SM(d18:1/20:1)', 'SM(d18:2/20:0)']	PE-Cer 41:2 or SM 38:2
580.362	3024640	839.926	13.9988	0.005461	0.175108	0.598616	0.0426643	-0.0228431	95	119	112	57	535	2	9	0	NA	1	C26H52NO7P	1	C26H52NO7P	[M+Hac-H]-	521.348	580.362	0.04				31.1									4097							['LysoPC(18:1(9Z))', 'PC(0:0/18:1(6Z))', 'PC(0:0/18:1(9E))', 'PC(0:0/18:1(9Z))', 'PC(18:1(6Z)/0:0)', 'PC(18:1(9E)/0:0)', 'PC(18:1(9Z)/0:0)[rac]', 'PC(O-16:1(11Z)/2:0)', 'PC(P-16:0/2:0)']	LPC 18:1 (MSMS 522+: 184 ion, PC)
580.362	3024640	839.926	13.9988	0.005461	0.175108	0.598616	0.0426643	-0.0228431	95	119	112	57	535	2	1	0	NA	1	C28H56NO9P	1	C28H56NO9P	[M-H]-	581.369	580.362	0.04				31.1									4097							['PS(22:0/0:0)']	+
580.362	3024640	839.926	13.9988	0.005461	0.175108	0.598616	0.0426643	-0.0228431	95	119	112	57	535	32	0	1	0	0	C29H43N7O2	1	C29H43N7O2	[M+Hac-H]-	521.348	580.362	0.59				31.1									463						0		+
580.362	3024640	839.926	13.9988	0.005461	0.175108	0.598616	0.0426643	-0.0228431	95	119	112	57	535	32	0	1	0	0	C19H49N11S	1	C19H49N11S[NaCl]	[M+Hac-H]-	521.348	580.362	0.4				31.1									463						0		+
580.362	3024640	839.926	13.9988	0.005461	0.175108	0.598616	0.0426643	-0.0228431	95	119	112	57	535	32	0	1	0	0	C26H52NO7P	2	C26H52NO7P	[M+Hac-H]-	521.348	580.362	0.04				31.1									463						0		+
580.362	3024640	839.926	13.9988	0.005461	0.175108	0.598616	0.0426643	-0.0228431	95	119	112	57	535	32	0	1	0	0	C21H49N9O2P2	2	C21H49N9O2P2	[M+Hac-H]-	521.348	580.362	-0.48				31.1									463						0		+
580.362	3024640	839.926	13.9988	0.005461	0.175108	0.598616	0.0426643	-0.0228431	95	119	112	57	535	32	0	1	0	0	C22H43N13S	2	C22H43N13S	[M+Hac-H]-	521.349	580.362	-0.59				31.1									463						0		+
580.362	3024640	839.926	13.9988	0.005461	0.175108	0.598616	0.0426643	-0.0228431	95	119	112	57	535	32	0	1	0	0	C32H54N3O2P	1	C32H54N3O2P	[M+(37Cl)]-	543.395	580.362	0.35				31.1									463						0		+
580.362	3024640	839.926	13.9988	0.005461	0.175108	0.598616	0.0426643	-0.0228431	95	119	112	57	535	32	0	1	0	0	C22H53N7O8	2	C22H53N7O8	[M+(37Cl)]-	543.396	580.362	0.01				31.1									463						0		+
580.362	3024640	839.926	13.9988	0.005461	0.175108	0.598616	0.0426643	-0.0228431	95	119	112	57	535	32	0	1	0	0	C30H57NO5S	2	C30H57NO5S	[M+(37Cl)]-	543.396	580.362	-0.31				31.1									463						0		+
580.362	3024640	839.926	13.9988	0.005461	0.175108	0.598616	0.0426643	-0.0228431	95	119	112	57	535	32	0	1	0	0	C17H50N15O3P	2	C17H50N15O3P	[M+(37Cl)]-	543.396	580.362	-0.52				31.1									463						0		+
580.362	3024640	839.926	13.9988	0.005461	0.175108	0.598616	0.0426643	-0.0228431	95	119	112	57	535	32	0	1	0	0	C25H54N9PS	2	C25H54N9PS	[M+(37Cl)]-	543.396	580.363	-0.83				31.1									463						0		+
580.362	3024640	839.926	13.9988	0.005461	0.175108	0.598616	0.0426643	-0.0228431	95	119	112	57	535	32	0	1	0	0	C30H57NO7	3	C30H57NO7	[M+K-2H]-	543.414	580.362	-0.16				31.1									463						0		+
580.362	3024640	839.926	13.9988	0.005461	0.175108	0.598616	0.0426643	-0.0228431	95	119	112	57	535	32	0	1	0	0	C25H54N9O2P	2	C25H54N9O2P	[M+K-2H]-	543.414	580.362	-0.68				31.1									463						0		+
580.362	3024640	839.926	13.9988	0.005461	0.175108	0.598616	0.0426643	-0.0228431	95	119	112	57	535	32	0	1	0	0	C18H53N13O2P2	2	C18H53N13O2P2	[M+Cl]-	545.392	580.361	0.99				31.1									463						0		+
580.362	3024640	839.926	13.9988	0.005461	0.175108	0.598616	0.0426643	-0.0228431	95	119	112	57	535	32	0	1	0	0	C29H62NPS	2	C29H62NPS[NaCl]	[M+Cl]-	545.393	580.362	-0.11				31.1									463						0		+
580.362	3024640	839.926	13.9988	0.005461	0.175108	0.598616	0.0426643	-0.0228431	95	119	112	57	535	32	0	1	0	0	C29H55NO8	3	C29H55NO8	[M+Cl]-	545.393	580.362	-0.26				31.1									463						0		+
580.362	3024640	839.926	13.9988	0.005461	0.175108	0.598616	0.0426643	-0.0228431	95	119	112	57	535	32	0	1	0	0	C24H52N9O3P	2	C24H52N9O3P	[M+Cl]-	545.393	580.362	-0.79				31.1									463						0		+
580.362	3024640	839.926	13.9988	0.005461	0.175108	0.598616	0.0426643	-0.0228431	95	119	112	57	535	32	0	1	0	0	C20H54N11O3PS	1	C20H54N11O3PS	[M+Na-2H]-	559.387	580.362	0.7				31.1									463						0		+
580.362	3024640	839.926	13.9988	0.005461	0.175108	0.598616	0.0426643	-0.0228431	95	119	112	57	535	32	0	1	0	0	C25H56N7OP	1	C25H56N7OP[NaCl]	[M+Na-2H]-	559.387	580.362	0.57				31.1									463						0		+
580.362	3024640	839.926	13.9988	0.005461	0.175108	0.598616	0.0426643	-0.0228431	95	119	112	57	535	32	0	1	0	0	C28H58N5PS2	1	C28H58N5PS2	[M+Na-2H]-	559.387	580.362	0.39				31.1									463						0		+
580.362	3024640	839.926	13.9988	0.005461	0.175108	0.598616	0.0426643	-0.0228431	95	119	112	57	535	32	0	1	0	0	C33H53NO6	2	C33H53NO6	[M+Na-2H]-	559.387	580.362	0.11				31.1									463						0		+
580.362	3024640	839.926	13.9988	0.005461	0.175108	0.598616	0.0426643	-0.0228431	95	119	112	57	535	32	0	1	0	0	C28H50N9OP	2	C28H50N9OP	[M+Na-2H]-	559.388	580.362	-0.42				31.1									463						0		+
580.362	3024640	839.926	13.9988	0.005461	0.175108	0.598616	0.0426643	-0.0228431	95	119	112	57	535	32	0	1	0	0	C18H49N13O7	2	C18H49N13O7	[M+Na-2H]-	559.388	580.362	-0.76				31.1									463						0		+
580.362	3024640	839.926	13.9988	0.005461	0.175108	0.598616	0.0426643	-0.0228431	95	119	112	57	535	32	0	1	0	0	C25H58N7P3S	1	C25H58N7P3S	[M-H]-	581.369	580.361	0.98				31.1									463						0		+
580.362	3024640	839.926	13.9988	0.005461	0.175108	0.598616	0.0426643	-0.0228431	95	119	112	57	535	32	0	1	0	0	C31H47N7O4	1	C31H47N7O4	[M-H]-	581.369	580.362	0.59				31.1									463						0		+
580.362	3024640	839.926	13.9988	0.005461	0.175108	0.598616	0.0426643	-0.0228431	95	119	112	57	535	32	0	1	0	0	C21H53N11O2S	1	C21H53N11O2S[NaCl]	[M-H]-	581.369	580.362	0.4				31.1									463						0		+
580.362	3024640	839.926	13.9988	0.005461	0.175108	0.598616	0.0426643	-0.0228431	95	119	112	57	535	32	0	1	0	0	C39H51NOS	2	C39H51NOS	[M-H]-	581.369	580.362	0.28				31.1									463						0		+
580.362	3024640	839.926	13.9988	0.005461	0.175108	0.598616	0.0426643	-0.0228431	95	119	112	57	535	32	0	1	0	0	C24H55N9OS3	2	C24H55N9OS3	[M-H]-	581.369	580.362	0.21				31.1									463						0		+
580.362	3024640	839.926	13.9988	0.005461	0.175108	0.598616	0.0426643	-0.0228431	95	119	112	57	535	32	0	1	0	0	C28H56NO9P	2	C28H56NO9P	[M-H]-	581.369	580.362	0.04				31.1									463						0		+
580.362	3024640	839.926	13.9988	0.005461	0.175108	0.598616	0.0426643	-0.0228431	95	119	112	57	535	32	0	1	0	0	C23H53N9O4P2	2	C23H53N9O4P2	[M-H]-	581.37	580.362	-0.48				31.1									463						0		+
580.362	3024640	839.926	13.9988	0.005461	0.175108	0.598616	0.0426643	-0.0228431	95	119	112	57	535	32	0	1	0	0	C24H47N13O2S	2	C24H47N13O2S	[M-H]-	581.37	580.362	-0.59				31.1									463						0		+
580.362	3024640	839.926	13.9988	0.005461	0.175108	0.598616	0.0426643	-0.0228431	95	119	112	57	535	32	0	1	0	0	C29H49N9	2	C29H49N9[NaCl]	[M-H]-	581.37	580.362	-0.72				31.1									463						0		+
580.362	3024640	839.926	13.9988	0.005461	0.175108	0.598616	0.0426643	-0.0228431	95	119	112	57	535	32	0	1	0	0	C31H57N3OP2S	2	C31H57N3OP2S	[M-H]-	581.37	580.362	-0.8				31.1									463						0		+
788.523	1235942	1266.57	21.1095	0	0.246557	0.572072	0.0383852	-0.0303662	160	120	270	91	275	2	1	0	NA	1	C43H72NO6P	1	C43H72NO6P	[M+Hac-H]-	729.51	788.524	-0.53																				['NA']	+
788.523	1235942	1266.57	21.1095	0	0.246557	0.572072	0.0383852	-0.0303662	160	120	270	91	275	2	14	0	NA	1	C45H76NO8P	1	C45H76NO8P	[M-H]-	789.531	788.524	-0.53																				['PC(15:1(9Z)/22:6(4Z,7Z,10Z,13Z,16Z,19Z))', 'PC(17:2(9Z,12Z)/20:5(5Z,8Z,11Z,14Z,17Z))', 'PC(20:5(5Z,8Z,11Z,14Z,17Z)/17:2(9Z,12Z))', 'PC(22:6(4Z,7Z,10Z,13Z,16Z,19Z)/15:1(9Z))', 'PE(18:1(9Z)/22:6(4Z,7Z,10Z,13Z,16Z,19Z))', 'PE(18:3(6Z,9Z,12Z)/22:4(7Z,10Z,13Z,16Z))', 'PE(18:3(9Z,12Z,15Z)/22:4(7Z,10Z,13Z,16Z))', 'PE(20:2(11Z,14Z)/20:5(5Z,8Z,11Z,14Z,17Z))', 'PE(20:3(8Z,11Z,14Z)/20:4(5Z,8Z,11Z,14Z))', …	PE 40:7
590.552	3178326	1397.14	23.2857	1.1e-05	0.282403	0.513243	0.035614	-0.0355359	230	121	557	122	175	1	1	0	NA	1	C38H73NO3	3	C38H73NO3	[M-H]-	591.559	590.552	-0.05				38									4093							['Cer(d18:2/20:0)']	Cer 38:2 (MSMS)
590.552	3178326	1397.14	23.2857	1.1e-05	0.282403	0.513243	0.035614	-0.0355359	230	121	557	122	175	3	0	1	0	0	C36H69NO	1	C36H69NO	[M+Hac-H]-	531.538	590.552	-0.05																			0		+
590.552	3178326	1397.14	23.2857	1.1e-05	0.282403	0.513243	0.035614	-0.0355359	230	121	557	122	175	3	0	1	0	0	C38H73NO3	4	C38H73NO3	[M-H]-	591.559	590.552	-0.05																			0		+
590.552	3178326	1397.14	23.2857	1.1e-05	0.282403	0.513243	0.035614	-0.0355359	230	121	557	122	175	3	0	1	0	0	C5HP7S8	4	C5HP7S8[NaCl]	[M-H]-	591.559	590.552	-0.59																			0		+
910.578	339211	1415.55	23.5925	1e-05	2.80977	1.94749	-0.0291212	0.0392104	239	122	1485	255	74	0	0	0	NA	0		0	0								41.1									3389							0
698.974	86861	1462.41	24.3736	0.00191	0.439886	0.428495	0.0210057	-0.0447215	174	123	4430	673	46	0	0	0	NA	0		0	0																								0
698.974	86861	1462.41	24.3736	0.00191	0.439886	0.428495	0.0210057	-0.0447215	174	123	4430	673	46	0	0	0	NA	0		0	0																							0
684.517	150709	1289.23	21.4871	0.000134	0.449893	0.426722	0.0215186	-0.0464679	148	124	4319	627	37	0	0	0	NA	0		0	0								29.9									3986							0
684.517	150709	1289.23	21.4871	0.000134	0.449893	0.426722	0.0215186	-0.0464679	148	124	4319	627	37	51	0	1	0	0	C37H72NO2PS	1	C37H72NO2PS	[M+Hac-H]-	625.502	684.516	0.9				29.9									364						0
684.517	150709	1289.23	21.4871	0.000134	0.449893	0.426722	0.0215186	-0.0464679	148	124	4319	627	37	51	0	1	0	0	C24H65N15P2	1	C24H65N15P2	[M+Hac-H]-	625.502	684.516	0.72				29.9									364						0
684.517	150709	1289.23	21.4871	0.000134	0.449893	0.426722	0.0215186	-0.0464679	148	124	4319	627	37	51	0	1	0	0	C36H69N2O4P	2	C35(13C)H69N2O4P	[M+Hac-H]-	625.503	684.517	-0.14				29.9									364						0
684.517	150709	1289.23	21.4871	0.000134	0.449893	0.426722	0.0215186	-0.0464679	148	124	4319	627	37	51	0	1	0	0	C35H67N3O6	1	C35H67N3O6	[M+Hac-H]-	625.503	684.517	-0.34				29.9									364						0
684.517	150709	1289.23	21.4871	0.000134	0.449893	0.426722	0.0215186	-0.0464679	148	124	4319	627	37	51	0	1	0	0	C30H64N11OP	1	C30H64N11OP	[M+Hac-H]-	625.503	684.517	-0.78				29.9									364						0
684.517	150709	1289.23	21.4871	0.000134	0.449893	0.426722	0.0215186	-0.0464679	148	124	4319	627	37	51	0	1	0	0	C37H74NP3	1	C37H74NP3	[M+Hac-H]-	625.503	684.517	-0.96				29.9									364						0
684.517	150709	1289.23	21.4871	0.000134	0.449893	0.426722	0.0215186	-0.0464679	148	124	4319	627	37	51	0	1	0	0	C33H73N7O3S	1	C33H73N7O3S	[M+(37Cl)]-	647.55	684.516	0.87				29.9									364						0
684.517	150709	1289.23	21.4871	0.000134	0.449893	0.426722	0.0215186	-0.0464679	148	124	4319	627	37	51	0	1	0	0	C38H75N3O	1	C38H75N3O[NaCl]	[M+(37Cl)]-	647.55	684.516	0.76				29.9									364						0
684.517	150709	1289.23	21.4871	0.000134	0.449893	0.426722	0.0215186	-0.0464679	148	124	4319	627	37	51	0	1	0	0	C41H77NS2	1	C41H77NS2	[M+(37Cl)]-	647.55	684.516	0.61				29.9									364						0
684.517	150709	1289.23	21.4871	0.000134	0.449893	0.426722	0.0215186	-0.0464679	148	124	4319	627	37	51	0	1	0	0	C41H69N5O	1	C41H69N5O	[M+(37Cl)]-	647.55	684.517	-0.08				29.9									364						0
684.517	150709	1289.23	21.4871	0.000134	0.449893	0.426722	0.0215186	-0.0464679	148	124	4319	627	37	51	0	1	0	0	C32H70N8O5	2	C31(13C)H70N8O5	[M+(37Cl)]-	647.55	684.517	-0.17				29.9									364						0
684.517	150709	1289.23	21.4871	0.000134	0.449893	0.426722	0.0215186	-0.0464679	148	124	4319	627	37	51	0	1	0	0	C40H74N2O2S	2	C39(13C)H74N2O2S	[M+(37Cl)]-	647.55	684.517	-0.43				29.9									364						0
684.517	150709	1289.23	21.4871	0.000134	0.449893	0.426722	0.0215186	-0.0464679	148	124	4319	627	37	51	0	1	0	0	C33H75N7OP2	1	C33H75N7OP2	[M+(37Cl)]-	647.551	684.517	-0.99				29.9									364						0
684.517	150709	1289.23	21.4871	0.000134	0.449893	0.426722	0.0215186	-0.0464679	148	124	4319	627	37	51	0	1	0	0	C42H79PS	2	C41(13C)H79PS	[M+K-2H]-	647.567	684.516	0.93				29.9									364						0
684.517	150709	1289.23	21.4871	0.000134	0.449893	0.426722	0.0215186	-0.0464679	148	124	4319	627	37	51	0	1	0	0	C41H77NO2S	1	C41H77NO2S	[M+K-2H]-	647.568	684.516	0.73				29.9									364						0
684.517	150709	1289.23	21.4871	0.000134	0.449893	0.426722	0.0215186	-0.0464679	148	124	4319	627	37	51	0	1	0	0	C28H70N15P	1	C28H70N15P	[M+K-2H]-	647.568	684.516	0.56				29.9									364						0
684.517	150709	1289.23	21.4871	0.000134	0.449893	0.426722	0.0215186	-0.0464679	148	124	4319	627	37	51	0	1	0	0	C34H77N7S2	1	C34H77N7S2	[M+K-2H]-	647.568	684.517	-0.27				29.9									364						0
684.517	150709	1289.23	21.4871	0.000134	0.449893	0.426722	0.0215186	-0.0464679	148	124	4319	627	37	51	0	1	0	0	C40H74N2O4	2	C39(13C)H74N2O4	[M+K-2H]-	647.568	684.517	-0.31				29.9									364						0
684.517	150709	1289.23	21.4871	0.000134	0.449893	0.426722	0.0215186	-0.0464679	148	124	4319	627	37	51	0	1	0	0	C7H2NOP7S8	2	C6(13C)H2NOP7S8[NaCl]	[M+K-2H]-	647.569	684.517	-0.78				29.9									364						0
684.517	150709	1289.23	21.4871	0.000134	0.449893	0.426722	0.0215186	-0.0464679	148	124	4319	627	37	51	0	1	0	0	C34H69N11O	1	C34H69N11O	[M+K-2H]-	647.569	684.517	-0.95				29.9									364						0
684.517	150709	1289.23	21.4871	0.000134	0.449893	0.426722	0.0215186	-0.0464679	148	124	4319	627	37	51	0	1	0	0	C32H71N7O6	1	C32H71N7O6	[M+Cl]-	649.547	684.516	0.91				29.9									364						0
684.517	150709	1289.23	21.4871	0.000134	0.449893	0.426722	0.0215186	-0.0464679	148	124	4319	627	37	51	0	1	0	0	C41H77OPS	2	C40(13C)H77OPS	[M+Cl]-	649.547	684.516	0.84				29.9									364						0
684.517	150709	1289.23	21.4871	0.000134	0.449893	0.426722	0.0215186	-0.0464679	148	124	4319	627	37	51	0	1	0	0	C40H75NO3S	1	C40H75NO3S	[M+Cl]-	649.547	684.516	0.65				29.9									364						0
684.517	150709	1289.23	21.4871	0.000134	0.449893	0.426722	0.0215186	-0.0464679	148	124	4319	627	37	51	0	1	0	0	C27H68N15OP	1	C27H68N15OP	[M+Cl]-	649.547	684.516	0.47				29.9									364						0
684.517	150709	1289.23	21.4871	0.000134	0.449893	0.426722	0.0215186	-0.0464679	148	124	4319	627	37	51	0	1	0	0	C34H78N5P3	1	C34H78N5P3	[M+Cl]-	649.547	684.516	0.29				29.9									364						0
684.517	150709	1289.23	21.4871	0.000134	0.449893	0.426722	0.0215186	-0.0464679	148	124	4319	627	37	51	0	1	0	0	C33H75N7OS2	1	C33H75N7OS2	[M+Cl]-	649.547	684.517	-0.36				29.9									364						0
684.517	150709	1289.23	21.4871	0.000134	0.449893	0.426722	0.0215186	-0.0464679	148	124	4319	627	37	51	0	1	0	0	C39H72N2O5	2	C38(13C)H72N2O5	[M+Cl]-	649.547	684.517	-0.39				29.9									364						0
684.517	150709	1289.23	21.4871	0.000134	0.449893	0.426722	0.0215186	-0.0464679	148	124	4319	627	37	51	0	1	0	0	C34H69N10P	2	C33(13C)H69N10P	[M+Cl]-	649.548	684.517	-0.84				29.9									364						0
684.517	150709	1289.23	21.4871	0.000134	0.449893	0.426722	0.0215186	-0.0464679	148	124	4319	627	37	51	0	1	0	0	C44H73NOS	1	C44H73NOS	[M+Na-2H]-	663.541	684.516	0.96				29.9									364						0
684.517	150709	1289.23	21.4871	0.000134	0.449893	0.426722	0.0215186	-0.0464679	148	124	4319	627	37	51	0	1	0	0	C35H74N4O5S	2	C34(13C)H74N4O5S	[M+Na-2H]-	663.541	684.516	0.87				29.9									364						0
684.517	150709	1289.23	21.4871	0.000134	0.449893	0.426722	0.0215186	-0.0464679	148	124	4319	627	37	51	0	1	0	0	C40H76O3	3	C39(13C)H76O3[NaCl]	[M+Na-2H]-	663.541	684.516	0.76				29.9									364						0
684.517	150709	1289.23	21.4871	0.000134	0.449893	0.426722	0.0215186	-0.0464679	148	124	4319	627	37	51	0	1	0	0	C30H71N12PS	2	C29(13C)H71N12PS	[M+Na-2H]-	663.542	684.516	0.42				29.9									364						0
684.517	150709	1289.23	21.4871	0.000134	0.449893	0.426722	0.0215186	-0.0464679	148	124	4319	627	37	51	0	1	0	0	C29H69N13O2S	1	C29H69N13O2S	[M+Na-2H]-	663.542	684.516	0.22				29.9									364						0
684.517	150709	1289.23	21.4871	0.000134	0.449893	0.426722	0.0215186	-0.0464679	148	124	4319	627	37	51	0	1	0	0	C34H71N9	2	C34H71N9[NaCl]	[M+Na-2H]-	663.542	684.517	0.11				29.9									364						0
684.517	150709	1289.23	21.4871	0.000134	0.449893	0.426722	0.0215186	-0.0464679	148	124	4319	627	37	51	0	1	0	0	C36H79N3OP2S	1	C36H79N3OP2S	[M+Na-2H]-	663.542	684.517	0.05				29.9									364						0
684.517	150709	1289.23	21.4871	0.000134	0.449893	0.426722	0.0215186	-0.0464679	148	124	4319	627	37	51	0	1	0	0	C43H70N2O3	2	C42(13C)H70N2O3	[M+Na-2H]-	663.542	684.517	-0.08				29.9									364						0
684.517	150709	1289.23	21.4871	0.000134	0.449893	0.426722	0.0215186	-0.0464679	148	124	4319	627	37	51	0	1	0	0	C36H78N4S3	2	C35(13C)H78N4S3	[M+Na-2H]-	663.542	684.517	-0.4				29.9									364						0
684.517	150709	1289.23	21.4871	0.000134	0.449893	0.426722	0.0215186	-0.0464679	148	124	4319	627	37	51	0	1	0	0	C37H65N11	1	C37H65N11	[M+Na-2H]-	663.542	684.517	-0.73				29.9									364						0
684.517	150709	1289.23	21.4871	0.000134	0.449893	0.426722	0.0215186	-0.0464679	148	124	4319	627	37	51	0	1	0	0	C28H66N14O4	2	C27(13C)H66N14O4	[M+Na-2H]-	663.543	684.517	-0.82				29.9									364						0
684.517	150709	1289.23	21.4871	0.000134	0.449893	0.426722	0.0215186	-0.0464679	148	124	4319	627	37	51	0	1	0	0	C35H76N4O3P2	2	C34(13C)H76N4O3P2	[M+Na-2H]-	663.543	684.517	-0.99				29.9									364						0
684.517	150709	1289.23	21.4871	0.000134	0.449893	0.426722	0.0215186	-0.0464679	148	124	4319	627	37	51	0	1	0	0	C27H71N14P3	1	C26(13C)H71N14P3	[M-H]-	685.523	684.516	0.92				29.9									364						0
684.517	150709	1289.23	21.4871	0.000134	0.449893	0.426722	0.0215186	-0.0464679	148	124	4319	627	37	51	0	1	0	0	C39H76NO4PS	1	C39H76NO4PS	[M-H]-	685.523	684.516	0.9				29.9									364						0
684.517	150709	1289.23	21.4871	0.000134	0.449893	0.426722	0.0215186	-0.0464679	148	124	4319	627	37	51	0	1	0	0	C26H69N15O2P2	1	C26H69N15O2P2	[M-H]-	685.523	684.516	0.72				29.9									364						0
684.517	150709	1289.23	21.4871	0.000134	0.449893	0.426722	0.0215186	-0.0464679	148	124	4319	627	37	51	0	1	0	0	C41H64N8O	2	C40(13C)H64N8O	[M-H]-	685.524	684.516	0.33				29.9									364						0
684.517	150709	1289.23	21.4871	0.000134	0.449893	0.426722	0.0215186	-0.0464679	148	124	4319	627	37	51	0	1	0	0	C38H73N2O6P	2	C37(13C)H73N2O6P	[M-H]-	685.524	684.517	-0.14				29.9									364						0
684.517	150709	1289.23	21.4871	0.000134	0.449893	0.426722	0.0215186	-0.0464679	148	124	4319	627	37	51	0	1	0	0	C37H78N3PS	1	C37H78N3PS[NaCl]	[M-H]-	685.524	684.517	-0.21				29.9									364						0
684.517	150709	1289.23	21.4871	0.000134	0.449893	0.426722	0.0215186	-0.0464679	148	124	4319	627	37	51	0	1	0	0	C37H71N3O8	1	C37H71N3O8	[M-H]-	685.524	684.517	-0.34				29.9									364						0
684.517	150709	1289.23	21.4871	0.000134	0.449893	0.426722	0.0215186	-0.0464679	148	124	4319	627	37	51	0	1	0	0	C33H70N10OP2	2	C32(13C)H70N10OP2	[M-H]-	685.524	684.517	-0.58				29.9									364						0
684.517	150709	1289.23	21.4871	0.000134	0.449893	0.426722	0.0215186	-0.0464679	148	124	4319	627	37	51	0	1	0	0	C40H80P4	2	C39(13C)H80P4	[M-H]-	685.524	684.517	-0.76				29.9									364						0
684.517	150709	1289.23	21.4871	0.000134	0.449893	0.426722	0.0215186	-0.0464679	148	124	4319	627	37	51	0	1	0	0	C32H68N11O3P	1	C32H68N11O3P	[M-H]-	685.524	684.517	-0.78				29.9									364						0
684.517	150709	1289.23	21.4871	0.000134	0.449893	0.426722	0.0215186	-0.0464679	148	124	4319	627	37	51	0	1	0	0	C39H78NO2P3	1	C39H78NO2P3	[M-H]-	685.525	684.517	-0.96				29.9									364						0
919.551	357641	1191.22	19.8537	9.4e-05	0.3046	0.487733	0.0316212	-0.0381231	379	125	990	182	128	0	0	0	NA	0		0	0																								0
748.437	127284	1261.07	21.0179	2.8e-05	3.04521	1.99139	-0.0290122	0.0370541	485	126	1301	258	112	0	0	0	NA	0		0	0																								0
680.43	271959	1131.29	18.8548	1.8e-05	0.179961	0.729507	0.0450313	-0.017063	71	127	61	45	797	1	4	0	NA	1	C37H64NO8P	1	C37H64NO8P	[M-H]-	681.437	680.43	0.04																				['PE(12:0/20:5(5Z,8Z,11Z,14Z,17Z))', 'PE(14:1(9Z)/18:4(6Z,9Z,12Z,15Z))', 'PE(18:4(6Z,9Z,12Z,15Z)/14:1(9Z))', 'PE(20:5(5Z,8Z,11Z,14Z,17Z)/12:0)']	PE 32:5
680.43	271959	1131.29	18.8548	1.8e-05	0.179961	0.729507	0.0450313	-0.017063	71	127	61	45	797	58	0	1	0	0	C38H51N7O	1	C38H51N7O	[M+Hac-H]-	621.416	680.429	0.51																			0		+
680.43	271959	1131.29	18.8548	1.8e-05	0.179961	0.729507	0.0450313	-0.017063	71	127	61	45	797	58	0	1	0	0	C23H55N15OS2	1	C23H55N15OS2	[M+Hac-H]-	621.416	680.429	0.46																			0		+
680.43	271959	1131.29	18.8548	1.8e-05	0.179961	0.729507	0.0450313	-0.017063	71	127	61	45	797	58	0	1	0	0	C27H63N7OP2	1	C27H63N7OP2[NaCl]	[M+Hac-H]-	621.416	680.429	0.44																			0		+
680.43	271959	1131.29	18.8548	1.8e-05	0.179961	0.729507	0.0450313	-0.017063	71	127	61	45	797	58	0	1	0	0	C30H65N5P2S2	1	C30H65N5P2S2	[M+Hac-H]-	621.416	680.43	0.28																			0		+
680.43	271959	1131.29	18.8548	1.8e-05	0.179961	0.729507	0.0450313	-0.017063	71	127	61	45	797	58	0	1	0	0	C35H60NO6P	1	C35H60NO6P	[M+Hac-H]-	621.416	680.43	0.04																			0		+
680.43	271959	1131.29	18.8548	1.8e-05	0.179961	0.729507	0.0450313	-0.017063	71	127	61	45	797	58	0	1	0	0	C30H57N9OP2	1	C30H57N9OP2	[M+Hac-H]-	621.416	680.43	-0.41																			0		+
680.43	271959	1131.29	18.8548	1.8e-05	0.179961	0.729507	0.0450313	-0.017063	71	127	61	45	797	58	0	1	0	0	C20H56N13O7P	1	C20H56N13O7P	[M+Hac-H]-	621.416	680.43	-0.7																			0		+
680.43	271959	1131.29	18.8548	1.8e-05	0.179961	0.729507	0.0450313	-0.017063	71	127	61	45	797	58	0	1	0	0	C28H60N7O4PS	1	C28H60N7O4PS	[M+Hac-H]-	621.417	680.43	-0.96																			0		+
680.43	271959	1131.29	18.8548	1.8e-05	0.179961	0.729507	0.0450313	-0.017063	71	127	61	45	797	58	0	1	0	0	C27H69N9P4	1	C27H69N9P4	[M+(37Cl)]-	643.463	680.429	0.9																			0		+
680.43	271959	1131.29	18.8548	1.8e-05	0.179961	0.729507	0.0450313	-0.017063	71	127	61	45	797	58	0	1	0	0	C41H62N3OP	1	C41H62N3OP	[M+(37Cl)]-	643.463	680.43	0.31																			0		+
680.43	271959	1131.29	18.8548	1.8e-05	0.179961	0.729507	0.0450313	-0.017063	71	127	61	45	797	58	0	1	0	0	C26H66N11OPS2	2	C26H66N11OPS2	[M+(37Cl)]-	643.463	680.43	0.25																			0		+
680.43	271959	1131.29	18.8548	1.8e-05	0.179961	0.729507	0.0450313	-0.017063	71	127	61	45	797	58	0	1	0	0	C31H61N7O7	1	C31H61N7O7	[M+(37Cl)]-	643.463	680.43	0.02																			0		+
680.43	271959	1131.29	18.8548	1.8e-05	0.179961	0.729507	0.0450313	-0.017063	71	127	61	45	797	58	0	1	0	0	C39H65NO4S	1	C39H65NO4S	[M+(37Cl)]-	643.463	680.43	-0.25																			0		+
680.43	271959	1131.29	18.8548	1.8e-05	0.179961	0.729507	0.0450313	-0.017063	71	127	61	45	797	58	0	1	0	0	C26H58N15O2P	1	C26H58N15O2P	[M+(37Cl)]-	643.464	680.43	-0.43																			0		+
680.43	271959	1131.29	18.8548	1.8e-05	0.179961	0.729507	0.0450313	-0.017063	71	127	61	45	797	58	0	1	0	0	C33H68N5OP3	1	C33H68N5OP3	[M+(37Cl)]-	643.464	680.43	-0.61																			0		+
680.43	271959	1131.29	18.8548	1.8e-05	0.179961	0.729507	0.0450313	-0.017063	71	127	61	45	797	58	0	1	0	0	C24H61N13O5S	1	C24H61N13O5S	[M+(37Cl)]-	643.464	680.43	-0.99																			0		+
680.43	271959	1131.29	18.8548	1.8e-05	0.179961	0.729507	0.0450313	-0.017063	71	127	61	45	797	58	0	1	0	0	C28H63N13P2	1	C28H63N13P2	[M+K-2H]-	643.48	680.429	0.94																			0		+
680.43	271959	1131.29	18.8548	1.8e-05	0.179961	0.729507	0.0450313	-0.017063	71	127	61	45	797	58	0	1	0	0	C26H66N11O3PS	1	C26H66N11O3PS	[M+K-2H]-	643.481	680.429	0.38																			0		+
680.43	271959	1131.29	18.8548	1.8e-05	0.179961	0.729507	0.0450313	-0.017063	71	127	61	45	797	58	0	1	0	0	C31H68N7OP	1	C31H68N7OP[NaCl]	[M+K-2H]-	643.481	680.43	0.27																			0		+
680.43	271959	1131.29	18.8548	1.8e-05	0.179961	0.729507	0.0450313	-0.017063	71	127	61	45	797	58	0	1	0	0	C34H70N5PS2	1	C34H70N5PS2	[M+K-2H]-	643.481	680.43	0.11																			0		+
680.43	271959	1131.29	18.8548	1.8e-05	0.179961	0.729507	0.0450313	-0.017063	71	127	61	45	797	58	0	1	0	0	C39H65NO6	1	C39H65NO6	[M+K-2H]-	643.481	680.43	-0.13																			0		+
680.43	271959	1131.29	18.8548	1.8e-05	0.179961	0.729507	0.0450313	-0.017063	71	127	61	45	797	58	0	1	0	0	C34H62N9OP	1	C34H62N9OP	[M+K-2H]-	643.481	680.43	-0.57																			0		+
680.43	271959	1131.29	18.8548	1.8e-05	0.179961	0.729507	0.0450313	-0.017063	71	127	61	45	797	58	0	1	0	0	C24H61N13O7	1	C24H61N13O7	[M+K-2H]-	643.482	680.43	-0.87																			0		+
680.43	271959	1131.29	18.8548	1.8e-05	0.179961	0.729507	0.0450313	-0.017063	71	127	61	45	797	58	0	1	0	0	C27H61N13OP2	1	C27H61N13OP2	[M+Cl]-	645.46	680.429	0.85																			0		+
680.43	271959	1131.29	18.8548	1.8e-05	0.179961	0.729507	0.0450313	-0.017063	71	127	61	45	797	58	0	1	0	0	C34H71N3P4	1	C34H71N3P4	[M+Cl]-	645.46	680.429	0.68																			0		+
680.43	271959	1131.29	18.8548	1.8e-05	0.179961	0.729507	0.0450313	-0.017063	71	127	61	45	797	58	0	1	0	0	C25H64N11O4PS	1	C25H64N11O4PS	[M+Cl]-	645.46	680.43	0.29																			0		+
680.43	271959	1131.29	18.8548	1.8e-05	0.179961	0.729507	0.0450313	-0.017063	71	127	61	45	797	58	0	1	0	0	C30H66N7O2P	1	C30H66N7O2P[NaCl]	[M+Cl]-	645.46	680.43	0.18																			0		+
680.43	271959	1131.29	18.8548	1.8e-05	0.179961	0.729507	0.0450313	-0.017063	71	127	61	45	797	58	0	1	0	0	C33H68N5OPS2	1	C33H68N5OPS2	[M+Cl]-	645.46	680.43	0.02																			0		+
680.43	271959	1131.29	18.8548	1.8e-05	0.179961	0.729507	0.0450313	-0.017063	71	127	61	45	797	58	0	1	0	0	C38H63NO7	1	C38H63NO7	[M+Cl]-	645.46	680.43	-0.21																			0		+
680.43	271959	1131.29	18.8548	1.8e-05	0.179961	0.729507	0.0450313	-0.017063	71	127	61	45	797	58	0	1	0	0	C33H60N9O2P	1	C33H60N9O2P	[M+Cl]-	645.461	680.43	-0.66																			0		+
680.43	271959	1131.29	18.8548	1.8e-05	0.179961	0.729507	0.0450313	-0.017063	71	127	61	45	797	58	0	1	0	0	C23H59N13O8	1	C23H59N13O8	[M+Cl]-	645.461	680.43	-0.95																			0		+
680.43	271959	1131.29	18.8548	1.8e-05	0.179961	0.729507	0.0450313	-0.017063	71	127	61	45	797	58	0	1	0	0	C28H68N7O4P3	1	C28H68N7O4P3	[M+Na-2H]-	659.455	680.429	0.7																			0		+
680.43	271959	1131.29	18.8548	1.8e-05	0.179961	0.729507	0.0450313	-0.017063	71	127	61	45	797	58	0	1	0	0	C29H62N11O2PS	1	C29H62N11O2PS	[M+Na-2H]-	659.455	680.429	0.61																			0		+
680.43	271959	1131.29	18.8548	1.8e-05	0.179961	0.729507	0.0450313	-0.017063	71	127	61	45	797	58	0	1	0	0	C34H64N7P	1	C34H64N7P[NaCl]	[M+Na-2H]-	659.455	680.429	0.5																			0		+
680.43	271959	1131.29	18.8548	1.8e-05	0.179961	0.729507	0.0450313	-0.017063	71	127	61	45	797	58	0	1	0	0	C36H72NOP3S	1	C36H72NOP3S	[M+Na-2H]-	659.455	680.429	0.43																			0		+
680.43	271959	1131.29	18.8548	1.8e-05	0.179961	0.729507	0.0450313	-0.017063	71	127	61	45	797	58	0	1	0	0	C42H61NO5	1	C42H61NO5	[M+Na-2H]-	659.455	680.43	0.1																			0		+
680.43	271959	1131.29	18.8548	1.8e-05	0.179961	0.729507	0.0450313	-0.017063	71	127	61	45	797	58	0	1	0	0	C27H65N9O5S2	1	C27H65N9O5S2	[M+Na-2H]-	659.455	680.43	0.05																			0		+
680.43	271959	1131.29	18.8548	1.8e-05	0.179961	0.729507	0.0450313	-0.017063	71	127	61	45	797	58	0	1	0	0	C32H67N5O3S	1	C32H67N5O3S[NaCl]	[M+Na-2H]-	659.455	680.43	-0.06																			0		+
680.43	271959	1131.29	18.8548	1.8e-05	0.179961	0.729507	0.0450313	-0.017063	71	127	61	45	797	58	0	1	0	0	C35H69N3O2S3	1	C35H69N3O2S3	[M+Na-2H]-	659.455	680.43	-0.22																			0		+
680.43	271959	1131.29	18.8548	1.8e-05	0.179961	0.729507	0.0450313	-0.017063	71	127	61	45	797	58	0	1	0	0	C37H58N9P	1	C37H58N9P	[M+Na-2H]-	659.455	680.43	-0.35																			0		+
680.43	271959	1131.29	18.8548	1.8e-05	0.179961	0.729507	0.0450313	-0.017063	71	127	61	45	797	58	0	1	0	0	C27H57N13O6	1	C27H57N13O6	[M+Na-2H]-	659.455	680.43	-0.64																			0		+
680.43	271959	1131.29	18.8548	1.8e-05	0.179961	0.729507	0.0450313	-0.017063	71	127	61	45	797	58	0	1	0	0	C34H67N3O5P2	1	C34H67N3O5P2	[M+Na-2H]-	659.456	680.43	-0.82																			0		+
680.43	271959	1131.29	18.8548	1.8e-05	0.179961	0.729507	0.0450313	-0.017063	71	127	61	45	797	58	0	1	0	0	C35H61N7O3S	1	C35H61N7O3S	[M+Na-2H]-	659.456	680.43	-0.91																			0		+
680.43	271959	1131.29	18.8548	1.8e-05	0.179961	0.729507	0.0450313	-0.017063	71	127	61	45	797	58	0	1	0	0	C33H72N3OP5	1	C33H72N3OP5	[M-H]-	681.436	680.429	0.93																			0		+
680.43	271959	1131.29	18.8548	1.8e-05	0.179961	0.729507	0.0450313	-0.017063	71	127	61	45	797	58	0	1	0	0	C40H55N7O3	1	C40H55N7O3	[M-H]-	681.437	680.429	0.51																			0		+
680.43	271959	1131.29	18.8548	1.8e-05	0.179961	0.729507	0.0450313	-0.017063	71	127	61	45	797	58	0	1	0	0	C25H59N15O3S2	1	C25H59N15O3S2	[M-H]-	681.437	680.429	0.46																			0		+
680.43	271959	1131.29	18.8548	1.8e-05	0.179961	0.729507	0.0450313	-0.017063	71	127	61	45	797	58	0	1	0	0	C29H67N7O3P2	1	C29H67N7O3P2[NaCl]	[M-H]-	681.437	680.429	0.44																			0		+
680.43	271959	1131.29	18.8548	1.8e-05	0.179961	0.729507	0.0450313	-0.017063	71	127	61	45	797	58	0	1	0	0	C30H61N11OS	1	C30H61N11OS[NaCl]	[M-H]-	681.437	680.429	0.35																			0		+
680.43	271959	1131.29	18.8548	1.8e-05	0.179961	0.729507	0.0450313	-0.017063	71	127	61	45	797	58	0	1	0	0	C32H69N5O2P2S2	1	C32H69N5O2P2S2	[M-H]-	681.437	680.43	0.28																			0		+
680.43	271959	1131.29	18.8548	1.8e-05	0.179961	0.729507	0.0450313	-0.017063	71	127	61	45	797	58	0	1	0	0	C48H59NS	1	C48H59NS	[M-H]-	681.437	680.43	0.24																			0		+
680.43	271959	1131.29	18.8548	1.8e-05	0.179961	0.729507	0.0450313	-0.017063	71	127	61	45	797	58	0	1	0	0	C33H63N9S3	1	C33H63N9S3	[M-H]-	681.437	680.43	0.19																			0		+
680.43	271959	1131.29	18.8548	1.8e-05	0.179961	0.729507	0.0450313	-0.017063	71	127	61	45	797	58	0	1	0	0	C37H71NP2S	1	C37H71NP2S[NaCl]	[M-H]-	681.437	680.43	0.17																			0		+
680.43	271959	1131.29	18.8548	1.8e-05	0.179961	0.729507	0.0450313	-0.017063	71	127	61	45	797	58	0	1	0	0	C37H64NO8P	1	C37H64NO8P	[M-H]-	681.437	680.43	0.04																			0		+
680.43	271959	1131.29	18.8548	1.8e-05	0.179961	0.729507	0.0450313	-0.017063	71	127	61	45	797	58	0	1	0	0	C32H61N9O3P2	1	C32H61N9O3P2	[M-H]-	681.437	680.43	-0.41																			0		+
680.43	271959	1131.29	18.8548	1.8e-05	0.179961	0.729507	0.0450313	-0.017063	71	127	61	45	797	58	0	1	0	0	C33H55N13OS	1	C33H55N13OS	[M-H]-	681.437	680.43	-0.5																			0		+
680.43	271959	1131.29	18.8548	1.8e-05	0.179961	0.729507	0.0450313	-0.017063	71	127	61	45	797	58	0	1	0	0	C40H65N3P2S	1	C40H65N3P2S	[M-H]-	681.437	680.43	-0.67																			0		+
680.43	271959	1131.29	18.8548	1.8e-05	0.179961	0.729507	0.0450313	-0.017063	71	127	61	45	797	58	0	1	0	0	C22H60N13O9P	1	C22H60N13O9P	[M-H]-	681.437	680.43	-0.7																			0		+
680.43	271959	1131.29	18.8548	1.8e-05	0.179961	0.729507	0.0450313	-0.017063	71	127	61	45	797	58	0	1	0	0	C30H64N7O6PS	1	C30H64N7O6PS	[M-H]-	681.438	680.43	-0.96																			0		+
651.577	8077029	1399.78	23.3297	7e-06	0.292583	0.501566	0.0344249	-0.036267	266	128	663	135	157	0	0	0	NA	0		0	0								40.6									4036							0
651.577	8077029	1399.78	23.3297	7e-06	0.292583	0.501566	0.0344249	-0.036267	266	128	663	135	157	21	0	1	0	0	C38H73NO3	4	C37(13C)H73NO3	[M+Hac-H]-	592.562	651.576	0.4				40.6									409						0
651.577	8077029	1399.78	23.3297	7e-06	0.292583	0.501566	0.0344249	-0.036267	266	128	663	135	157	21	0	1	0	0	C5HP7S8	4	C4(13C)HP7S8[NaCl]	[M+Hac-H]-	592.563	651.577	-0.1				40.6									409						0
651.577	8077029	1399.78	23.3297	7e-06	0.292583	0.501566	0.0344249	-0.036267	266	128	663	135	157	21	0	1	0	0	C32H68N10	4	C32H68N10	[M+Hac-H]-	592.563	651.577	-0.28				40.6									409						0
651.577	8077029	1399.78	23.3297	7e-06	0.292583	0.501566	0.0344249	-0.036267	266	128	663	135	157	21	0	1	0	0	C8H2O3P6S7	2	C7(13C)H2O3P6S7[NaCl]	[M+(37Cl)]-	614.609	651.576	0.93				40.6									409						0
651.577	8077029	1399.78	23.3297	7e-06	0.292583	0.501566	0.0344249	-0.036267	266	128	663	135	157	21	0	1	0	0	C35H79N6P	1	C35H79N6P	[M+(37Cl)]-	614.61	651.577	-0.5				40.6									409						0
651.577	8077029	1399.78	23.3297	7e-06	0.292583	0.501566	0.0344249	-0.036267	266	128	663	135	157	21	0	1	0	0	C9H6P6S8	2	C8(13C)H6P6S8[NaCl]	[M+K-2H]-	614.628	651.577	-0.27				40.6									409						0
651.577	8077029	1399.78	23.3297	7e-06	0.292583	0.501566	0.0344249	-0.036267	266	128	663	135	157	21	0	1	0	0	C8H4NO2P5S8	1	C8H4NO2P5S8[NaCl]	[M+K-2H]-	614.628	651.577	-0.48				40.6									409						0
651.577	8077029	1399.78	23.3297	7e-06	0.292583	0.501566	0.0344249	-0.036267	266	128	663	135	157	21	0	1	0	0	C8H4OP6S8	2	C7(13C)H4OP6S8[NaCl]	[M+Cl]-	616.607	651.577	-0.37				40.6									409						0
651.577	8077029	1399.78	23.3297	7e-06	0.292583	0.501566	0.0344249	-0.036267	266	128	663	135	157	21	0	1	0	0	C7H2NO3P5S8	1	C7H2NO3P5S8[NaCl]	[M+Cl]-	616.607	651.577	-0.57				40.6									409						0
651.577	8077029	1399.78	23.3297	7e-06	0.292583	0.501566	0.0344249	-0.036267	266	128	663	135	157	21	0	1	0	0	C42H81P	1	C42H81P	[M+Cl]-	616.608	651.577	-0.74				40.6									409						0
651.577	8077029	1399.78	23.3297	7e-06	0.292583	0.501566	0.0344249	-0.036267	266	128	663	135	157	21	0	1	0	0	C5H4NO5P7S8	1	C5H4NO5P7S8	[M+Na-2H]-	630.602	651.577	-0.04				40.6									409						0
651.577	8077029	1399.78	23.3297	7e-06	0.292583	0.501566	0.0344249	-0.036267	266	128	663	135	157	21	0	1	0	0	C37H80N3O2P	2	C36(13C)H80N3O2P	[M+Na-2H]-	630.602	651.577	-0.5				40.6									409						0
651.577	8077029	1399.78	23.3297	7e-06	0.292583	0.501566	0.0344249	-0.036267	266	128	663	135	157	21	0	1	0	0	C36H78N4O4	1	C36H78N4O4	[M+Na-2H]-	630.602	651.577	-0.71				40.6									409						0
651.577	8077029	1399.78	23.3297	7e-06	0.292583	0.501566	0.0344249	-0.036267	266	128	663	135	157	21	0	1	0	0	C40H77NO5	2	C39(13C)H77NO5	[M-H]-	652.584	651.576	0.4				40.6									409						0
651.577	8077029	1399.78	23.3297	7e-06	0.292583	0.501566	0.0344249	-0.036267	266	128	663	135	157	21	0	1	0	0	C35H74N9P	2	C34(13C)H74N9P	[M-H]-	652.584	651.577	-0.07				40.6									409						0
651.577	8077029	1399.78	23.3297	7e-06	0.292583	0.501566	0.0344249	-0.036267	266	128	663	135	157	21	0	1	0	0	C7H5O2P7S8	2	C6(13C)H5O2P7S8[NaCl]	[M-H]-	652.584	651.577	-0.1				40.6									409						0
651.577	8077029	1399.78	23.3297	7e-06	0.292583	0.501566	0.0344249	-0.036267	266	128	663	135	157	21	0	1	0	0	C34H72N10O2	1	C34H72N10O2	[M-H]-	652.584	651.577	-0.28				40.6									409						0
651.577	8077029	1399.78	23.3297	7e-06	0.292583	0.501566	0.0344249	-0.036267	266	128	663	135	157	21	0	1	0	0	C6H3NO4P6S8	1	C6H3NO4P6S8[NaCl]	[M-H]-	652.584	651.577	-0.31				40.6									409						0
651.577	8077029	1399.78	23.3297	7e-06	0.292583	0.501566	0.0344249	-0.036267	266	128	663	135	157	21	0	1	0	0	C41H82OP2	1	C41H82OP2	[M-H]-	652.584	651.577	-0.47				40.6									409						0
651.577	8077029	1399.78	23.3297	7e-06	0.292583	0.501566	0.0344249	-0.036267	266	128	663	135	157	21	0	1	0	0	C38H79N3O	1	C37(13C)H79N3O[NaCl]	[M-H]-	652.584	651.577	-0.77				40.6									409						0
651.577	8077029	1399.78	23.3297	7e-06	0.292583	0.501566	0.0344249	-0.036267	266	128	663	135	157	21	0	1	0	0	C41H81NS2	1	C40(13C)H81NS2	[M-H]-	652.584	651.577	-0.94				40.6									409						0
745.616	1942440	1423.36	23.7226	0	0.199309	0.650274	0.0424335	-0.0223834	97	129	113	59	611	0	0	0	NA	0		0	0																								0	13C2 to 743.60706
832.539	442781	1304.41	21.7402	0	2.31793	2.2153	-0.0225666	0.0438901	109	130	4330	548	40	0	0	0	NA	0		0	0								43.9									3588							0	13C of 831.53630
907.613	836003	1422.14	23.7023	0	0.220194	0.62118	0.0403506	-0.0260119	135	131	168	75	430	0	0	0	NA	0		0	0								44.9									3396							0	SM 37:1 (743.60705+2NaOAc)
844.532	2663421	1247.97	20.7996	0.300015	1.98354	0.470627	0.0112738	-0.0422362	15	132	1604	1821	66	0	0	0	NA	0		0	0																								0
800.581	1466391	1338.96	22.316	0.001279	0.338966	0.535821	0.0300137	-0.0376672	455	133	1198	226	131	2	4	0	NA	1	C42H80NO7P	1	C42H80NO7P	[M+Hac-H]-	741.567	800.581	-0.56																				['PC(O-16:0/18:3(6Z,9Z,12Z))', 'PC(O-16:0/18:3(9Z,12Z,15Z))', 'PC(P-16:0/18:2(9Z,12Z))', 'PE(P-20:0/17:2(9Z,12Z))']	+
800.581	1466391	1338.96	22.316	0.001279	0.338966	0.535821	0.0300137	-0.0376672	455	133	1198	226	131	2	6	0	NA	1	C44H84NO9P	1	C44H84NO9P	[M-H]-	801.588	800.581	-0.56																				['PS(O-16:0/22:2(13Z,16Z))', 'PS(O-18:0/20:2(11Z,14Z))', 'PS(O-20:0/18:2(9Z,12Z))', 'PS(P-16:0/22:1(11Z))', 'PS(P-18:0/20:1(11Z))', 'PS(P-20:0/18:1(9Z))']	PS-O 38:2, PS-P 38:1, PC-O 34:3, PC-P 34:2, or PE-P 37:2
679.607	3132670	1420.54	23.6757	0	0.191471	0.817467	0.0453427	-0.0105906	58	134	40	40	2125	0	0	0	NA	0		0	0								42.2									3998							0	13C to 678.60414
679.607	3132670	1420.54	23.6757	0	0.191471	0.817467	0.0453427	-0.0105906	58	134	40	40	2125	81	0	1	0	0	C41H80OS	1	C41H80OS	[M+Hac-H]-	620.593	679.607	0.84				42.2									374						0		+
679.607	3132670	1420.54	23.6757	0	0.191471	0.817467	0.0453427	-0.0105906	58	134	40	40	2125	81	0	1	0	0	C6HO5P7S6	3	C5(13C)HO5P7S6[NaCl]	[M+Hac-H]-	620.593	679.607	0.6				42.2									374						0		+
679.607	3132670	1420.54	23.6757	0	0.191471	0.817467	0.0453427	-0.0105906	58	134	40	40	2125	81	0	1	0	0	C40H77NO3	4	C39(13C)H77NO3	[M+Hac-H]-	620.594	679.608	-0.21				42.2									374						0		+
679.607	3132670	1420.54	23.6757	0	0.191471	0.817467	0.0453427	-0.0105906	58	134	40	40	2125	81	0	1	0	0	C7H5P7S8	4	C6(13C)H5P7S8[NaCl]	[M+Hac-H]-	620.594	679.608	-0.68				42.2									374						0		+
679.607	3132670	1420.54	23.6757	0	0.191471	0.817467	0.0453427	-0.0105906	58	134	40	40	2125	81	0	1	0	0	C34H72N10	2	C34H72N10	[M+Hac-H]-	620.594	679.608	-0.86				42.2									374						0		+
679.607	3132670	1420.54	23.6757	0	0.191471	0.817467	0.0453427	-0.0105906	58	134	40	40	2125	81	0	1	0	0	C6H3NO2P6S8	2	C6H3NO2P6S8[NaCl]	[M+Hac-H]-	620.594	679.608	-0.88				42.2									374						0		+
679.607	3132670	1420.54	23.6757	0	0.191471	0.817467	0.0453427	-0.0105906	58	134	40	40	2125	81	0	1	0	0	C7HN6O2P7S7	1	C6(13C)HN6O2P7S7	[M+(37Cl)]-	642.64	679.607	0.97				42.2									374						0		+
679.607	3132670	1420.54	23.6757	0	0.191471	0.817467	0.0453427	-0.0105906	58	134	40	40	2125	81	0	1	0	0	C12H3N2P7S6	2	C11(13C)H3N2P7S6[NaCl]	[M+(37Cl)]-	642.64	679.607	0.86				42.2									374						0		+
679.607	3132670	1420.54	23.6757	0	0.191471	0.817467	0.0453427	-0.0105906	58	134	40	40	2125	81	0	1	0	0	C11HN3O2P6S6	1	C11HN3O2P6S6[NaCl]	[M+(37Cl)]-	642.641	679.607	0.66				42.2									374						0		+
679.607	3132670	1420.54	23.6757	0	0.191471	0.817467	0.0453427	-0.0105906	58	134	40	40	2125	81	0	1	0	0	C14H3NOP6S8	1	C14H3NOP6S8	[M+(37Cl)]-	642.641	679.607	0.5				42.2									374						0		+
679.607	3132670	1420.54	23.6757	0	0.191471	0.817467	0.0453427	-0.0105906	58	134	40	40	2125	81	0	1	0	0	C5H4N4O5P6S8	2	C4(13C)H4N4O5P6S8	[M+(37Cl)]-	642.641	679.607	0.41				42.2									374						0		+
679.607	3132670	1420.54	23.6757	0	0.191471	0.817467	0.0453427	-0.0105906	58	134	40	40	2125	81	0	1	0	0	C6H2O12P2S8	2	C5(13C)H2O12P2S8[NaCl]	[M+(37Cl)]-	642.641	679.607	0.37				42.2									374						0		+
679.607	3132670	1420.54	23.6757	0	0.191471	0.817467	0.0453427	-0.0105906	58	134	40	40	2125	81	0	1	0	0	C10H6O3P6S7	2	C9(13C)H6O3P6S7[NaCl]	[M+(37Cl)]-	642.641	679.607	0.3				42.2									374						0		+
679.607	3132670	1420.54	23.6757	0	0.191471	0.817467	0.0453427	-0.0105906	58	134	40	40	2125	81	0	1	0	0	C4H2N5O7P5S8	1	C4H2N5O7P5S8	[M+(37Cl)]-	642.641	679.607	0.21				42.2									374						0		+
679.607	3132670	1420.54	23.6757	0	0.191471	0.817467	0.0453427	-0.0105906	58	134	40	40	2125	81	0	1	0	0	C9H4NO5P5S7	1	C9H4NO5P5S7[NaCl]	[M+(37Cl)]-	642.641	679.607	0.1				42.2									374						0		+
679.607	3132670	1420.54	23.6757	0	0.191471	0.817467	0.0453427	-0.0105906	58	134	40	40	2125	81	0	1	0	0	C4HN9P6S7	1	C4HN9P6S7[NaCl]	[M+(37Cl)]-	642.641	679.608	-0.35				42.2									374						0		+
679.607	3132670	1420.54	23.6757	0	0.191471	0.817467	0.0453427	-0.0105906	58	134	40	40	2125	81	0	1	0	0	C8H2NO8P7S4	1	C8H2NO8P7S4[NaCl]	[M+(37Cl)]-	642.641	679.608	-0.5				42.2									374						0		+
679.607	3132670	1420.54	23.6757	0	0.191471	0.817467	0.0453427	-0.0105906	58	134	40	40	2125	81	0	1	0	0	C3H6N6OP6S8	2	C2(13C)H6N6OP6S8[NaCl]	[M+(37Cl)]-	642.641	679.608	-0.71				42.2									374						0		+
679.607	3132670	1420.54	23.6757	0	0.191471	0.817467	0.0453427	-0.0105906	58	134	40	40	2125	81	0	1	0	0	C8HN2O7P5S6	2	C7(13C)HN2O7P5S6[NaCl]	[M+(37Cl)]-	642.642	679.608	-0.95				42.2									374						0		+
679.607	3132670	1420.54	23.6757	0	0.191471	0.817467	0.0453427	-0.0105906	58	134	40	40	2125	81	0	1	0	0	C12H3N2O2P7S5	1	C11(13C)H3N2O2P7S5[NaCl]	[M+K-2H]-	642.658	679.607	0.99				42.2									374						0		+
679.607	3132670	1420.54	23.6757	0	0.191471	0.817467	0.0453427	-0.0105906	58	134	40	40	2125	81	0	1	0	0	C11HO10P3S8	1	C10(13C)HO10P3S8	[M+K-2H]-	642.658	679.607	0.9				42.2									374						0		+
679.607	3132670	1420.54	23.6757	0	0.191471	0.817467	0.0453427	-0.0105906	58	134	40	40	2125	81	0	1	0	0	C15H5OP7S7	2	C14(13C)H5OP7S7	[M+K-2H]-	642.658	679.607	0.83				42.2									374						0		+
679.607	3132670	1420.54	23.6757	0	0.191471	0.817467	0.0453427	-0.0105906	58	134	40	40	2125	81	0	1	0	0	C11HN3O4P6S5	1	C11HN3O4P6S5[NaCl]	[M+K-2H]-	642.658	679.607	0.79				42.2									374						0		+
679.607	3132670	1420.54	23.6757	0	0.191471	0.817467	0.0453427	-0.0105906	58	134	40	40	2125	81	0	1	0	0	C14H3NO3P6S7	1	C14H3NO3P6S7	[M+K-2H]-	642.658	679.607	0.63				42.2									374						0		+
679.607	3132670	1420.54	23.6757	0	0.191471	0.817467	0.0453427	-0.0105906	58	134	40	40	2125	81	0	1	0	0	C5H4N4O7P6S7	2	C4(13C)H4N4O7P6S7	[M+K-2H]-	642.658	679.607	0.54				42.2									374						0		+
679.607	3132670	1420.54	23.6757	0	0.191471	0.817467	0.0453427	-0.0105906	58	134	40	40	2125	81	0	1	0	0	C6H2O14P2S7	2	C5(13C)H2O14P2S7[NaCl]	[M+K-2H]-	642.658	679.607	0.49				42.2									374						0		+
679.607	3132670	1420.54	23.6757	0	0.191471	0.817467	0.0453427	-0.0105906	58	134	40	40	2125	81	0	1	0	0	C4H9N5OP6S8	1	C4H9N5OP6S8[NaCl]	[M+K-2H]-	642.658	679.607	0.47				42.2									374						0		+
679.607	3132670	1420.54	23.6757	0	0.191471	0.817467	0.0453427	-0.0105906	58	134	40	40	2125	81	0	1	0	0	C10H6O5P6S6	2	C9(13C)H6O5P6S6[NaCl]	[M+K-2H]-	642.659	679.607	0.43				42.2									374						0		+
679.607	3132670	1420.54	23.6757	0	0.191471	0.817467	0.0453427	-0.0105906	58	134	40	40	2125	81	0	1	0	0	C4H2N5O9P5S7	1	C4H2N5O9P5S7	[M+K-2H]-	642.659	679.607	0.34				42.2									374						0		+
679.607	3132670	1420.54	23.6757	0	0.191471	0.817467	0.0453427	-0.0105906	58	134	40	40	2125	81	0	1	0	0	C9H4NO7P5S6	1	C9H4NO7P5S6[NaCl]	[M+K-2H]-	642.659	679.607	0.23				42.2									374						0		+
679.607	3132670	1420.54	23.6757	0	0.191471	0.817467	0.0453427	-0.0105906	58	134	40	40	2125	81	0	1	0	0	C5H3N8P7S6	2	C4(13C)H3N8P7S6[NaCl]	[M+K-2H]-	642.659	679.607	-0.02				42.2									374						0		+
679.607	3132670	1420.54	23.6757	0	0.191471	0.817467	0.0453427	-0.0105906	58	134	40	40	2125	81	0	1	0	0	C4HN9O2P6S6	1	C4HN9O2P6S6[NaCl]	[M+K-2H]-	642.659	679.608	-0.22				42.2									374						0		+
679.607	3132670	1420.54	23.6757	0	0.191471	0.817467	0.0453427	-0.0105906	58	134	40	40	2125	81	0	1	0	0	C9H3N2O6P3S8	2	C8(13C)H3N2O6P3S8[NaCl]	[M+K-2H]-	642.659	679.608	-0.22				42.2									374						0		+
679.607	3132670	1420.54	23.6757	0	0.191471	0.817467	0.0453427	-0.0105906	58	134	40	40	2125	81	0	1	0	0	C8H2NO10P7S3	1	C8H2NO10P7S3[NaCl]	[M+K-2H]-	642.659	679.608	-0.37				42.2									374						0		+
679.607	3132670	1420.54	23.6757	0	0.191471	0.817467	0.0453427	-0.0105906	58	134	40	40	2125	81	0	1	0	0	C7H3N7OP6S8	1	C7H3N7OP6S8	[M+K-2H]-	642.659	679.608	-0.38				42.2									374						0		+
679.607	3132670	1420.54	23.6757	0	0.191471	0.817467	0.0453427	-0.0105906	58	134	40	40	2125	81	0	1	0	0	C8HN3O8P2S8	1	C8HN3O8P2S8[NaCl]	[M+K-2H]-	642.659	679.608	-0.42				42.2									374						0		+
679.607	3132670	1420.54	23.6757	0	0.191471	0.817467	0.0453427	-0.0105906	58	134	40	40	2125	81	0	1	0	0	C3H6N6O3P6S7	2	C2(13C)H6N6O3P6S7[NaCl]	[M+K-2H]-	642.659	679.608	-0.58				42.2									374						0		+
679.607	3132670	1420.54	23.6757	0	0.191471	0.817467	0.0453427	-0.0105906	58	134	40	40	2125	81	0	1	0	0	C8HN2O9P5S5	2	C7(13C)HN2O9P5S5[NaCl]	[M+K-2H]-	642.659	679.608	-0.82				42.2									374						0		+
679.607	3132670	1420.54	23.6757	0	0.191471	0.817467	0.0453427	-0.0105906	58	134	40	40	2125	81	0	1	0	0	C4H12NO6P7S8	1	C4H12NO6P7S8	[M+K-2H]-	642.659	679.608	-0.85				42.2									374						0		+
679.607	3132670	1420.54	23.6757	0	0.191471	0.817467	0.0453427	-0.0105906	58	134	40	40	2125	81	0	1	0	0	C11H10P6S8	2	C10(13C)H10P6S8[NaCl]	[M+K-2H]-	642.659	679.608	-0.85				42.2									374						0		+
679.607	3132670	1420.54	23.6757	0	0.191471	0.817467	0.0453427	-0.0105906	58	134	40	40	2125	81	0	1	0	0	C11H3O8P5S7	2	C10(13C)H3O8P5S7	[M+K-2H]-	642.659	679.608	-0.98				42.2									374						0		+
679.607	3132670	1420.54	23.6757	0	0.191471	0.817467	0.0453427	-0.0105906	58	134	40	40	2125	81	0	1	0	0	C11HN2O3P7S5	1	C10(13C)HN2O3P7S5[NaCl]	[M+Cl]-	644.637	679.607	0.9				42.2									374						0		+
679.607	3132670	1420.54	23.6757	0	0.191471	0.817467	0.0453427	-0.0105906	58	134	40	40	2125	81	0	1	0	0	C14H3O2P7S7	2	C13(13C)H3O2P7S7	[M+Cl]-	644.638	679.607	0.74				42.2									374						0		+
679.607	3132670	1420.54	23.6757	0	0.191471	0.817467	0.0453427	-0.0105906	58	134	40	40	2125	81	0	1	0	0	C4H9N4P7S8	2	C3(13C)H9N4P7S8[NaCl]	[M+Cl]-	644.638	679.607	0.58				42.2									374						0		+
679.607	3132670	1420.54	23.6757	0	0.191471	0.817467	0.0453427	-0.0105906	58	134	40	40	2125	81	0	1	0	0	C13HNO4P6S7	1	C13HNO4P6S7	[M+Cl]-	644.638	679.607	0.54				42.2									374						0		+
679.607	3132670	1420.54	23.6757	0	0.191471	0.817467	0.0453427	-0.0105906	58	134	40	40	2125	81	0	1	0	0	C4H2N4O8P6S7	2	C3(13C)H2N4O8P6S7	[M+Cl]-	644.638	679.607	0.45				42.2									374						0		+
679.607	3132670	1420.54	23.6757	0	0.191471	0.817467	0.0453427	-0.0105906	58	134	40	40	2125	81	0	1	0	0	C31H76N14	1	C31H76N14	[M+Cl]-	644.638	679.607	0.4				42.2									374						0		+
679.607	3132670	1420.54	23.6757	0	0.191471	0.817467	0.0453427	-0.0105906	58	134	40	40	2125	81	0	1	0	0	C3H7N5O2P6S8	1	C3H7N5O2P6S8[NaCl]	[M+Cl]-	644.638	679.607	0.38				42.2									374						0		+
679.607	3132670	1420.54	23.6757	0	0.191471	0.817467	0.0453427	-0.0105906	58	134	40	40	2125	81	0	1	0	0	C9H4O6P6S6	2	C8(13C)H4O6P6S6[NaCl]	[M+Cl]-	644.638	679.607	0.34				42.2									374						0		+
679.607	3132670	1420.54	23.6757	0	0.191471	0.817467	0.0453427	-0.0105906	58	134	40	40	2125	81	0	1	0	0	C8H2NO8P5S6	1	C8H2NO8P5S6[NaCl]	[M+Cl]-	644.638	679.607	0.14				42.2									374						0		+
679.607	3132670	1420.54	23.6757	0	0.191471	0.817467	0.0453427	-0.0105906	58	134	40	40	2125	81	0	1	0	0	C4HN8OP7S6	2	C3(13C)HN8OP7S6[NaCl]	[M+Cl]-	644.638	679.607	-0.11				42.2									374						0		+
679.607	3132670	1420.54	23.6757	0	0.191471	0.817467	0.0453427	-0.0105906	58	134	40	40	2125	81	0	1	0	0	C7H3N6P7S8	2	C6(13C)H3N6P7S8	[M+Cl]-	644.638	679.608	-0.27				42.2									374						0		+
679.607	3132670	1420.54	23.6757	0	0.191471	0.817467	0.0453427	-0.0105906	58	134	40	40	2125	81	0	1	0	0	C8HN2O7P3S8	2	C7(13C)HN2O7P3S8[NaCl]	[M+Cl]-	644.638	679.608	-0.31				42.2									374						0		+
679.607	3132670	1420.54	23.6757	0	0.191471	0.817467	0.0453427	-0.0105906	58	134	40	40	2125	81	0	1	0	0	C6HN7O2P6S8	1	C6HN7O2P6S8	[M+Cl]-	644.638	679.608	-0.47				42.2									374						0		+
679.607	3132670	1420.54	23.6757	0	0.191471	0.817467	0.0453427	-0.0105906	58	134	40	40	2125	81	0	1	0	0	C11H3N3P6S7	1	C11H3N3P6S7[NaCl]	[M+Cl]-	644.638	679.608	-0.58				42.2									374						0		+
679.607	3132670	1420.54	23.6757	0	0.191471	0.817467	0.0453427	-0.0105906	58	134	40	40	2125	81	0	1	0	0	C10H8OP6S8	2	C9(13C)H8OP6S8[NaCl]	[M+Cl]-	644.639	679.608	-0.94				42.2									374						0		+
679.607	3132670	1420.54	23.6757	0	0.191471	0.817467	0.0453427	-0.0105906	58	134	40	40	2125	81	0	1	0	0	C7H5N5P6S8	1	C7H5N5P6S8[NaCl]	[M+Na-2H]-	658.632	679.607	0.69				42.2									374						0		+
679.607	3132670	1420.54	23.6757	0	0.191471	0.817467	0.0453427	-0.0105906	58	134	40	40	2125	81	0	1	0	0	C6H4NO10P7S6	1	C6H4NO10P7S6	[M+Na-2H]-	658.632	679.607	0.65				42.2									374						0		+
679.607	3132670	1420.54	23.6757	0	0.191471	0.817467	0.0453427	-0.0105906	58	134	40	40	2125	81	0	1	0	0	C13H2O4P6S6	2	C12(13C)H2O4P6S6[NaCl]	[M+Na-2H]-	658.632	679.607	0.65				42.2									374						0		+
679.607	3132670	1420.54	23.6757	0	0.191471	0.817467	0.0453427	-0.0105906	58	134	40	40	2125	81	0	1	0	0	C6H3N2O9P5S8	2	C5(13C)H3N2O9P5S8	[M+Na-2H]-	658.633	679.607	0.2				42.2									374						0		+
679.607	3132670	1420.54	23.6757	0	0.191471	0.817467	0.0453427	-0.0105906	58	134	40	40	2125	81	0	1	0	0	C5HN3O11P4S8	1	C5HN3O11P4S8	[M+Na-2H]-	658.633	679.607	0				42.2									374						0		+
679.607	3132670	1420.54	23.6757	0	0.191471	0.817467	0.0453427	-0.0105906	58	134	40	40	2125	81	0	1	0	0	C6H2N6O2P6S7	2	C5(13C)H2N6O2P6S7[NaCl]	[M+Na-2H]-	658.633	679.608	-0.36				42.2									374						0		+
679.607	3132670	1420.54	23.6757	0	0.191471	0.817467	0.0453427	-0.0105906	58	134	40	40	2125	81	0	1	0	0	C5HN2O12P7S5	2	C4(13C)HN2O12P7S5	[M+Na-2H]-	658.633	679.608	-0.39				42.2									374						0		+
679.607	3132670	1420.54	23.6757	0	0.191471	0.817467	0.0453427	-0.0105906	58	134	40	40	2125	81	0	1	0	0	C4H6N3O6P7S6	1	C4H6N3O6P7S6[NaCl]	[M+Na-2H]-	658.633	679.608	-0.47				42.2									374						0		+
679.607	3132670	1420.54	23.6757	0	0.191471	0.817467	0.0453427	-0.0105906	58	134	40	40	2125	81	0	1	0	0	C7H8NO5P7S8	1	C7H8NO5P7S8	[M+Na-2H]-	658.633	679.608	-0.62				42.2									374						0		+
679.607	3132670	1420.54	23.6757	0	0.191471	0.817467	0.0453427	-0.0105906	58	134	40	40	2125	81	0	1	0	0	C13H4NOP5S8	1	C13H4NOP5S8[NaCl]	[M+Na-2H]-	658.633	679.608	-0.83				42.2									374						0		+
679.607	3132670	1420.54	23.6757	0	0.191471	0.817467	0.0453427	-0.0105906	58	134	40	40	2125	81	0	1	0	0	C4H5N4O5P5S8	2	C3(13C)H5N4O5P5S8[NaCl]	[M+Na-2H]-	658.633	679.608	-0.92				42.2									374						0		+
679.607	3132670	1420.54	23.6757	0	0.191471	0.817467	0.0453427	-0.0105906	58	134	40	40	2125	81	0	1	0	0	C43H84O3S	1	C43H84O3S	[M-H]-	680.614	679.607	0.84				42.2									374						0		+
679.607	3132670	1420.54	23.6757	0	0.191471	0.817467	0.0453427	-0.0105906	58	134	40	40	2125	81	0	1	0	0	C12H2NO5P7S7	1	C12H2NO5P7S7	[M-H]-	680.614	679.607	0.8				42.2									374						0		+
679.607	3132670	1420.54	23.6757	0	0.191471	0.817467	0.0453427	-0.0105906	58	134	40	40	2125	81	0	1	0	0	C30H77N14OP	1	C30H77N14OP	[M-H]-	680.614	679.607	0.66				42.2									374						0		+
679.607	3132670	1420.54	23.6757	0	0.191471	0.817467	0.0453427	-0.0105906	58	134	40	40	2125	81	0	1	0	0	C8H5O7P7S6	2	C7(13C)H5O7P7S6[NaCl]	[M-H]-	680.614	679.607	0.6				42.2									374						0		+
679.607	3132670	1420.54	23.6757	0	0.191471	0.817467	0.0453427	-0.0105906	58	134	40	40	2125	81	0	1	0	0	C7H3NO9P6S6	1	C7H3NO9P6S6[NaCl]	[M-H]-	680.614	679.607	0.4				42.2									374						0		+
679.607	3132670	1420.54	23.6757	0	0.191471	0.817467	0.0453427	-0.0105906	58	134	40	40	2125	81	0	1	0	0	C7H2N2O8P4S8	2	C6(13C)H2N2O8P4S8[NaCl]	[M-H]-	680.615	679.607	-0.06				42.2									374						0		+
679.607	3132670	1420.54	23.6757	0	0.191471	0.817467	0.0453427	-0.0105906	58	134	40	40	2125	81	0	1	0	0	C42H81NO5	2	C41(13C)H81NO5	[M-H]-	680.615	679.608	-0.21				42.2									374						0		+
679.607	3132670	1420.54	23.6757	0	0.191471	0.817467	0.0453427	-0.0105906	58	134	40	40	2125	81	0	1	0	0	C5H2N7O3P7S8	1	C5H2N7O3P7S8	[M-H]-	680.615	679.608	-0.21				42.2									374						0		+
679.607	3132670	1420.54	23.6757	0	0.191471	0.817467	0.0453427	-0.0105906	58	134	40	40	2125	81	0	1	0	0	C10H4N3OP7S7	1	C10H4N3OP7S7[NaCl]	[M-H]-	680.615	679.608	-0.32				42.2									374						0		+
679.607	3132670	1420.54	23.6757	0	0.191471	0.817467	0.0453427	-0.0105906	58	134	40	40	2125	81	0	1	0	0	C37H78N9P	2	C36(13C)H78N9P	[M-H]-	680.615	679.608	-0.66				42.2									374						0		+
679.607	3132670	1420.54	23.6757	0	0.191471	0.817467	0.0453427	-0.0105906	58	134	40	40	2125	81	0	1	0	0	C9H9O2P7S8	2	C8(13C)H9O2P7S8[NaCl]	[M-H]-	680.615	679.608	-0.68				42.2									374						0		+
679.607	3132670	1420.54	23.6757	0	0.191471	0.817467	0.0453427	-0.0105906	58	134	40	40	2125	81	0	1	0	0	C9H2O10P6S7	2	C8(13C)H2O10P6S7	[M-H]-	680.615	679.608	-0.81				42.2									374						0		+
679.607	3132670	1420.54	23.6757	0	0.191471	0.817467	0.0453427	-0.0105906	58	134	40	40	2125	81	0	1	0	0	C36H76N10O2	1	C36H76N10O2	[M-H]-	680.615	679.608	-0.86				42.2									374						0		+
679.607	3132670	1420.54	23.6757	0	0.191471	0.817467	0.0453427	-0.0105906	58	134	40	40	2125	81	0	1	0	0	C8H7NO4P6S8	1	C8H7NO4P6S8[NaCl]	[M-H]-	680.615	679.608	-0.88				42.2									374						0		+
745.483	383406	1288.61	21.4769	0.000395	3.38112	1.97302	-0.0318883	0.0382731	350	135	963	178	118	0	0	0	NA	0		0	0								32.7		0.7		4					3832		4872		4453			0
945.475	221574	1161.53	19.3589	2e-06	3.06969	1.72825	-0.0322305	0.0344535	326	136	760	172	189	0	0	0	NA	0		0	0																								0
767.606	982336	1378.29	22.9714	0	0.223008	0.654905	0.0418779	-0.0227128	105	137	117	63	655	0	0	0	NA	0		0	0												4.8,7.7									44234423			0	real, but too weak to tell
794.57	828812	1374.43	22.9072	0	0.330956	0.489035	0.0311632	-0.0382891	392	138	1064	194	109	1	29	0	NA	1	C45H82NO8P	1	C45H82NO8P	[M-H]-	795.578	794.571	-0.37																				['PC(15:0/22:4(7Z,10Z,13Z,16Z))', 'PC(17:0/20:4(5Z,8Z,11Z,14Z))', 'PC(17:1(9Z)/20:3(8Z,11Z,14Z))', 'PC(17:2(9Z,12Z)/20:2(11Z,14Z))', 'PC(18:3(6Z,9Z,12Z)/19:1(9Z))', 'PC(18:3(9Z,12Z,15Z)/19:1(9Z))', 'PC(18:4(6Z,9Z,12Z,15Z)/19:0)', 'PC(19:0/18:4(6Z,9Z,12Z,15Z))', 'PC(19:1(9Z)/18:3(6Z,9Z,12Z))', 'PC(19:1(9Z)/18:3(9Z,12Z,15Z))', 'PC(20:2(11Z,14Z)/17:2(9Z,12Z))', 'PC(20:3(8Z,11Z,14Z)/17:1(9Z))', 'PC(2…	PE 40:4
662.365	493362	840.556	14.0093	0.00401	0.188754	0.607977	0.0419133	-0.0228829	107	139	120	62	546	0	0	0	NA	0		0	0																								0
662.365	493362	840.556	14.0093	0.00401	0.188754	0.607977	0.0419133	-0.0228829	107	139	120	62	546	98	0	1	0	0	C29H49N9OS2	1	C29H49N9OS2	[M+Hac-H]-	603.35	662.364	0.99																			0
662.365	493362	840.556	14.0093	0.00401	0.188754	0.607977	0.0419133	-0.0228829	107	139	120	62	546	98	0	1	0	0	C33H57NOP2	1	C33H57NOP2[NaCl]	[M+Hac-H]-	603.35	662.364	0.97																			0
662.365	493362	840.556	14.0093	0.00401	0.188754	0.607977	0.0419133	-0.0228829	107	139	120	62	546	98	0	1	0	0	C22H58N9P5	1	C22H58N9P5	[M+Hac-H]-	603.35	662.364	0.72																			0
662.365	493362	840.556	14.0093	0.00401	0.188754	0.607977	0.0419133	-0.0228829	107	139	120	62	546	98	0	1	0	0	C26H58N3O6PS2	1	C26H58N3O6PS2	[M+Hac-H]-	603.35	662.364	0.51																			0
662.365	493362	840.556	14.0093	0.00401	0.188754	0.607977	0.0419133	-0.0228829	107	139	120	62	546	98	0	1	0	0	C29H41N13O2	1	C29H41N13O2	[M+Hac-H]-	603.351	662.364	0.29																			0
662.365	493362	840.556	14.0093	0.00401	0.188754	0.607977	0.0419133	-0.0228829	107	139	120	62	546	98	0	1	0	0	C18H53N13O2P2	2	C18H53N13O2P2[NaCl]	[M+Hac-H]-	603.351	662.365	0.21																			0
662.365	493362	840.556	14.0093	0.00401	0.188754	0.607977	0.0419133	-0.0228829	107	139	120	62	546	98	0	1	0	0	C36H51N3OP2	1	C36H51N3OP2	[M+Hac-H]-	603.351	662.365	0.1																			0
662.365	493362	840.556	14.0093	0.00401	0.188754	0.607977	0.0419133	-0.0228829	107	139	120	62	546	98	0	1	0	0	C21H55N11OP2S2	1	C21H55N11OP2S2	[M+Hac-H]-	603.351	662.365	0.05																			0
662.365	493362	840.556	14.0093	0.00401	0.188754	0.607977	0.0419133	-0.0228829	107	139	120	62	546	98	0	1	0	0	C26H50N7O7P	1	C26H50N7O7P	[M+Hac-H]-	603.351	662.365	-0.2																			0
662.365	493362	840.556	14.0093	0.00401	0.188754	0.607977	0.0419133	-0.0228829	107	139	120	62	546	98	0	1	0	0	C34H54NO4PS	1	C34H54NO4PS	[M+Hac-H]-	603.351	662.365	-0.47																			0
662.365	493362	840.556	14.0093	0.00401	0.188754	0.607977	0.0419133	-0.0228829	107	139	120	62	546	98	0	1	0	0	C21H47N15O2P2	1	C21H47N15O2P2	[M+Hac-H]-	603.351	662.365	-0.66																			0
662.365	493362	840.556	14.0093	0.00401	0.188754	0.607977	0.0419133	-0.0228829	107	139	120	62	546	98	0	1	0	0	C24H53N5O10S	1	C24H53N5O10S	[M+Hac-H]-	603.351	662.365	-0.77																			0
662.365	493362	840.556	14.0093	0.00401	0.188754	0.607977	0.0419133	-0.0228829	107	139	120	62	546	98	0	1	0	0	C28H57N5OP4	1	C28H57N5OP4	[M+Hac-H]-	603.351	662.365	-0.84																			0
662.365	493362	840.556	14.0093	0.00401	0.188754	0.607977	0.0419133	-0.0228829	107	139	120	62	546	98	0	1	0	0	C29H55NO8	3	C29H55NO8[NaCl]	[M+Hac-H]-	603.351	662.365	-0.88																			0
662.365	493362	840.556	14.0093	0.00401	0.188754	0.607977	0.0419133	-0.0228829	107	139	120	62	546	98	0	1	0	0	C29H58N7O2P	1	C29H58N7O2P[NaCl]	[M+(37Cl)]-	625.398	662.364	0.94																			0
662.365	493362	840.556	14.0093	0.00401	0.188754	0.607977	0.0419133	-0.0228829	107	139	120	62	546	98	0	1	0	0	C31H66NO3P3S	1	C31H66NO3P3S	[M+(37Cl)]-	625.398	662.364	0.87																			0
662.365	493362	840.556	14.0093	0.00401	0.188754	0.607977	0.0419133	-0.0228829	107	139	120	62	546	98	0	1	0	0	C32H60N5OPS2	1	C32H60N5OPS2	[M+(37Cl)]-	625.398	662.364	0.78																			0
662.365	493362	840.556	14.0093	0.00401	0.188754	0.607977	0.0419133	-0.0228829	107	139	120	62	546	98	0	1	0	0	C37H55NO7	1	C37H55NO7	[M+(37Cl)]-	625.398	662.364	0.54																			0
662.365	493362	840.556	14.0093	0.00401	0.188754	0.607977	0.0419133	-0.0228829	107	139	120	62	546	98	0	1	0	0	C27H61N5O5S	1	C27H61N5O5S[NaCl]	[M+(37Cl)]-	625.398	662.364	0.37																			0
662.365	493362	840.556	14.0093	0.00401	0.188754	0.607977	0.0419133	-0.0228829	107	139	120	62	546	98	0	1	0	0	C30H63N3O4S3	1	C30H63N3O4S3	[M+(37Cl)]-	625.398	662.365	0.2																			0
662.365	493362	840.556	14.0093	0.00401	0.188754	0.607977	0.0419133	-0.0228829	107	139	120	62	546	98	0	1	0	0	C32H52N9O2P	1	C32H52N9O2P	[M+(37Cl)]-	625.398	662.365	0.07																			0
662.365	493362	840.556	14.0093	0.00401	0.188754	0.607977	0.0419133	-0.0228829	107	139	120	62	546	98	0	1	0	0	C22H58N13PS	1	C22H58N13PS[NaCl]	[M+(37Cl)]-	625.398	662.365	-0.09																			0
662.365	493362	840.556	14.0093	0.00401	0.188754	0.607977	0.0419133	-0.0228829	107	139	120	62	546	98	0	1	0	0	C22H51N13O8	1	C22H51N13O8	[M+(37Cl)]-	625.398	662.365	-0.22																			0
662.365	493362	840.556	14.0093	0.00401	0.188754	0.607977	0.0419133	-0.0228829	107	139	120	62	546	98	0	1	0	0	C29H61N3O7P2	1	C29H61N3O7P2	[M+(37Cl)]-	625.398	662.365	-0.41																			0
662.365	493362	840.556	14.0093	0.00401	0.188754	0.607977	0.0419133	-0.0228829	107	139	120	62	546	98	0	1	0	0	C30H55N7O5S	1	C30H55N7O5S	[M+(37Cl)]-	625.399	662.365	-0.5																			0
662.365	493362	840.556	14.0093	0.00401	0.188754	0.607977	0.0419133	-0.0228829	107	139	120	62	546	98	0	1	0	0	C35H57N3O3	1	C35H57N3O3[NaCl]	[M+(37Cl)]-	625.399	662.365	-0.61																			0
662.365	493362	840.556	14.0093	0.00401	0.188754	0.607977	0.0419133	-0.0228829	107	139	120	62	546	98	0	1	0	0	C38H59NO2S2	1	C38H59NO2S2	[M+(37Cl)]-	625.399	662.365	-0.78																			0
662.365	493362	840.556	14.0093	0.00401	0.188754	0.607977	0.0419133	-0.0228829	107	139	120	62	546	98	0	1	0	0	C24H58N11O2P3	1	C24H58N11O2P3	[M+(37Cl)]-	625.399	662.365	-0.87																			0
662.365	493362	840.556	14.0093	0.00401	0.188754	0.607977	0.0419133	-0.0228829	107	139	120	62	546	98	0	1	0	0	C25H52N15PS	1	C25H52N15PS	[M+(37Cl)]-	625.399	662.365	-0.96																			0
662.365	493362	840.556	14.0093	0.00401	0.188754	0.607977	0.0419133	-0.0228829	107	139	120	62	546	98	0	1	0	0	C32H60N5O3PS	2	C32H60N5O3PS	[M+K-2H]-	625.415	662.364	0.91																			0
662.365	493362	840.556	14.0093	0.00401	0.188754	0.607977	0.0419133	-0.0228829	107	139	120	62	546	98	0	1	0	0	C37H62NOP	2	C37H62NOP[NaCl]	[M+K-2H]-	625.416	662.364	0.8																			0
662.365	493362	840.556	14.0093	0.00401	0.188754	0.607977	0.0419133	-0.0228829	107	139	120	62	546	98	0	1	0	0	C26H63N9P4	1	C26H63N9P4	[M+K-2H]-	625.416	662.364	0.54																			0
662.365	493362	840.556	14.0093	0.00401	0.188754	0.607977	0.0419133	-0.0228829	107	139	120	62	546	98	0	1	0	0	C27H61N5O7	1	C27H61N5O7[NaCl]	[M+K-2H]-	625.416	662.364	0.5																			0
662.365	493362	840.556	14.0093	0.00401	0.188754	0.607977	0.0419133	-0.0228829	107	139	120	62	546	98	0	1	0	0	C30H63N3O6S2	1	C30H63N3O6S2	[M+K-2H]-	625.416	662.364	0.34																			0
662.365	493362	840.556	14.0093	0.00401	0.188754	0.607977	0.0419133	-0.0228829	107	139	120	62	546	98	0	1	0	0	C22H58N13O2P	1	C22H58N13O2P[NaCl]	[M+K-2H]-	625.416	662.365	0.04																			0
662.365	493362	840.556	14.0093	0.00401	0.188754	0.607977	0.0419133	-0.0228829	107	139	120	62	546	98	0	1	0	0	C40H56N3OP	1	C40H56N3OP	[M+K-2H]-	625.416	662.365	-0.07																			0
662.365	493362	840.556	14.0093	0.00401	0.188754	0.607977	0.0419133	-0.0228829	107	139	120	62	546	98	0	1	0	0	C25H60N11OPS2	1	C25H60N11OPS2	[M+K-2H]-	625.416	662.365	-0.12																			0
662.365	493362	840.556	14.0093	0.00401	0.188754	0.607977	0.0419133	-0.0228829	107	139	120	62	546	98	0	1	0	0	C32H70NP3S2	1	C32H70NP3S2	[M+K-2H]-	625.416	662.365	-0.31																			0
662.365	493362	840.556	14.0093	0.00401	0.188754	0.607977	0.0419133	-0.0228829	107	139	120	62	546	98	0	1	0	0	C30H55N7O7	1	C30H55N7O7	[M+K-2H]-	625.416	662.365	-0.37																			0
662.365	493362	840.556	14.0093	0.00401	0.188754	0.607977	0.0419133	-0.0228829	107	139	120	62	546	98	0	1	0	0	C38H59NO4S	1	C38H59NO4S	[M+K-2H]-	625.416	662.365	-0.65																			0
662.365	493362	840.556	14.0093	0.00401	0.188754	0.607977	0.0419133	-0.0228829	107	139	120	62	546	98	0	1	0	0	C25H52N15O2P	1	C25H52N15O2P	[M+K-2H]-	625.417	662.365	-0.83																			0
662.365	493362	840.556	14.0093	0.00401	0.188754	0.607977	0.0419133	-0.0228829	107	139	120	62	546	98	0	1	0	0	C31H67N3OS4	1	C31H67N3OS4	[M+K-2H]-	625.417	662.365	-0.98																			0
662.365	493362	840.556	14.0093	0.00401	0.188754	0.607977	0.0419133	-0.0228829	107	139	120	62	546	98	0	1	0	0	C30H64NO6P3	1	C30H64NO6P3	[M+Cl]-	627.395	662.364	0.91																			0
662.365	493362	840.556	14.0093	0.00401	0.188754	0.607977	0.0419133	-0.0228829	107	139	120	62	546	98	0	1	0	0	C31H58N5O4PS	1	C31H58N5O4PS	[M+Cl]-	627.395	662.364	0.82																			0
662.365	493362	840.556	14.0093	0.00401	0.188754	0.607977	0.0419133	-0.0228829	107	139	120	62	546	98	0	1	0	0	C36H60NO2P	1	C36H60NO2P[NaCl]	[M+Cl]-	627.395	662.364	0.71																			0
662.365	493362	840.556	14.0093	0.00401	0.188754	0.607977	0.0419133	-0.0228829	107	139	120	62	546	98	0	1	0	0	C25H61N9OP4	1	C25H61N9OP4	[M+Cl]-	627.395	662.364	0.45																			0
662.365	493362	840.556	14.0093	0.00401	0.188754	0.607977	0.0419133	-0.0228829	107	139	120	62	546	98	0	1	0	0	C26H59N5O8	1	C26H59N5O8[NaCl]	[M+Cl]-	627.395	662.364	0.41																			0
662.365	493362	840.556	14.0093	0.00401	0.188754	0.607977	0.0419133	-0.0228829	107	139	120	62	546	98	0	1	0	0	C29H61N3O7S2	1	C29H61N3O7S2	[M+Cl]-	627.395	662.364	0.25																			0
662.365	493362	840.556	14.0093	0.00401	0.188754	0.607977	0.0419133	-0.0228829	107	139	120	62	546	98	0	1	0	0	C21H56N13O3P	2	C21H56N13O3P[NaCl]	[M+Cl]-	627.395	662.365	-0.05																			0
662.365	493362	840.556	14.0093	0.00401	0.188754	0.607977	0.0419133	-0.0228829	107	139	120	62	546	98	0	1	0	0	C39H54N3O2P	1	C39H54N3O2P	[M+Cl]-	627.395	662.365	-0.16																			0
662.365	493362	840.556	14.0093	0.00401	0.188754	0.607977	0.0419133	-0.0228829	107	139	120	62	546	98	0	1	0	0	C24H58N11O2PS2	1	C24H58N11O2PS2	[M+Cl]-	627.395	662.365	-0.22																			0
662.365	493362	840.556	14.0093	0.00401	0.188754	0.607977	0.0419133	-0.0228829	107	139	120	62	546	98	0	1	0	0	C29H60N7PS	2	C29H60N7PS[NaCl]	[M+Cl]-	627.395	662.365	-0.33																			0
662.365	493362	840.556	14.0093	0.00401	0.188754	0.607977	0.0419133	-0.0228829	107	139	120	62	546	98	0	1	0	0	C31H68NOP3S2	1	C31H68NOP3S2	[M+Cl]-	627.396	662.365	-0.4																			0
662.365	493362	840.556	14.0093	0.00401	0.188754	0.607977	0.0419133	-0.0228829	107	139	120	62	546	98	0	1	0	0	C29H53N7O8	1	C29H53N7O8	[M+Cl]-	627.396	662.365	-0.46																			0
662.365	493362	840.556	14.0093	0.00401	0.188754	0.607977	0.0419133	-0.0228829	107	139	120	62	546	98	0	1	0	0	C37H57NO5S	1	C37H57NO5S	[M+Cl]-	627.396	662.365	-0.74																			0
662.365	493362	840.556	14.0093	0.00401	0.188754	0.607977	0.0419133	-0.0228829	107	139	120	62	546	98	0	1	0	0	C24H50N15O3P	1	C24H50N15O3P	[M+Cl]-	627.396	662.365	-0.92																			0
662.365	493362	840.556	14.0093	0.00401	0.188754	0.607977	0.0419133	-0.0228829	107	139	120	62	546	98	0	1	0	0	C25H62N9PS2	1	C25H62N9PS2[NaCl]	[M+Na-2H]-	641.389	662.364	0.97																			0
662.365	493362	840.556	14.0093	0.00401	0.188754	0.607977	0.0419133	-0.0228829	107	139	120	62	546	98	0	1	0	0	C25H55N9O8S	1	C25H55N9O8S	[M+Na-2H]-	641.389	662.364	0.84																			0
662.365	493362	840.556	14.0093	0.00401	0.188754	0.607977	0.0419133	-0.0228829	107	139	120	62	546	98	0	1	0	0	C30H57N5O6	1	C30H57N5O6[NaCl]	[M+Na-2H]-	641.39	662.364	0.73																			0
662.365	493362	840.556	14.0093	0.00401	0.188754	0.607977	0.0419133	-0.0228829	107	139	120	62	546	98	0	1	0	0	C33H59N3O5S2	1	C33H59N3O5S2	[M+Na-2H]-	641.39	662.364	0.57																			0
662.365	493362	840.556	14.0093	0.00401	0.188754	0.607977	0.0419133	-0.0228829	107	139	120	62	546	98	0	1	0	0	C25H54N13OP	1	C25H54N13OP[NaCl]	[M+Na-2H]-	641.39	662.364	0.27																			0
662.365	493362	840.556	14.0093	0.00401	0.188754	0.607977	0.0419133	-0.0228829	107	139	120	62	546	98	0	1	0	0	C27H62N7O2P3S	1	C27H62N7O2P3S	[M+Na-2H]-	641.39	662.365	0.2																			0
662.365	493362	840.556	14.0093	0.00401	0.188754	0.607977	0.0419133	-0.0228829	107	139	120	62	546	98	0	1	0	0	C43H52N3P	1	C43H52N3P	[M+Na-2H]-	641.39	662.365	0.16																			0
662.365	493362	840.556	14.0093	0.00401	0.188754	0.607977	0.0419133	-0.0228829	107	139	120	62	546	98	0	1	0	0	C28H56N11PS2	1	C28H56N11PS2	[M+Na-2H]-	641.39	662.365	0.11																			0
662.365	493362	840.556	14.0093	0.00401	0.188754	0.607977	0.0419133	-0.0228829	107	139	120	62	546	98	0	1	0	0	C32H64N3P3	1	C32H64N3P3[NaCl]	[M+Na-2H]-	641.39	662.365	0.09																			0
662.365	493362	840.556	14.0093	0.00401	0.188754	0.607977	0.0419133	-0.0228829	107	139	120	62	546	98	0	1	0	0	C33H51N7O6	1	C33H51N7O6	[M+Na-2H]-	641.39	662.365	-0.14																			0
662.365	493362	840.556	14.0093	0.00401	0.188754	0.607977	0.0419133	-0.0228829	107	139	120	62	546	98	0	1	0	0	C23H57N11O4S	1	C23H57N11O4S[NaCl]	[M+Na-2H]-	641.39	662.365	-0.31																			0
662.365	493362	840.556	14.0093	0.00401	0.188754	0.607977	0.0419133	-0.0228829	107	139	120	62	546	98	0	1	0	0	C41H55NO3S	1	C41H55NO3S	[M+Na-2H]-	641.39	662.365	-0.41																			0
662.365	493362	840.556	14.0093	0.00401	0.188754	0.607977	0.0419133	-0.0228829	107	139	120	62	546	98	0	1	0	0	C26H59N9O3S3	1	C26H59N9O3S3	[M+Na-2H]-	641.39	662.365	-0.47																			0
662.365	493362	840.556	14.0093	0.00401	0.188754	0.607977	0.0419133	-0.0228829	107	139	120	62	546	98	0	1	0	0	C31H61N5OS2	1	C31H61N5OS2[NaCl]	[M+Na-2H]-	641.39	662.365	-0.58																			0
662.365	493362	840.556	14.0093	0.00401	0.188754	0.607977	0.0419133	-0.0228829	107	139	120	62	546	98	0	1	0	0	C28H48N15OP	1	C28H48N15OP	[M+Na-2H]-	641.39	662.365	-0.6																			0
662.365	493362	840.556	14.0093	0.00401	0.188754	0.607977	0.0419133	-0.0228829	107	139	120	62	546	98	0	1	0	0	C30H60NO11P	1	C30H60NO11P	[M+Na-2H]-	641.39	662.365	-0.62																			0
662.365	493362	840.556	14.0093	0.00401	0.188754	0.607977	0.0419133	-0.0228829	107	139	120	62	546	98	0	1	0	0	C34H63N3S4	1	C34H63N3S4	[M+Na-2H]-	641.39	662.365	-0.75																			0
662.365	493362	840.556	14.0093	0.00401	0.188754	0.607977	0.0419133	-0.0228829	107	139	120	62	546	98	0	1	0	0	C35H58N5P3	1	C35H58N5P3	[M+Na-2H]-	641.391	662.365	-0.78																			0
662.365	493362	840.556	14.0093	0.00401	0.188754	0.607977	0.0419133	-0.0228829	107	139	120	62	546	98	0	1	0	0	C31H53N9O3S2	1	C31H53N9O3S2	[M-H]-	663.371	662.364	0.99																			0
662.365	493362	840.556	14.0093	0.00401	0.188754	0.607977	0.0419133	-0.0228829	107	139	120	62	546	98	0	1	0	0	C35H61NO3P2	1	C35H61NO3P2[NaCl]	[M-H]-	663.371	662.364	0.97																			0
662.365	493362	840.556	14.0093	0.00401	0.188754	0.607977	0.0419133	-0.0228829	107	139	120	62	546	98	0	1	0	0	C36H55N5OS	1	C36H55N5OS[NaCl]	[M-H]-	663.371	662.364	0.88																			0
662.365	493362	840.556	14.0093	0.00401	0.188754	0.607977	0.0419133	-0.0228829	107	139	120	62	546	98	0	1	0	0	C24H62N9O2P5	1	C24H62N9O2P5	[M-H]-	663.371	662.364	0.72																			0
662.365	493362	840.556	14.0093	0.00401	0.188754	0.607977	0.0419133	-0.0228829	107	139	120	62	546	98	0	1	0	0	C39H57N3S3	1	C39H57N3S3	[M-H]-	663.371	662.364	0.71																			0
662.365	493362	840.556	14.0093	0.00401	0.188754	0.607977	0.0419133	-0.0228829	107	139	120	62	546	98	0	1	0	0	C24H61N11S5	1	C24H61N11S5	[M-H]-	663.371	662.364	0.66																			0
662.365	493362	840.556	14.0093	0.00401	0.188754	0.607977	0.0419133	-0.0228829	107	139	120	62	546	98	0	1	0	0	C25H56N13P3S	1	C25H56N13P3S	[M-H]-	663.372	662.364	0.62																			0
662.365	493362	840.556	14.0093	0.00401	0.188754	0.607977	0.0419133	-0.0228829	107	139	120	62	546	98	0	1	0	0	C28H62N3O8PS2	1	C28H62N3O8PS2	[M-H]-	663.372	662.364	0.51																			0
662.365	493362	840.556	14.0093	0.00401	0.188754	0.607977	0.0419133	-0.0228829	107	139	120	62	546	98	0	1	0	0	C31H45N13O4	1	C31H45N13O4	[M-H]-	663.372	662.364	0.29																			0
662.365	493362	840.556	14.0093	0.00401	0.188754	0.607977	0.0419133	-0.0228829	107	139	120	62	546	98	0	1	0	0	C20H57N13O4P2	2	C20H57N13O4P2[NaCl]	[M-H]-	663.372	662.365	0.21																			0
662.365	493362	840.556	14.0093	0.00401	0.188754	0.607977	0.0419133	-0.0228829	107	139	120	62	546	98	0	1	0	0	C38H55N3O3P2	1	C38H55N3O3P2	[M-H]-	663.372	662.365	0.1																			0
662.365	493362	840.556	14.0093	0.00401	0.188754	0.607977	0.0419133	-0.0228829	107	139	120	62	546	98	0	1	0	0	C23H59N11O3P2S2	1	C23H59N11O3P2S2	[M-H]-	663.372	662.365	0.05																			0
662.365	493362	840.556	14.0093	0.00401	0.188754	0.607977	0.0419133	-0.0228829	107	139	120	62	546	98	0	1	0	0	C39H49N7OS	1	C39H49N7OS	[M-H]-	663.372	662.365	0.01																			0
662.365	493362	840.556	14.0093	0.00401	0.188754	0.607977	0.0419133	-0.0228829	107	139	120	62	546	98	0	1	0	0	C24H53N15OS3	1	C24H53N15OS3	[M-H]-	663.372	662.365	-0.04																			0
662.365	493362	840.556	14.0093	0.00401	0.188754	0.607977	0.0419133	-0.0228829	107	139	120	62	546	98	0	1	0	0	C28H61N7OP2S	2	C28H61N7OP2S[NaCl]	[M-H]-	663.372	662.365	-0.06																			0
662.365	493362	840.556	14.0093	0.00401	0.188754	0.607977	0.0419133	-0.0228829	107	139	120	62	546	98	0	1	0	0	C28H54N7O9P	1	C28H54N7O9P	[M-H]-	663.372	662.365	-0.2																			0
662.365	493362	840.556	14.0093	0.00401	0.188754	0.607977	0.0419133	-0.0228829	107	139	120	62	546	98	0	1	0	0	C31H63N5P2S3	1	C31H63N5P2S3	[M-H]-	663.372	662.365	-0.23																			0
662.365	493362	840.556	14.0093	0.00401	0.188754	0.607977	0.0419133	-0.0228829	107	139	120	62	546	98	0	1	0	0	C36H58NO6PS	1	C36H58NO6PS	[M-H]-	663.372	662.365	-0.47																			0
662.365	493362	840.556	14.0093	0.00401	0.188754	0.607977	0.0419133	-0.0228829	107	139	120	62	546	98	0	1	0	0	C23H51N15O4P2	1	C23H51N15O4P2	[M-H]-	663.372	662.365	-0.66																			0
662.365	493362	840.556	14.0093	0.00401	0.188754	0.607977	0.0419133	-0.0228829	107	139	120	62	546	98	0	1	0	0	C26H57N5O12S	1	C26H57N5O12S	[M-H]-	663.372	662.365	-0.77																			0
662.365	493362	840.556	14.0093	0.00401	0.188754	0.607977	0.0419133	-0.0228829	107	139	120	62	546	98	0	1	0	0	C30H61N5O3P4	1	C30H61N5O3P4	[M-H]-	663.372	662.365	-0.84																			0
662.365	493362	840.556	14.0093	0.00401	0.188754	0.607977	0.0419133	-0.0228829	107	139	120	62	546	98	0	1	0	0	C29H47N15	2	C29H47N15[NaCl]	[M-H]-	663.373	662.365	-0.86																			0
662.365	493362	840.556	14.0093	0.00401	0.188754	0.607977	0.0419133	-0.0228829	107	139	120	62	546	98	0	1	0	0	C31H59NO10	2	C31H59NO10[NaCl]	[M-H]-	663.373	662.365	-0.88																			0
662.365	493362	840.556	14.0093	0.00401	0.188754	0.607977	0.0419133	-0.0228829	107	139	120	62	546	98	0	1	0	0	C31H55N9OP2S	1	C31H55N9OP2S	[M-H]-	663.373	662.365	-0.93																			0
827.619	399512	1423.22	23.7204	0	0.210591	0.648599	0.0417524	-0.0230528	110	140	125	64	562	0	0	0	NA	0		0	0																								0	13C2 to 825.61014
689.421	767994	1181.12	19.6854	0.005227	2.19384	2.08738	-0.021499	0.0424955	246	141	4456	630	70	0	0	0	NA	0		0	0								16.2,31.8									39693973							0
689.421	767994	1181.12	19.6854	0.005227	2.19384	2.08738	-0.021499	0.0424955	246	141	4456	630	70	0	0	0	NA	0		0	0								16.2,31.8									350353						0
606.414	7895448	1181.22	19.6869	0.01084	2.11251	2.09762	-0.0202425	0.0426761	225	142	4534	732	69	1	4	0	NA	1	C31H62NO8P	1	C31H62NO8P	[M-H]-	607.421	606.414	0.08				31.7									4072							['PE(12:0/14:0)', 'PE(13:0/13:0)', 'PE(14:0/12:0)', 'PE-NMe2(12:0/12:0)']	PE 26:0
606.414	7895448	1181.22	19.6869	0.01084	2.11251	2.09762	-0.0202425	0.0426761	225	142	4534	732	69	26	0	1	0	0	C32H49N7O	3	C32H49N7O	[M+Hac-H]-	547.4	606.414	0.61				31.7									442						0		+
606.414	7895448	1181.22	19.6869	0.01084	2.11251	2.09762	-0.0202425	0.0426761	225	142	4534	732	69	26	0	1	0	0	C29H58NO6P	2	C29H58NO6P	[M+Hac-H]-	547.4	606.414	0.08				31.7									442						0		+
606.414	7895448	1181.22	19.6869	0.01084	2.11251	2.09762	-0.0202425	0.0426761	225	142	4534	732	69	26	0	1	0	0	C24H55N9OP2	2	C24H55N9OP2	[M+Hac-H]-	547.4	606.414	-0.42				31.7									442						0		+
606.414	7895448	1181.22	19.6869	0.01084	2.11251	2.09762	-0.0202425	0.0426761	225	142	4534	732	69	26	0	1	0	0	C35H60N3OP	2	C35H60N3OP	[M+(37Cl)]-	569.447	606.414	0.38				31.7									442						0		+
606.414	7895448	1181.22	19.6869	0.01084	2.11251	2.09762	-0.0202425	0.0426761	225	142	4534	732	69	26	0	1	0	0	C25H59N7O7	2	C25H59N7O7	[M+(37Cl)]-	569.448	606.414	0.05				31.7									442						0		+
606.414	7895448	1181.22	19.6869	0.01084	2.11251	2.09762	-0.0202425	0.0426761	225	142	4534	732	69	26	0	1	0	0	C33H63NO4S	2	C33H63NO4S	[M+(37Cl)]-	569.448	606.414	-0.25				31.7									442						0		+
606.414	7895448	1181.22	19.6869	0.01084	2.11251	2.09762	-0.0202425	0.0426761	225	142	4534	732	69	26	0	1	0	0	C20H56N15O2P	2	C20H56N15O2P	[M+(37Cl)]-	569.448	606.414	-0.45				31.7									442						0		+
606.414	7895448	1181.22	19.6869	0.01084	2.11251	2.09762	-0.0202425	0.0426761	225	142	4534	732	69	26	0	1	0	0	C33H63NO6	3	C33H63NO6	[M+K-2H]-	569.466	606.414	-0.11				31.7									442						0		+
606.414	7895448	1181.22	19.6869	0.01084	2.11251	2.09762	-0.0202425	0.0426761	225	142	4534	732	69	26	0	1	0	0	C28H60N9OP	3	C28H60N9OP	[M+K-2H]-	569.466	606.414	-0.61				31.7									442						0		+
606.414	7895448	1181.22	19.6869	0.01084	2.11251	2.09762	-0.0202425	0.0426761	225	142	4534	732	69	26	0	1	0	0	C21H59N13OP2	2	C21H59N13OP2	[M+Cl]-	571.444	606.413	0.99				31.7									442						0		+
606.414	7895448	1181.22	19.6869	0.01084	2.11251	2.09762	-0.0202425	0.0426761	225	142	4534	732	69	26	0	1	0	0	C32H61NO7	2	C32H61NO7	[M+Cl]-	571.445	606.414	-0.21				31.7									442						0		+
606.414	7895448	1181.22	19.6869	0.01084	2.11251	2.09762	-0.0202425	0.0426761	225	142	4534	732	69	26	0	1	0	0	C27H58N9O2P	2	C27H58N9O2P	[M+Cl]-	571.445	606.415	-0.71				31.7									442						0		+
606.414	7895448	1181.22	19.6869	0.01084	2.11251	2.09762	-0.0202425	0.0426761	225	142	4534	732	69	26	0	1	0	0	C23H60N11O2PS	2	C23H60N11O2PS	[M+Na-2H]-	585.439	606.414	0.71				31.7									442						0		+
606.414	7895448	1181.22	19.6869	0.01084	2.11251	2.09762	-0.0202425	0.0426761	225	142	4534	732	69	26	0	1	0	0	C28H62N7P	2	C28H62N7P[NaCl]	[M+Na-2H]-	585.439	606.414	0.59				31.7									442						0		+
606.414	7895448	1181.22	19.6869	0.01084	2.11251	2.09762	-0.0202425	0.0426761	225	142	4534	732	69	26	0	1	0	0	C36H59NO5	2	C36H59NO5	[M+Na-2H]-	585.439	606.414	0.14				31.7									442						0		+
606.414	7895448	1181.22	19.6869	0.01084	2.11251	2.09762	-0.0202425	0.0426761	225	142	4534	732	69	26	0	1	0	0	C31H56N9P	2	C31H56N9P	[M+Na-2H]-	585.44	606.414	-0.36				31.7									442						0		+
606.414	7895448	1181.22	19.6869	0.01084	2.11251	2.09762	-0.0202425	0.0426761	225	142	4534	732	69	26	0	1	0	0	C21H55N13O6	2	C21H55N13O6	[M+Na-2H]-	585.44	606.414	-0.69				31.7									442						0		+
606.414	7895448	1181.22	19.6869	0.01084	2.11251	2.09762	-0.0202425	0.0426761	225	142	4534	732	69	26	0	1	0	0	C29H59N7O3S	1	C29H59N7O3S	[M+Na-2H]-	585.44	606.415	-0.99				31.7									442						0		+
606.414	7895448	1181.22	19.6869	0.01084	2.11251	2.09762	-0.0202425	0.0426761	225	142	4534	732	69	26	0	1	0	0	C34H53N7O3	2	C34H53N7O3	[M-H]-	607.421	606.414	0.61				31.7									442						0		+
606.414	7895448	1181.22	19.6869	0.01084	2.11251	2.09762	-0.0202425	0.0426761	225	142	4534	732	69	26	0	1	0	0	C24H59N11OS	2	C24H59N11OS[NaCl]	[M-H]-	607.421	606.414	0.42				31.7									442						0		+
606.414	7895448	1181.22	19.6869	0.01084	2.11251	2.09762	-0.0202425	0.0426761	225	142	4534	732	69	26	0	1	0	0	C42H57NS	2	C42H57NS	[M-H]-	607.421	606.414	0.31				31.7									442						0		+
606.414	7895448	1181.22	19.6869	0.01084	2.11251	2.09762	-0.0202425	0.0426761	225	142	4534	732	69	26	0	1	0	0	C27H61N9S3	2	C27H61N9S3	[M-H]-	607.421	606.414	0.25				31.7									442						0		+
606.414	7895448	1181.22	19.6869	0.01084	2.11251	2.09762	-0.0202425	0.0426761	225	142	4534	732	69	26	0	1	0	0	C31H62NO8P	2	C31H62NO8P	[M-H]-	607.421	606.414	0.08				31.7									442						0		+
606.414	7895448	1181.22	19.6869	0.01084	2.11251	2.09762	-0.0202425	0.0426761	225	142	4534	732	69	26	0	1	0	0	C26H59N9O3P2	2	C26H59N9O3P2	[M-H]-	607.422	606.414	-0.42				31.7									442						0		+
606.414	7895448	1181.22	19.6869	0.01084	2.11251	2.09762	-0.0202425	0.0426761	225	142	4534	732	69	26	0	1	0	0	C27H53N13OS	2	C27H53N13OS	[M-H]-	607.422	606.414	-0.52				31.7									442						0		+
606.414	7895448	1181.22	19.6869	0.01084	2.11251	2.09762	-0.0202425	0.0426761	225	142	4534	732	69	26	0	1	0	0	C34H63N3P2S	2	C34H63N3P2S	[M-H]-	607.422	606.415	-0.72				31.7									442						0		+
650.573	18103017	1393.77	23.2295	6e-06	0.29343	0.508711	0.0343337	-0.0355276	267	143	650	136	172	1	1	0	NA	1	C38H73NO3	3	C38H73NO3	[M+Hac-H]-	591.559	650.573	-0.09				40.6									4036							['Cer(d18:2/20:0)']	Cer 38:2
650.573	18103017	1393.77	23.2295	6e-06	0.29343	0.508711	0.0343337	-0.0355276	267	143	650	136	172	12	0	1	0	0	C38H73NO3	4	C38H73NO3	[M+Hac-H]-	591.559	650.573	-0.09				40.6									409						0		+
650.573	18103017	1393.77	23.2295	6e-06	0.29343	0.508711	0.0343337	-0.0355276	267	143	650	136	172	12	0	1	0	0	C5HP7S8	4	C5HP7S8[NaCl]	[M+Hac-H]-	591.559	650.573	-0.58				40.6									409						0		+
650.573	18103017	1393.77	23.2295	6e-06	0.29343	0.508711	0.0343337	-0.0355276	267	143	650	136	172	12	0	1	0	0	C8H2O3P6S7	2	C8H2O3P6S7[NaCl]	[M+(37Cl)]-	613.606	650.573	0.44				40.6									409						0		+
650.573	18103017	1393.77	23.2295	6e-06	0.29343	0.508711	0.0343337	-0.0355276	267	143	650	136	172	12	0	1	0	0	C13HOP7S7	1	C13HOP7S7	[M+K-2H]-	613.624	650.572	1				40.6									409						0		+
650.573	18103017	1393.77	23.2295	6e-06	0.29343	0.508711	0.0343337	-0.0355276	267	143	650	136	172	12	0	1	0	0	C8H2O5P6S6	1	C8H2O5P6S6[NaCl]	[M+K-2H]-	613.624	650.572	0.58				40.6									409						0		+
650.573	18103017	1393.77	23.2295	6e-06	0.29343	0.508711	0.0343337	-0.0355276	267	143	650	136	172	12	0	1	0	0	C9H6P6S8	2	C9H6P6S8[NaCl]	[M+K-2H]-	613.625	650.573	-0.76				40.6									409						0		+
650.573	18103017	1393.77	23.2295	6e-06	0.29343	0.508711	0.0343337	-0.0355276	267	143	650	136	172	12	0	1	0	0	C8H4OP6S8	2	C8H4OP6S8[NaCl]	[M+Cl]-	615.604	650.573	-0.85				40.6									409						0		+
650.573	18103017	1393.77	23.2295	6e-06	0.29343	0.508711	0.0343337	-0.0355276	267	143	650	136	172	12	0	1	0	0	C37H80N3O2P	2	C37H80N3O2P	[M+Na-2H]-	629.599	650.573	-0.99				40.6									409						0		+
650.573	18103017	1393.77	23.2295	6e-06	0.29343	0.508711	0.0343337	-0.0355276	267	143	650	136	172	12	0	1	0	0	C6HO7P7S6	1	C6HO7P7S6[NaCl]	[M-H]-	651.58	650.572	0.75				40.6									409						0		+
650.573	18103017	1393.77	23.2295	6e-06	0.29343	0.508711	0.0343337	-0.0355276	267	143	650	136	172	12	0	1	0	0	C40H77NO5	2	C40H77NO5	[M-H]-	651.58	650.573	-0.09				40.6									409						0		+
650.573	18103017	1393.77	23.2295	6e-06	0.29343	0.508711	0.0343337	-0.0355276	267	143	650	136	172	12	0	1	0	0	C35H74N9P	2	C35H74N9P	[M-H]-	651.58	650.573	-0.56				40.6									409						0		+
650.573	18103017	1393.77	23.2295	6e-06	0.29343	0.508711	0.0343337	-0.0355276	267	143	650	136	172	12	0	1	0	0	C7H5O2P7S8	2	C7H5O2P7S8[NaCl]	[M-H]-	651.58	650.573	-0.58				40.6									409						0		+
823.582	1120086	1381.18	23.0196	0.000245	0.204902	0.620532	0.041293	-0.0232259	116	144	134	70	422	0	0	0	NA	0		0	0																								0
1005.73	198389	1400.65	23.3442	1.1e-05	0.320978	0.513285	0.0305321	-0.0383813	417	145	1174	209	122	0	0	0	NA	0		0	0								51.4		3.4		19.3					3183		4635		4212			0
607.417	2750866	1181.22	19.6869	0.01112	2.09385	2.08981	-0.0200712	0.0426735	221	146	4450	745	68	0	0	0	NA	0		0	0								18,31.7									40714072							0	13C to 606.41408
607.417	2750866	1181.22	19.6869	0.01112	2.09385	2.08981	-0.0200712	0.0426735	221	146	4450	745	68	52	0	1	0	0	C32H49N7O	3	C31(13C)H49N7O	[M+Hac-H]-	548.403	607.417	0.55				18,31.7									441442						0		+
607.417	2750866	1181.22	19.6869	0.01112	2.09385	2.08981	-0.0200712	0.0426735	221	146	4450	745	68	52	0	1	0	0	C29H58NO6P	2	C28(13C)H58NO6P	[M+Hac-H]-	548.404	607.417	0.02				18,31.7									441442						0		+
607.417	2750866	1181.22	19.6869	0.01112	2.09385	2.08981	-0.0200712	0.0426735	221	146	4450	745	68	52	0	1	0	0	C28H56N2O8	2	C28H56N2O8	[M+Hac-H]-	548.404	607.418	-0.2				18,31.7									441442						0		+
607.417	2750866	1181.22	19.6869	0.01112	2.09385	2.08981	-0.0200712	0.0426735	221	146	4450	745	68	52	0	1	0	0	C24H55N9OP2	2	C23(13C)H55N9OP2	[M+Hac-H]-	548.404	607.418	-0.48				18,31.7									441442						0		+
607.417	2750866	1181.22	19.6869	0.01112	2.09385	2.08981	-0.0200712	0.0426735	221	146	4450	745	68	52	0	1	0	0	C23H53N10O3P	1	C23H53N10O3P	[M+Hac-H]-	548.404	607.418	-0.7				18,31.7									441442						0		+
607.417	2750866	1181.22	19.6869	0.01112	2.09385	2.08981	-0.0200712	0.0426735	221	146	4450	745	68	52	0	1	0	0	C30H63O2P3	1	C30H63O2P3	[M+Hac-H]-	548.404	607.418	-0.9				18,31.7									441442						0		+
607.417	2750866	1181.22	19.6869	0.01112	2.09385	2.08981	-0.0200712	0.0426735	221	146	4450	745	68	52	0	1	0	0	C34H66O2S2	2	C34H66O2S2	[M+(37Cl)]-	570.45	607.417	0.86				18,31.7									441442						0		+
607.417	2750866	1181.22	19.6869	0.01112	2.09385	2.08981	-0.0200712	0.0426735	221	146	4450	745	68	52	0	1	0	0	C21H59N14PS	2	C21H59N14PS	[M+(37Cl)]-	570.451	607.417	0.66				18,31.7									441442						0		+
607.417	2750866	1181.22	19.6869	0.01112	2.09385	2.08981	-0.0200712	0.0426735	221	146	4450	745	68	52	0	1	0	0	C35H60N3OP	2	C34(13C)H60N3OP	[M+(37Cl)]-	570.451	607.417	0.32				18,31.7									441442						0		+
607.417	2750866	1181.22	19.6869	0.01112	2.09385	2.08981	-0.0200712	0.0426735	221	146	4450	745	68	52	0	1	0	0	C34H58N4O3	2	C34H58N4O3	[M+(37Cl)]-	570.451	607.417	0.09				18,31.7									441442						0		+
607.417	2750866	1181.22	19.6869	0.01112	2.09385	2.08981	-0.0200712	0.0426735	221	146	4450	745	68	52	0	1	0	0	C25H59N7O7	2	C24(13C)H59N7O7	[M+(37Cl)]-	570.451	607.417	-0.01				18,31.7									441442						0		+
607.417	2750866	1181.22	19.6869	0.01112	2.09385	2.08981	-0.0200712	0.0426735	221	146	4450	745	68	52	0	1	0	0	C33H63NO4S	2	C32(13C)H63NO4S	[M+(37Cl)]-	570.451	607.418	-0.31				18,31.7									441442						0		+
607.417	2750866	1181.22	19.6869	0.01112	2.09385	2.08981	-0.0200712	0.0426735	221	146	4450	745	68	52	0	1	0	0	C20H56N15O2P	2	C19(13C)H56N15O2P	[M+(37Cl)]-	570.451	607.418	-0.51				18,31.7									441442						0		+
607.417	2750866	1181.22	19.6869	0.01112	2.09385	2.08981	-0.0200712	0.0426735	221	146	4450	745	68	52	0	1	0	0	C21H59N14O2P	2	C21H59N14O2P	[M+K-2H]-	570.468	607.417	0.81				18,31.7									441442						0		+
607.417	2750866	1181.22	19.6869	0.01112	2.09385	2.08981	-0.0200712	0.0426735	221	146	4450	745	68	52	0	1	0	0	C33H63NO6	3	C32(13C)H63NO6	[M+K-2H]-	570.469	607.418	-0.17				18,31.7									441442						0		+
607.417	2750866	1181.22	19.6869	0.01112	2.09385	2.08981	-0.0200712	0.0426735	221	146	4450	745	68	52	0	1	0	0	C32H68N2S	2	C32H68N2S[NaCl]	[M+K-2H]-	570.469	607.418	-0.25				18,31.7									441442						0		+
607.417	2750866	1181.22	19.6869	0.01112	2.09385	2.08981	-0.0200712	0.0426735	221	146	4450	745	68	52	0	1	0	0	C28H60N9OP	3	C27(13C)H60N9OP	[M+K-2H]-	570.469	607.418	-0.67				18,31.7									441442						0		+
607.417	2750866	1181.22	19.6869	0.01112	2.09385	2.08981	-0.0200712	0.0426735	221	146	4450	745	68	52	0	1	0	0	C27H58N10O3	1	C27H58N10O3	[M+K-2H]-	570.469	607.418	-0.89				18,31.7									441442						0		+
607.417	2750866	1181.22	19.6869	0.01112	2.09385	2.08981	-0.0200712	0.0426735	221	146	4450	745	68	52	0	1	0	0	C21H59N13OP2	2	C20(13C)H59N13OP2	[M+Cl]-	572.447	607.417	0.93				18,31.7									441442						0		+
607.417	2750866	1181.22	19.6869	0.01112	2.09385	2.08981	-0.0200712	0.0426735	221	146	4450	745	68	52	0	1	0	0	C33H64O5S	2	C33H64O5S	[M+Cl]-	572.447	607.417	0.91				18,31.7									441442						0		+
607.417	2750866	1181.22	19.6869	0.01112	2.09385	2.08981	-0.0200712	0.0426735	221	146	4450	745	68	52	0	1	0	0	C20H57N14O3P	2	C20H57N14O3P	[M+Cl]-	572.448	607.417	0.71				18,31.7									441442						0		+
607.417	2750866	1181.22	19.6869	0.01112	2.09385	2.08981	-0.0200712	0.0426735	221	146	4450	745	68	52	0	1	0	0	C28H61N8PS	2	C28H61N8PS	[M+Cl]-	572.448	607.417	0.41				18,31.7									441442						0		+
607.417	2750866	1181.22	19.6869	0.01112	2.09385	2.08981	-0.0200712	0.0426735	221	146	4450	745	68	52	0	1	0	0	C32H61NO7	2	C31(13C)H61NO7	[M+Cl]-	572.448	607.418	-0.26				18,31.7									441442						0		+
607.417	2750866	1181.22	19.6869	0.01112	2.09385	2.08981	-0.0200712	0.0426735	221	146	4450	745	68	52	0	1	0	0	C31H66N2OS	1	C31H66N2OS[NaCl]	[M+Cl]-	572.448	607.418	-0.35				18,31.7									441442						0		+
607.417	2750866	1181.22	19.6869	0.01112	2.09385	2.08981	-0.0200712	0.0426735	221	146	4450	745	68	52	0	1	0	0	C34H68S3	1	C34H68S3	[M+Cl]-	572.448	607.418	-0.52				18,31.7									441442						0		+
607.417	2750866	1181.22	19.6869	0.01112	2.09385	2.08981	-0.0200712	0.0426735	221	146	4450	745	68	52	0	1	0	0	C27H58N9O2P	2	C26(13C)H58N9O2P	[M+Cl]-	572.448	607.418	-0.77				18,31.7									441442						0		+
607.417	2750866	1181.22	19.6869	0.01112	2.09385	2.08981	-0.0200712	0.0426735	221	146	4450	745	68	52	0	1	0	0	C26H56N10O4	1	C26H56N10O4	[M+Cl]-	572.449	607.418	-0.99				18,31.7									441442						0		+
607.417	2750866	1181.22	19.6869	0.01112	2.09385	2.08981	-0.0200712	0.0426735	221	146	4450	745	68	52	0	1	0	0	C31H65N4P3	2	C31H65N4P3	[M+Na-2H]-	586.442	607.417	0.86				18,31.7									441442						0		+
607.417	2750866	1181.22	19.6869	0.01112	2.09385	2.08981	-0.0200712	0.0426735	221	146	4450	745	68	52	0	1	0	0	C23H60N11O2PS	2	C22(13C)H60N11O2PS	[M+Na-2H]-	586.442	607.417	0.65				18,31.7									441442						0		+
607.417	2750866	1181.22	19.6869	0.01112	2.09385	2.08981	-0.0200712	0.0426735	221	146	4450	745	68	52	0	1	0	0	C28H62N7P	2	C27(13C)H62N7P[NaCl]	[M+Na-2H]-	586.442	607.417	0.53				18,31.7									441442						0		+
607.417	2750866	1181.22	19.6869	0.01112	2.09385	2.08981	-0.0200712	0.0426735	221	146	4450	745	68	52	0	1	0	0	C22H58N12O4S	2	C22H58N12O4S	[M+Na-2H]-	586.442	607.417	0.43				18,31.7									441442						0		+
607.417	2750866	1181.22	19.6869	0.01112	2.09385	2.08981	-0.0200712	0.0426735	221	146	4450	745	68	52	0	1	0	0	C27H60N8O2	2	C27H60N8O2[NaCl]	[M+Na-2H]-	586.443	607.417	0.31				18,31.7									441442						0		+
607.417	2750866	1181.22	19.6869	0.01112	2.09385	2.08981	-0.0200712	0.0426735	221	146	4450	745	68	52	0	1	0	0	C30H62N6OS2	2	C30H62N6OS2	[M+Na-2H]-	586.443	607.417	0.13				18,31.7									441442						0		+
607.417	2750866	1181.22	19.6869	0.01112	2.09385	2.08981	-0.0200712	0.0426735	221	146	4450	745	68	52	0	1	0	0	C36H59NO5	2	C35(13C)H59NO5	[M+Na-2H]-	586.443	607.417	0.09				18,31.7									441442						0		+
607.417	2750866	1181.22	19.6869	0.01112	2.09385	2.08981	-0.0200712	0.0426735	221	146	4450	745	68	52	0	1	0	0	C31H56N9P	2	C30(13C)H56N9P	[M+Na-2H]-	586.443	607.418	-0.42				18,31.7									441442						0		+
607.417	2750866	1181.22	19.6869	0.01112	2.09385	2.08981	-0.0200712	0.0426735	221	146	4450	745	68	52	0	1	0	0	C30H54N10O2	1	C30H54N10O2	[M+Na-2H]-	586.443	607.418	-0.64				18,31.7									441442						0		+
607.417	2750866	1181.22	19.6869	0.01112	2.09385	2.08981	-0.0200712	0.0426735	221	146	4450	745	68	52	0	1	0	0	C21H55N13O6	2	C20(13C)H55N13O6	[M+Na-2H]-	586.443	607.418	-0.74				18,31.7									441442						0		+
607.417	2750866	1181.22	19.6869	0.01112	2.09385	2.08981	-0.0200712	0.0426735	221	146	4450	745	68	52	0	1	0	0	C37H64OP2	1	C37H64OP2	[M+Na-2H]-	586.443	607.418	-0.84				18,31.7									441442						0		+
607.417	2750866	1181.22	19.6869	0.01112	2.09385	2.08981	-0.0200712	0.0426735	221	146	4450	745	68	52	0	1	0	0	C25H54N14	2	C25H54N14[NaCl]	[M-H]-	608.424	607.417	0.77				18,31.7									441442						0		+
607.417	2750866	1181.22	19.6869	0.01112	2.09385	2.08981	-0.0200712	0.0426735	221	146	4450	745	68	52	0	1	0	0	C27H62N8OP2S	2	C27H62N8OP2S	[M-H]-	608.424	607.417	0.69				18,31.7									441442						0		+
607.417	2750866	1181.22	19.6869	0.01112	2.09385	2.08981	-0.0200712	0.0426735	221	146	4450	745	68	52	0	1	0	0	C34H53N7O3	2	C33(13C)H53N7O3	[M-H]-	608.424	607.417	0.55				18,31.7									441442						0		+
607.417	2750866	1181.22	19.6869	0.01112	2.09385	2.08981	-0.0200712	0.0426735	221	146	4450	745	68	52	0	1	0	0	C24H59N11OS	2	C23(13C)H59N11OS[NaCl]	[M-H]-	608.424	607.417	0.37				18,31.7									441442						0		+
607.417	2750866	1181.22	19.6869	0.01112	2.09385	2.08981	-0.0200712	0.0426735	221	146	4450	745	68	52	0	1	0	0	C42H57NS	2	C41(13C)H57NS	[M-H]-	608.425	607.417	0.25				18,31.7									441442						0		+
607.417	2750866	1181.22	19.6869	0.01112	2.09385	2.08981	-0.0200712	0.0426735	221	146	4450	745	68	52	0	1	0	0	C27H61N9S3	2	C26(13C)H61N9S3	[M-H]-	608.425	607.417	0.19				18,31.7									441442						0		+
607.417	2750866	1181.22	19.6869	0.01112	2.09385	2.08981	-0.0200712	0.0426735	221	146	4450	745	68	52	0	1	0	0	C31H62NO8P	2	C30(13C)H62NO8P	[M-H]-	608.425	607.417	0.02				18,31.7									441442						0		+
607.417	2750866	1181.22	19.6869	0.01112	2.09385	2.08981	-0.0200712	0.0426735	221	146	4450	745	68	52	0	1	0	0	C30H60N2O10	2	C30H60N2O10	[M-H]-	608.425	607.418	-0.2				18,31.7									441442						0		+
607.417	2750866	1181.22	19.6869	0.01112	2.09385	2.08981	-0.0200712	0.0426735	221	146	4450	745	68	52	0	1	0	0	C33H69OPS3	2	C33H69OPS3	[M-H]-	608.425	607.418	-0.23				18,31.7									441442						0		+
607.417	2750866	1181.22	19.6869	0.01112	2.09385	2.08981	-0.0200712	0.0426735	221	146	4450	745	68	52	0	1	0	0	C26H59N9O3P2	2	C25(13C)H59N9O3P2	[M-H]-	608.425	607.418	-0.48				18,31.7									441442						0		+
607.417	2750866	1181.22	19.6869	0.01112	2.09385	2.08981	-0.0200712	0.0426735	221	146	4450	745	68	52	0	1	0	0	C27H53N13OS	2	C26(13C)H53N13OS	[M-H]-	608.425	607.418	-0.58				18,31.7									441442						0		+
607.417	2750866	1181.22	19.6869	0.01112	2.09385	2.08981	-0.0200712	0.0426735	221	146	4450	745	68	52	0	1	0	0	C25H57N10O5P	1	C25H57N10O5P	[M-H]-	608.425	607.418	-0.7				18,31.7									441442						0		+
607.417	2750866	1181.22	19.6869	0.01112	2.09385	2.08981	-0.0200712	0.0426735	221	146	4450	745	68	52	0	1	0	0	C34H63N3P2S	2	C33(13C)H63N3P2S	[M-H]-	608.425	607.418	-0.78				18,31.7									441442						0		+
607.417	2750866	1181.22	19.6869	0.01112	2.09385	2.08981	-0.0200712	0.0426735	221	146	4450	745	68	52	0	1	0	0	C32H67O4P3	1	C32H67O4P3	[M-H]-	608.425	607.418	-0.9				18,31.7									441442						0		+
749.58	640571	1309.35	21.8225	7e-06	0.396731	2.16183	0.0243335	0.0455534	12	147	20	456	41	0	0	0	NA	0		0	0																								0	SM 33:0 (CH2 below 763.59687)
848.446	83076	1260.05	21.0009	0.000809	3.29813	2.21264	-0.0270846	0.0365151	527	148	1622	314	129	0	0	0	NA	0		0	0								43.9									3546							0
667.608	3311704	1458.53	24.3088	0	0.183363	0.815015	0.0452036	-0.0106834	59	149	41	44	2081	0	0	0	NA	0		0	0								39.6									4007							0	13C to 666.60435
667.608	3311704	1458.53	24.3088	0	0.183363	0.815015	0.0452036	-0.0106834	59	149	41	44	2081	60	0	1	0	0	C6H5P7S8	2	C5(13C)H5P7S8[NaCl]	[M+Hac-H]-	608.594	667.608	0.68				39.6									382						0		+
667.608	3311704	1458.53	24.3088	0	0.183363	0.815015	0.0452036	-0.0106834	59	149	41	44	2081	60	0	1	0	0	C33H72N10	1	C33H72N10	[M+Hac-H]-	608.594	667.608	0.5				39.6									382						0		+
667.608	3311704	1458.53	24.3088	0	0.183363	0.815015	0.0452036	-0.0106834	59	149	41	44	2081	60	0	1	0	0	C5H3NO2P6S8	1	C5H3NO2P6S8[NaCl]	[M+Hac-H]-	608.594	667.608	0.48				39.6									382						0		+
667.608	3311704	1458.53	24.3088	0	0.183363	0.815015	0.0452036	-0.0106834	59	149	41	44	2081	60	0	1	0	0	C7H2NO8P7S4	1	C7H2NO8P7S4[NaCl]	[M+(37Cl)]-	630.641	667.608	0.87				39.6									382						0		+
667.608	3311704	1458.53	24.3088	0	0.183363	0.815015	0.0452036	-0.0106834	59	149	41	44	2081	60	0	1	0	0	C7HN2O7P5S6	2	C6(13C)HN2O7P5S6[NaCl]	[M+(37Cl)]-	630.642	667.608	0.41				39.6									382						0		+
667.608	3311704	1458.53	24.3088	0	0.183363	0.815015	0.0452036	-0.0106834	59	149	41	44	2081	60	0	1	0	0	C10H3O6P5S8	2	C9(13C)H3O6P5S8	[M+(37Cl)]-	630.642	667.608	0.25				39.6									382						0		+
667.608	3311704	1458.53	24.3088	0	0.183363	0.815015	0.0452036	-0.0106834	59	149	41	44	2081	60	0	1	0	0	C9HNO8P4S8	1	C9HNO8P4S8	[M+(37Cl)]-	630.642	667.608	0.05				39.6									382						0		+
667.608	3311704	1458.53	24.3088	0	0.183363	0.815015	0.0452036	-0.0106834	59	149	41	44	2081	60	0	1	0	0	C5H4O10P4S7	1	C4(13C)H4O10P4S7[NaCl]	[M+(37Cl)]-	630.642	667.608	-0.16				39.6									382						0		+
667.608	3311704	1458.53	24.3088	0	0.183363	0.815015	0.0452036	-0.0106834	59	149	41	44	2081	60	0	1	0	0	C9HO9P7S5	1	C8(13C)HO9P7S5	[M+(37Cl)]-	630.642	667.609	-0.36				39.6									382						0		+
667.608	3311704	1458.53	24.3088	0	0.183363	0.815015	0.0452036	-0.0106834	59	149	41	44	2081	60	0	1	0	0	C4H2NO12P3S7	1	C4H2NO12P3S7[NaCl]	[M+(37Cl)]-	630.642	667.609	-0.36				39.6									382						0		+
667.608	3311704	1458.53	24.3088	0	0.183363	0.815015	0.0452036	-0.0106834	59	149	41	44	2081	60	0	1	0	0	C8H6NO3P7S6	1	C8H6NO3P7S6[NaCl]	[M+(37Cl)]-	630.642	667.609	-0.43				39.6									382						0		+
667.608	3311704	1458.53	24.3088	0	0.183363	0.815015	0.0452036	-0.0106834	59	149	41	44	2081	60	0	1	0	0	C8H5N2O2P5S8	1	C7(13C)H5N2O2P5S8[NaCl]	[M+(37Cl)]-	630.642	667.609	-0.89				39.6									382						0		+
667.608	3311704	1458.53	24.3088	0	0.183363	0.815015	0.0452036	-0.0106834	59	149	41	44	2081	60	0	1	0	0	C6H3N7OP6S8	1	C6H3N7OP6S8	[M+K-2H]-	630.659	667.608	0.99				39.6									382						0		+
667.608	3311704	1458.53	24.3088	0	0.183363	0.815015	0.0452036	-0.0106834	59	149	41	44	2081	60	0	1	0	0	C7HN3O8P2S8	1	C7HN3O8P2S8[NaCl]	[M+K-2H]-	630.659	667.608	0.95				39.6									382						0		+
667.608	3311704	1458.53	24.3088	0	0.183363	0.815015	0.0452036	-0.0106834	59	149	41	44	2081	60	0	1	0	0	C7HN2O9P5S5	2	C6(13C)HN2O9P5S5[NaCl]	[M+K-2H]-	630.659	667.608	0.54				39.6									382						0		+
667.608	3311704	1458.53	24.3088	0	0.183363	0.815015	0.0452036	-0.0106834	59	149	41	44	2081	60	0	1	0	0	C10H10P6S8	2	C9(13C)H10P6S8[NaCl]	[M+K-2H]-	630.659	667.608	0.51				39.6									382						0		+
667.608	3311704	1458.53	24.3088	0	0.183363	0.815015	0.0452036	-0.0106834	59	149	41	44	2081	60	0	1	0	0	C10H3O8P5S7	2	C9(13C)H3O8P5S7	[M+K-2H]-	630.659	667.608	0.38				39.6									382						0		+
667.608	3311704	1458.53	24.3088	0	0.183363	0.815015	0.0452036	-0.0106834	59	149	41	44	2081	60	0	1	0	0	C9H8NO2P5S8	1	C9H8NO2P5S8[NaCl]	[M+K-2H]-	630.66	667.608	0.31				39.6									382						0		+
667.608	3311704	1458.53	24.3088	0	0.183363	0.815015	0.0452036	-0.0106834	59	149	41	44	2081	60	0	1	0	0	C9HNO10P4S7	1	C9HNO10P4S7	[M+K-2H]-	630.66	667.608	0.18				39.6									382						0		+
667.608	3311704	1458.53	24.3088	0	0.183363	0.815015	0.0452036	-0.0106834	59	149	41	44	2081	60	0	1	0	0	C5H4O12P4S6	2	C4(13C)H4O12P4S6[NaCl]	[M+K-2H]-	630.66	667.608	-0.03				39.6									382						0		+
667.608	3311704	1458.53	24.3088	0	0.183363	0.815015	0.0452036	-0.0106834	59	149	41	44	2081	60	0	1	0	0	C10H2N4OP6S6	1	C9(13C)H2N4OP6S6[NaCl]	[M+K-2H]-	630.66	667.608	-0.19				39.6									382						0		+
667.608	3311704	1458.53	24.3088	0	0.183363	0.815015	0.0452036	-0.0106834	59	149	41	44	2081	60	0	1	0	0	C9HO11P7S4	1	C8(13C)HO11P7S4	[M+K-2H]-	630.66	667.608	-0.23				39.6									382						0		+
667.608	3311704	1458.53	24.3088	0	0.183363	0.815015	0.0452036	-0.0106834	59	149	41	44	2081	60	0	1	0	0	C8H6NO5P7S5	1	C8H6NO5P7S5[NaCl]	[M+K-2H]-	630.66	667.609	-0.3				39.6									382						0		+
667.608	3311704	1458.53	24.3088	0	0.183363	0.815015	0.0452036	-0.0106834	59	149	41	44	2081	60	0	1	0	0	C13H4N2P6S8	1	C12(13C)H4N2P6S8	[M+K-2H]-	630.66	667.609	-0.35				39.6									382						0		+
667.608	3311704	1458.53	24.3088	0	0.183363	0.815015	0.0452036	-0.0106834	59	149	41	44	2081	60	0	1	0	0	C12H2N3O2P5S8	1	C12H2N3O2P5S8	[M+K-2H]-	630.66	667.609	-0.55				39.6									382						0		+
667.608	3311704	1458.53	24.3088	0	0.183363	0.815015	0.0452036	-0.0106834	59	149	41	44	2081	60	0	1	0	0	C3H3N6O6P5S8	1	C2(13C)H3N6O6P5S8	[M+K-2H]-	630.66	667.609	-0.65				39.6									382						0		+
667.608	3311704	1458.53	24.3088	0	0.183363	0.815015	0.0452036	-0.0106834	59	149	41	44	2081	60	0	1	0	0	C8H5N2O4P5S7	1	C7(13C)H5N2O4P5S7[NaCl]	[M+K-2H]-	630.66	667.609	-0.76				39.6									382						0		+
667.608	3311704	1458.53	24.3088	0	0.183363	0.815015	0.0452036	-0.0106834	59	149	41	44	2081	60	0	1	0	0	C7H3N3O6P4S7	1	C7H3N3O6P4S7[NaCl]	[M+K-2H]-	630.66	667.609	-0.96				39.6									382						0		+
667.608	3311704	1458.53	24.3088	0	0.183363	0.815015	0.0452036	-0.0106834	59	149	41	44	2081	60	0	1	0	0	C5HN7O2P6S8	1	C5HN7O2P6S8	[M+Cl]-	632.638	667.608	0.9				39.6									382						0		+
667.608	3311704	1458.53	24.3088	0	0.183363	0.815015	0.0452036	-0.0106834	59	149	41	44	2081	60	0	1	0	0	C10H3N3P6S7	1	C10H3N3P6S7[NaCl]	[M+Cl]-	632.638	667.608	0.79				39.6									382						0		+
667.608	3311704	1458.53	24.3088	0	0.183363	0.815015	0.0452036	-0.0106834	59	149	41	44	2081	60	0	1	0	0	C9H8OP6S8	3	C8(13C)H8OP6S8[NaCl]	[M+Cl]-	632.639	667.608	0.42				39.6									382						0		+
667.608	3311704	1458.53	24.3088	0	0.183363	0.815015	0.0452036	-0.0106834	59	149	41	44	2081	60	0	1	0	0	C9HO9P5S7	3	C8(13C)HO9P5S7	[M+Cl]-	632.639	667.608	0.29				39.6									382						0		+
667.608	3311704	1458.53	24.3088	0	0.183363	0.815015	0.0452036	-0.0106834	59	149	41	44	2081	60	0	1	0	0	C8H6NO3P5S8	1	C8H6NO3P5S8[NaCl]	[M+Cl]-	632.639	667.608	0.22				39.6									382						0		+
667.608	3311704	1458.53	24.3088	0	0.183363	0.815015	0.0452036	-0.0106834	59	149	41	44	2081	60	0	1	0	0	C43H85P	1	C43H85P	[M+Cl]-	632.639	667.608	0.06				39.6									382						0		+
667.608	3311704	1458.53	24.3088	0	0.183363	0.815015	0.0452036	-0.0106834	59	149	41	44	2081	60	0	1	0	0	C7H4NO6P7S5	1	C7H4NO6P7S5[NaCl]	[M+Cl]-	632.639	667.609	-0.39				39.6									382						0		+
667.608	3311704	1458.53	24.3088	0	0.183363	0.815015	0.0452036	-0.0106834	59	149	41	44	2081	60	0	1	0	0	C12H2N2OP6S8	1	C11(13C)H2N2OP6S8	[M+Cl]-	632.639	667.609	-0.44				39.6									382						0		+
667.608	3311704	1458.53	24.3088	0	0.183363	0.815015	0.0452036	-0.0106834	59	149	41	44	2081	60	0	1	0	0	C7H3N2O5P5S7	1	C6(13C)H3N2O5P5S7[NaCl]	[M+Cl]-	632.639	667.609	-0.85				39.6									382						0		+
667.608	3311704	1458.53	24.3088	0	0.183363	0.815015	0.0452036	-0.0106834	59	149	41	44	2081	60	0	1	0	0	C4HN2O12P7S5	2	C3(13C)HN2O12P7S5	[M+Na-2H]-	646.633	667.608	0.98				39.6									382						0		+
667.608	3311704	1458.53	24.3088	0	0.183363	0.815015	0.0452036	-0.0106834	59	149	41	44	2081	60	0	1	0	0	C6H8NO5P7S8	1	C6H8NO5P7S8	[M+Na-2H]-	646.633	667.608	0.74				39.6									382						0		+
667.608	3311704	1458.53	24.3088	0	0.183363	0.815015	0.0452036	-0.0106834	59	149	41	44	2081	60	0	1	0	0	C12H4NOP5S8	1	C12H4NOP5S8[NaCl]	[M+Na-2H]-	646.633	667.608	0.54				39.6									382						0		+
667.608	3311704	1458.53	24.3088	0	0.183363	0.815015	0.0452036	-0.0106834	59	149	41	44	2081	60	0	1	0	0	C3H5N4O5P5S8	2	C2(13C)H5N4O5P5S8[NaCl]	[M+Na-2H]-	646.633	667.608	0.44				39.6									382						0		+
667.608	3311704	1458.53	24.3088	0	0.183363	0.815015	0.0452036	-0.0106834	59	149	41	44	2081	60	0	1	0	0	C11H2NO4P7S5	1	C11H2NO4P7S5[NaCl]	[M+Na-2H]-	646.634	667.608	-0.07				39.6									382						0		+
667.608	3311704	1458.53	24.3088	0	0.183363	0.815015	0.0452036	-0.0106834	59	149	41	44	2081	60	0	1	0	0	C5H5N2O7P7S7	1	C4(13C)H5N2O7P7S7	[M+Na-2H]-	646.634	667.609	-0.32				39.6									382						0		+
667.608	3311704	1458.53	24.3088	0	0.183363	0.815015	0.0452036	-0.0106834	59	149	41	44	2081	60	0	1	0	0	C4H10N3OP7S8	1	C4H10N3OP7S8[NaCl]	[M+Na-2H]-	646.634	667.609	-0.4				39.6									382						0		+
667.608	3311704	1458.53	24.3088	0	0.183363	0.815015	0.0452036	-0.0106834	59	149	41	44	2081	60	0	1	0	0	C4H3N3O9P6S7	2	C4H3N3O9P6S7	[M+Na-2H]-	646.634	667.609	-0.53				39.6									382						0		+
667.608	3311704	1458.53	24.3088	0	0.183363	0.815015	0.0452036	-0.0106834	59	149	41	44	2081	60	0	1	0	0	C11HN2O3P5S7	1	C10(13C)HN2O3P5S7[NaCl]	[M+Na-2H]-	646.634	667.609	-0.53				39.6									382						0		+
667.608	3311704	1458.53	24.3088	0	0.183363	0.815015	0.0452036	-0.0106834	59	149	41	44	2081	60	0	1	0	0	C36H78N9P	2	C35(13C)H78N9P	[M-H]-	668.615	667.608	0.71				39.6									382						0		+
667.608	3311704	1458.53	24.3088	0	0.183363	0.815015	0.0452036	-0.0106834	59	149	41	44	2081	60	0	1	0	0	C8H9O2P7S8	2	C7(13C)H9O2P7S8[NaCl]	[M-H]-	668.615	667.608	0.68				39.6									382						0		+
667.608	3311704	1458.53	24.3088	0	0.183363	0.815015	0.0452036	-0.0106834	59	149	41	44	2081	60	0	1	0	0	C8H2O10P6S7	2	C7(13C)H2O10P6S7	[M-H]-	668.615	667.608	0.55				39.6									382						0		+
667.608	3311704	1458.53	24.3088	0	0.183363	0.815015	0.0452036	-0.0106834	59	149	41	44	2081	60	0	1	0	0	C35H76N10O2	1	C35H76N10O2	[M-H]-	668.615	667.608	0.5				39.6									382						0		+
667.608	3311704	1458.53	24.3088	0	0.183363	0.815015	0.0452036	-0.0106834	59	149	41	44	2081	60	0	1	0	0	C7H7NO4P6S8	1	C7H7NO4P6S8[NaCl]	[M-H]-	668.615	667.608	0.48				39.6									382						0		+
667.608	3311704	1458.53	24.3088	0	0.183363	0.815015	0.0452036	-0.0106834	59	149	41	44	2081	60	0	1	0	0	C42H86OP2	1	C42H86OP2	[M-H]-	668.615	667.608	0.32				39.6									382						0		+
667.608	3311704	1458.53	24.3088	0	0.183363	0.815015	0.0452036	-0.0106834	59	149	41	44	2081	60	0	1	0	0	C39H83N3O	2	C38(13C)H83N3O[NaCl]	[M-H]-	668.616	667.608	0.02				39.6									382						0		+
667.608	3311704	1458.53	24.3088	0	0.183363	0.815015	0.0452036	-0.0106834	59	149	41	44	2081	60	0	1	0	0	C8HN4O3P7S6	2	C7(13C)HN4O3P7S6[NaCl]	[M-H]-	668.616	667.608	-0.02				39.6									382						0		+
667.608	3311704	1458.53	24.3088	0	0.183363	0.815015	0.0452036	-0.0106834	59	149	41	44	2081	60	0	1	0	0	C42H85NS2	1	C41(13C)H85NS2	[M-H]-	668.616	667.608	-0.14				39.6									382						0		+
667.608	3311704	1458.53	24.3088	0	0.183363	0.815015	0.0452036	-0.0106834	59	149	41	44	2081	60	0	1	0	0	C11H3N2O2P7S8	1	C10(13C)H3N2O2P7S8	[M-H]-	668.616	667.608	-0.18				39.6									382						0		+
667.608	3311704	1458.53	24.3088	0	0.183363	0.815015	0.0452036	-0.0106834	59	149	41	44	2081	60	0	1	0	0	C10HN3O4P6S8	1	C10HN3O4P6S8	[M-H]-	668.616	667.609	-0.38				39.6									382						0		+
667.608	3311704	1458.53	24.3088	0	0.183363	0.815015	0.0452036	-0.0106834	59	149	41	44	2081	60	0	1	0	0	C6H4N2O6P6S7	1	C5(13C)H4N2O6P6S7[NaCl]	[M-H]-	668.616	667.609	-0.59				39.6									382						0		+
667.608	3311704	1458.53	24.3088	0	0.183363	0.815015	0.0452036	-0.0106834	59	149	41	44	2081	60	0	1	0	0	C5H2N3O8P5S7	1	C5H2N3O8P5S7[NaCl]	[M-H]-	668.616	667.609	-0.79				39.6									382						0		+
667.608	3311704	1458.53	24.3088	0	0.183363	0.815015	0.0452036	-0.0106834	59	149	41	44	2081	60	0	1	0	0	C42H77N5O	1	C41(13C)H77N5O	[M-H]-	668.616	667.609	-0.84				39.6									382						0		+
704.62	2308118	1413.27	23.5546	1.6e-05	0.191932	0.808244	0.0445444	-0.010577	64	150	46	49	1908	0	0	0	NA	0		0	0								34.9									3929							0	Cer 42:3 (C2H2 below 678.60414)
366.346	118873	1277.56	21.2927	1.5e-05	0.258954	0.513716	0.0321781	-0.0348854	308	151	783	173	147	0	0	0	NA	0		0	0								20.6									4136							0	13C of 365.342
366.346	118873	1277.56	21.2927	1.5e-05	0.258954	0.513716	0.0321781	-0.0348854	308	151	783	173	147	2	0	1	0	0	C22H42	2	C21(13C)H42	[M+Hac-H]-	307.332	366.346	-0.35				20.6									496						0		+
366.346	118873	1277.56	21.2927	1.5e-05	0.258954	0.513716	0.0321781	-0.0348854	308	151	783	173	147	2	0	1	0	0	C24H46O2	2	C23(13C)H46O2	[M-H]-	367.353	366.346	-0.35				20.6									496						0		+
636.557	3447198	1393.76	23.2293	6e-06	0.312587	0.494411	0.0327104	-0.0369917	313	152	825	159	146	0	0	0	NA	0		0	0																								0
636.557	3447198	1393.76	23.2293	6e-06	0.312587	0.494411	0.0327104	-0.0369917	313	152	825	159	146	6	0	1	0	0	C37H71NO3	2	C37H71NO3	[M+Hac-H]-	577.543	636.557	-0.22																			0
636.557	3447198	1393.76	23.2293	6e-06	0.312587	0.494411	0.0327104	-0.0369917	313	152	825	159	146	6	0	1	0	0	C8H4P6S8	1	C8H4P6S8[NaCl]	[M+K-2H]-	599.609	636.558	-0.9																			0
636.557	3447198	1393.76	23.2293	6e-06	0.312587	0.494411	0.0327104	-0.0369917	313	152	825	159	146	6	0	1	0	0	C7H2OP6S8	1	C7H2OP6S8[NaCl]	[M+Cl]-	601.588	636.558	-1																			0
636.557	3447198	1393.76	23.2293	6e-06	0.312587	0.494411	0.0327104	-0.0369917	313	152	825	159	146	6	0	1	0	0	C39H75NO5	3	C39H75NO5	[M-H]-	637.565	636.557	-0.22																			0
636.557	3447198	1393.76	23.2293	6e-06	0.312587	0.494411	0.0327104	-0.0369917	313	152	825	159	146	6	0	1	0	0	C34H72N9P	3	C34H72N9P	[M-H]-	637.565	636.558	-0.7																			0
636.557	3447198	1393.76	23.2293	6e-06	0.312587	0.494411	0.0327104	-0.0369917	313	152	825	159	146	6	0	1	0	0	C6H3O2P7S8	3	C6H3O2P7S8[NaCl]	[M-H]-	637.565	636.558	-0.72																			0
811.593	696576	1403.13	23.3855	1e-06	0.248337	0.588722	0.0379835	-0.0276882	161	153	241	95	367	0	0	0	NA	0		0	0																								0
763.597	5546103	1308.65	21.8109	5e-06	0.347989	2.11335	0.0266095	0.0435286	17	154	17	327	64	1	1	0	NA	1	C39H81N2O6P	2	C39H81N2O6P	[M+Hac-H]-	704.583	763.597	-0.27				41.9									3777							['SM(d18:0/16:0)']	SM 34:0
774.536	25307208	1261.35	21.0224	0	3.65986	1.85401	-0.0336468	0.0326882	277	155	597	145	197	0	0	0	NA	0		0	0								25.4,47.1									37433746							0	13C to 773.53349
678.604	6756393	1420.99	23.6832	0	0.195836	0.831646	0.0446296	-0.00958786	67	156	42	47	2355	1	1	0	NA	1	C40H77NO3	2	C40H77NO3	[M+Hac-H]-	619.59	678.604	-0.08				42.2									3998							['Cer(d18:2/22:0)']	Cer 40:2 (no MSMS)
678.604	6756393	1420.99	23.6832	0	0.195836	0.831646	0.0446296	-0.00958786	67	156	42	47	2355	41	0	1	0	0	C6HO5P7S6	3	C6HO5P7S6[NaCl]	[M+Hac-H]-	619.59	678.604	0.72				42.2									374						0		+
678.604	6756393	1420.99	23.6832	0	0.195836	0.831646	0.0446296	-0.00958786	67	156	42	47	2355	41	0	1	0	0	C40H77NO3	4	C40H77NO3	[M+Hac-H]-	619.59	678.604	-0.08				42.2									374						0		+
678.604	6756393	1420.99	23.6832	0	0.195836	0.831646	0.0446296	-0.00958786	67	156	42	47	2355	41	0	1	0	0	C7H5P7S8	4	C7H5P7S8[NaCl]	[M+Hac-H]-	619.591	678.605	-0.56				42.2									374						0		+
678.604	6756393	1420.99	23.6832	0	0.195836	0.831646	0.0446296	-0.00958786	67	156	42	47	2355	41	0	1	0	0	C12H3N2P7S6	2	C12H3N2P7S6[NaCl]	[M+(37Cl)]-	641.637	678.603	0.99				42.2									374						0		+
678.604	6756393	1420.99	23.6832	0	0.195836	0.831646	0.0446296	-0.00958786	67	156	42	47	2355	41	0	1	0	0	C5H4N4O5P6S8	2	C5H4N4O5P6S8	[M+(37Cl)]-	641.637	678.604	0.54				42.2									374						0		+
678.604	6756393	1420.99	23.6832	0	0.195836	0.831646	0.0446296	-0.00958786	67	156	42	47	2355	41	0	1	0	0	C6H2O12P2S8	2	C6H2O12P2S8[NaCl]	[M+(37Cl)]-	641.637	678.604	0.49				42.2									374						0		+
678.604	6756393	1420.99	23.6832	0	0.195836	0.831646	0.0446296	-0.00958786	67	156	42	47	2355	41	0	1	0	0	C10H6O3P6S7	2	C10H6O3P6S7[NaCl]	[M+(37Cl)]-	641.637	678.604	0.42				42.2									374						0		+
678.604	6756393	1420.99	23.6832	0	0.195836	0.831646	0.0446296	-0.00958786	67	156	42	47	2355	41	0	1	0	0	C3H6N6OP6S8	2	C3H6N6OP6S8[NaCl]	[M+(37Cl)]-	641.638	678.605	-0.59				42.2									374						0		+
678.604	6756393	1420.99	23.6832	0	0.195836	0.831646	0.0446296	-0.00958786	67	156	42	47	2355	41	0	1	0	0	C8HN2O7P5S6	2	C8HN2O7P5S6[NaCl]	[M+(37Cl)]-	641.638	678.605	-0.82				42.2									374						0		+
678.604	6756393	1420.99	23.6832	0	0.195836	0.831646	0.0446296	-0.00958786	67	156	42	47	2355	41	0	1	0	0	C11H3O6P5S8	1	C11H3O6P5S8	[M+(37Cl)]-	641.638	678.605	-0.98				42.2									374						0		+
678.604	6756393	1420.99	23.6832	0	0.195836	0.831646	0.0446296	-0.00958786	67	156	42	47	2355	41	0	1	0	0	C15H5OP7S7	2	C15H5OP7S7	[M+K-2H]-	641.655	678.603	0.96				42.2									374						0		+
678.604	6756393	1420.99	23.6832	0	0.195836	0.831646	0.0446296	-0.00958786	67	156	42	47	2355	41	0	1	0	0	C5H4N4O7P6S7	2	C5H4N4O7P6S7	[M+K-2H]-	641.655	678.604	0.66				42.2									374						0		+
678.604	6756393	1420.99	23.6832	0	0.195836	0.831646	0.0446296	-0.00958786	67	156	42	47	2355	41	0	1	0	0	C6H2O14P2S7	2	C6H2O14P2S7[NaCl]	[M+K-2H]-	641.655	678.604	0.62				42.2									374						0		+
678.604	6756393	1420.99	23.6832	0	0.195836	0.831646	0.0446296	-0.00958786	67	156	42	47	2355	41	0	1	0	0	C10H6O5P6S6	2	C10H6O5P6S6[NaCl]	[M+K-2H]-	641.655	678.604	0.55				42.2									374						0		+
678.604	6756393	1420.99	23.6832	0	0.195836	0.831646	0.0446296	-0.00958786	67	156	42	47	2355	41	0	1	0	0	C5H3N8P7S6	2	C5H3N8P7S6[NaCl]	[M+K-2H]-	641.655	678.604	0.1				42.2									374						0		+
678.604	6756393	1420.99	23.6832	0	0.195836	0.831646	0.0446296	-0.00958786	67	156	42	47	2355	41	0	1	0	0	C9H3N2O6P3S8	2	C9H3N2O6P3S8[NaCl]	[M+K-2H]-	641.656	678.604	-0.1				42.2									374						0		+
678.604	6756393	1420.99	23.6832	0	0.195836	0.831646	0.0446296	-0.00958786	67	156	42	47	2355	41	0	1	0	0	C3H6N6O3P6S7	2	C3H6N6O3P6S7[NaCl]	[M+K-2H]-	641.656	678.604	-0.46				42.2									374						0		+
678.604	6756393	1420.99	23.6832	0	0.195836	0.831646	0.0446296	-0.00958786	67	156	42	47	2355	41	0	1	0	0	C8HN2O9P5S5	2	C8HN2O9P5S5[NaCl]	[M+K-2H]-	641.656	678.605	-0.7				42.2									374						0		+
678.604	6756393	1420.99	23.6832	0	0.195836	0.831646	0.0446296	-0.00958786	67	156	42	47	2355	41	0	1	0	0	C11H10P6S8	2	C11H10P6S8[NaCl]	[M+K-2H]-	641.656	678.605	-0.73				42.2									374						0		+
678.604	6756393	1420.99	23.6832	0	0.195836	0.831646	0.0446296	-0.00958786	67	156	42	47	2355	41	0	1	0	0	C11H3O8P5S7	2	C11H3O8P5S7	[M+K-2H]-	641.656	678.605	-0.86				42.2									374						0		+
678.604	6756393	1420.99	23.6832	0	0.195836	0.831646	0.0446296	-0.00958786	67	156	42	47	2355	41	0	1	0	0	C14H3O2P7S7	2	C14H3O2P7S7	[M+Cl]-	643.634	678.604	0.87				42.2									374						0		+
678.604	6756393	1420.99	23.6832	0	0.195836	0.831646	0.0446296	-0.00958786	67	156	42	47	2355	41	0	1	0	0	C4H9N4P7S8	2	C4H9N4P7S8[NaCl]	[M+Cl]-	643.634	678.604	0.7				42.2									374						0		+
678.604	6756393	1420.99	23.6832	0	0.195836	0.831646	0.0446296	-0.00958786	67	156	42	47	2355	41	0	1	0	0	C4H2N4O8P6S7	2	C4H2N4O8P6S7	[M+Cl]-	643.634	678.604	0.58				42.2									374						0		+
678.604	6756393	1420.99	23.6832	0	0.195836	0.831646	0.0446296	-0.00958786	67	156	42	47	2355	41	0	1	0	0	C9H4O6P6S6	2	C9H4O6P6S6[NaCl]	[M+Cl]-	643.634	678.604	0.46				42.2									374						0		+
678.604	6756393	1420.99	23.6832	0	0.195836	0.831646	0.0446296	-0.00958786	67	156	42	47	2355	41	0	1	0	0	C4HN8OP7S6	2	C4HN8OP7S6[NaCl]	[M+Cl]-	643.635	678.604	0.02				42.2									374						0		+
678.604	6756393	1420.99	23.6832	0	0.195836	0.831646	0.0446296	-0.00958786	67	156	42	47	2355	41	0	1	0	0	C7H3N6P7S8	2	C7H3N6P7S8	[M+Cl]-	643.635	678.604	-0.14				42.2									374						0		+
678.604	6756393	1420.99	23.6832	0	0.195836	0.831646	0.0446296	-0.00958786	67	156	42	47	2355	41	0	1	0	0	C8HN2O7P3S8	2	C8HN2O7P3S8[NaCl]	[M+Cl]-	643.635	678.604	-0.19				42.2									374						0		+
678.604	6756393	1420.99	23.6832	0	0.195836	0.831646	0.0446296	-0.00958786	67	156	42	47	2355	41	0	1	0	0	C10H8OP6S8	2	C10H8OP6S8[NaCl]	[M+Cl]-	643.635	678.605	-0.82				42.2									374						0		+
678.604	6756393	1420.99	23.6832	0	0.195836	0.831646	0.0446296	-0.00958786	67	156	42	47	2355	41	0	1	0	0	C10HO9P5S7	1	C10HO9P5S7	[M+Cl]-	643.635	678.605	-0.94				42.2									374						0		+
678.604	6756393	1420.99	23.6832	0	0.195836	0.831646	0.0446296	-0.00958786	67	156	42	47	2355	41	0	1	0	0	C13H2O4P6S6	2	C13H2O4P6S6[NaCl]	[M+Na-2H]-	657.629	678.604	0.78				42.2									374						0		+
678.604	6756393	1420.99	23.6832	0	0.195836	0.831646	0.0446296	-0.00958786	67	156	42	47	2355	41	0	1	0	0	C6H3N2O9P5S8	2	C6H3N2O9P5S8	[M+Na-2H]-	657.629	678.604	0.33				42.2									374						0		+
678.604	6756393	1420.99	23.6832	0	0.195836	0.831646	0.0446296	-0.00958786	67	156	42	47	2355	41	0	1	0	0	C6H2N6O2P6S7	2	C6H2N6O2P6S7[NaCl]	[M+Na-2H]-	657.63	678.604	-0.23				42.2									374						0		+
678.604	6756393	1420.99	23.6832	0	0.195836	0.831646	0.0446296	-0.00958786	67	156	42	47	2355	41	0	1	0	0	C5HN2O12P7S5	2	C5HN2O12P7S5	[M+Na-2H]-	657.63	678.604	-0.27				42.2									374						0		+
678.604	6756393	1420.99	23.6832	0	0.195836	0.831646	0.0446296	-0.00958786	67	156	42	47	2355	41	0	1	0	0	C4H5N4O5P5S8	2	C4H5N4O5P5S8[NaCl]	[M+Na-2H]-	657.63	678.605	-0.79				42.2									374						0		+
678.604	6756393	1420.99	23.6832	0	0.195836	0.831646	0.0446296	-0.00958786	67	156	42	47	2355	41	0	1	0	0	C39H84N3O2P	1	C39H84N3O2P	[M+Na-2H]-	657.63	678.605	-0.95				42.2									374						0		+
678.604	6756393	1420.99	23.6832	0	0.195836	0.831646	0.0446296	-0.00958786	67	156	42	47	2355	41	0	1	0	0	C8H5O7P7S6	2	C8H5O7P7S6[NaCl]	[M-H]-	679.611	678.604	0.72				42.2									374						0		+
678.604	6756393	1420.99	23.6832	0	0.195836	0.831646	0.0446296	-0.00958786	67	156	42	47	2355	41	0	1	0	0	C7H2N2O8P4S8	2	C7H2N2O8P4S8[NaCl]	[M-H]-	679.611	678.604	0.07				42.2									374						0		+
678.604	6756393	1420.99	23.6832	0	0.195836	0.831646	0.0446296	-0.00958786	67	156	42	47	2355	41	0	1	0	0	C42H81NO5	2	C42H81NO5	[M-H]-	679.611	678.604	-0.08				42.2									374						0		+
678.604	6756393	1420.99	23.6832	0	0.195836	0.831646	0.0446296	-0.00958786	67	156	42	47	2355	41	0	1	0	0	C37H78N9P	2	C37H78N9P	[M-H]-	679.612	678.605	-0.53				42.2									374						0		+
678.604	6756393	1420.99	23.6832	0	0.195836	0.831646	0.0446296	-0.00958786	67	156	42	47	2355	41	0	1	0	0	C9H9O2P7S8	2	C9H9O2P7S8[NaCl]	[M-H]-	679.612	678.605	-0.56				42.2									374						0		+
678.604	6756393	1420.99	23.6832	0	0.195836	0.831646	0.0446296	-0.00958786	67	156	42	47	2355	41	0	1	0	0	C9H2O10P6S7	2	C9H2O10P6S7	[M-H]-	679.612	678.605	-0.69				42.2									374						0		+
186.88	4415491	1261.55	21.0258	0	2.93174	1.98905	-0.0282369	0.0370956	486	157	1466	274	115	0	0	0	NA	0		0	0																								0	PG 34:1 (4- ion of 747.51785)
186.88	4415491	1261.55	21.0258	0	2.93174	1.98905	-0.0282369	0.0370956	486	157	1466	274	115	2	0	1	0	0	C2H2OP4	1	C2H2OP4	[M+Na-2H]-	165.906	186.88	0.67																			0		+
186.88	4415491	1261.55	21.0258	0	2.93174	1.98905	-0.0282369	0.0370956	486	157	1466	274	115	2	0	1	0	0	C3HP3	1	C3HP3[NaCl]	[M-H]-	187.888	186.88	-0.27																			0		+
158.863	151353	1239.9	20.665	2.7e-05	2.8361	2.01732	-0.0275454	0.0382662	499	158	1704	297	125	0	0	0	NA	0		0	0																								0
158.863	151353	1239.9	20.665	2.7e-05	2.8361	2.01732	-0.0275454	0.0382662	499	158	1704	297	125	0	0	0	NA	0		0	0																							0
900.497	447524	1251.7	20.8616	0	0.286355	0.549769	0.0334355	-0.0331353	282	159	630	148	192	0	0	0	NA	0		0	0								41.5									3419							0	probably 736.492+2NaOAc (nol)
201.624	195852	1162.57	19.3762	4.9e-05	3.55079	1.75368	-0.033137	0.0306212	288	160	564	153	255	0	0	0	NA	0		0	0																								0
201.624	195852	1162.57	19.3762	4.9e-05	3.55079	1.75368	-0.033137	0.0306212	288	160	564	153	255	0	0	0	NA	0		0	0																							0
684.594	758137	1454.64	24.244	1e-06	0.205055	0.715631	0.042956	-0.0180518	87	161	88	56	1026	0	0	0	NA	0		0	0																								0
684.594	758137	1454.64	24.244	1e-06	0.205055	0.715631	0.042956	-0.0180518	87	161	88	56	1026	28	0	1	0	0	C42H75NO2	1	C42H75NO2	[M+Hac-H]-	625.58	684.594	-0.14																			0
684.594	758137	1454.64	24.244	1e-06	0.205055	0.715631	0.042956	-0.0180518	87	161	88	56	1026	28	0	1	0	0	C7H2N4O4P6S8	1	C7H2N4O4P6S8	[M+(37Cl)]-	647.627	684.593	0.48																			0
684.594	758137	1454.64	24.244	1e-06	0.205055	0.715631	0.042956	-0.0180518	87	161	88	56	1026	28	0	1	0	0	C12H4O2P6S7	1	C12H4O2P6S7[NaCl]	[M+(37Cl)]-	647.627	684.593	0.37																			0
684.594	758137	1454.64	24.244	1e-06	0.205055	0.715631	0.042956	-0.0180518	87	161	88	56	1026	28	0	1	0	0	C5H4N6P6S8	1	C5H4N6P6S8[NaCl]	[M+(37Cl)]-	647.628	684.594	-0.63																			0
684.594	758137	1454.64	24.244	1e-06	0.205055	0.715631	0.042956	-0.0180518	87	161	88	56	1026	28	0	1	0	0	C4H3N2O10P7S6	1	C4H3N2O10P7S6	[M+(37Cl)]-	647.628	684.594	-0.67																			0
684.594	758137	1454.64	24.244	1e-06	0.205055	0.715631	0.042956	-0.0180518	87	161	88	56	1026	28	0	1	0	0	C17H3P7S7	1	C17H3P7S7	[M+K-2H]-	647.644	684.593	0.9																			0
684.594	758137	1454.64	24.244	1e-06	0.205055	0.715631	0.042956	-0.0180518	87	161	88	56	1026	28	0	1	0	0	C7H2N4O6P6S7	1	C7H2N4O6P6S7	[M+K-2H]-	647.645	684.593	0.61																			0
684.594	758137	1454.64	24.244	1e-06	0.205055	0.715631	0.042956	-0.0180518	87	161	88	56	1026	28	0	1	0	0	C12H4O4P6S6	1	C12H4O4P6S6[NaCl]	[M+K-2H]-	647.645	684.593	0.5																			0
684.594	758137	1454.64	24.244	1e-06	0.205055	0.715631	0.042956	-0.0180518	87	161	88	56	1026	28	0	1	0	0	C5H5N2O9P5S8	1	C5H5N2O9P5S8	[M+K-2H]-	647.645	684.594	0.05																			0
684.594	758137	1454.64	24.244	1e-06	0.205055	0.715631	0.042956	-0.0180518	87	161	88	56	1026	28	0	1	0	0	C11HN2O5P3S8	1	C11HN2O5P3S8[NaCl]	[M+K-2H]-	647.645	684.594	-0.15																			0
684.594	758137	1454.64	24.244	1e-06	0.205055	0.715631	0.042956	-0.0180518	87	161	88	56	1026	28	0	1	0	0	C5H4N6O2P6S7	1	C5H4N6O2P6S7[NaCl]	[M+K-2H]-	647.645	684.594	-0.5																			0
684.594	758137	1454.64	24.244	1e-06	0.205055	0.715631	0.042956	-0.0180518	87	161	88	56	1026	28	0	1	0	0	C4H3N2O12P7S5	1	C4H3N2O12P7S5	[M+K-2H]-	647.645	684.594	-0.54																			0
684.594	758137	1454.64	24.244	1e-06	0.205055	0.715631	0.042956	-0.0180518	87	161	88	56	1026	28	0	1	0	0	C13HO7P5S7	1	C13HO7P5S7	[M+K-2H]-	647.646	684.594	-0.9																			0
684.594	758137	1454.64	24.244	1e-06	0.205055	0.715631	0.042956	-0.0180518	87	161	88	56	1026	28	0	1	0	0	C16HOP7S7	1	C16HOP7S7	[M+Cl]-	649.624	684.593	0.81																			0
684.594	758137	1454.64	24.244	1e-06	0.205055	0.715631	0.042956	-0.0180518	87	161	88	56	1026	28	0	1	0	0	C11H2O5P6S6	1	C11H2O5P6S6[NaCl]	[M+Cl]-	649.624	684.593	0.41																			0
684.594	758137	1454.64	24.244	1e-06	0.205055	0.715631	0.042956	-0.0180518	87	161	88	56	1026	28	0	1	0	0	C4H3N2O10P5S8	1	C4H3N2O10P5S8	[M+Cl]-	649.624	684.594	-0.04																			0
684.594	758137	1454.64	24.244	1e-06	0.205055	0.715631	0.042956	-0.0180518	87	161	88	56	1026	28	0	1	0	0	C4H2N6O3P6S7	1	C4H2N6O3P6S7[NaCl]	[M+Cl]-	649.625	684.594	-0.59																			0
684.594	758137	1454.64	24.244	1e-06	0.205055	0.715631	0.042956	-0.0180518	87	161	88	56	1026	28	0	1	0	0	C12H6P6S8	1	C12H6P6S8[NaCl]	[M+Cl]-	649.625	684.594	-0.86																			0
684.594	758137	1454.64	24.244	1e-06	0.205055	0.715631	0.042956	-0.0180518	87	161	88	56	1026	28	0	1	0	0	C4H5O11P7S5	1	C4H5O11P7S5[NaCl]	[M+Na-2H]-	663.619	684.593	0.52																			0
684.594	758137	1454.64	24.244	1e-06	0.205055	0.715631	0.042956	-0.0180518	87	161	88	56	1026	28	0	1	0	0	C8HN2O8P5S8	1	C8HN2O8P5S8	[M+Na-2H]-	663.619	684.593	0.27																			0
684.594	758137	1454.64	24.244	1e-06	0.205055	0.715631	0.042956	-0.0180518	87	161	88	56	1026	28	0	1	0	0	C5H9O6P7S7	1	C5H9O6P7S7[NaCl]	[M+Na-2H]-	663.619	684.594	-0.75																			0
684.594	758137	1454.64	24.244	1e-06	0.205055	0.715631	0.042956	-0.0180518	87	161	88	56	1026	28	0	1	0	0	C6H3N4O4P5S8	1	C6H3N4O4P5S8[NaCl]	[M+Na-2H]-	663.619	684.594	-0.84																			0
684.594	758137	1454.64	24.244	1e-06	0.205055	0.715631	0.042956	-0.0180518	87	161	88	56	1026	28	0	1	0	0	C5H2O14P6S6	1	C5H2O14P6S6	[M+Na-2H]-	663.619	684.594	-0.87																			0
684.594	758137	1454.64	24.244	1e-06	0.205055	0.715631	0.042956	-0.0180518	87	161	88	56	1026	28	0	1	0	0	C41H82N3OP	1	C41H82N3OP	[M+Na-2H]-	663.62	684.594	-0.99																			0
684.594	758137	1454.64	24.244	1e-06	0.205055	0.715631	0.042956	-0.0180518	87	161	88	56	1026	28	0	1	0	0	C5HN4O8P7S7	1	C5HN4O8P7S7	[M-H]-	685.6	684.593	0.77																			0
684.594	758137	1454.64	24.244	1e-06	0.205055	0.715631	0.042956	-0.0180518	87	161	88	56	1026	28	0	1	0	0	C10H3O6P7S6	1	C10H3O6P7S6[NaCl]	[M-H]-	685.6	684.593	0.67																			0
684.594	758137	1454.64	24.244	1e-06	0.205055	0.715631	0.042956	-0.0180518	87	161	88	56	1026	28	0	1	0	0	C44H79NO4	1	C44H79NO4	[M-H]-	685.601	684.594	-0.14																			0
684.594	758137	1454.64	24.244	1e-06	0.205055	0.715631	0.042956	-0.0180518	87	161	88	56	1026	28	0	1	0	0	C11H7OP7S8	1	C11H7OP7S8[NaCl]	[M-H]-	685.601	684.594	-0.6																			0
124.509	611400	1354.79	22.5798	6.9e-05	0.358986	0.483528	0.03101	-0.038616	412	162	1107	196	117	0	0	0	NA	0		0	0																								0
124.509	611400	1354.79	22.5798	6.9e-05	0.358986	0.483528	0.03101	-0.038616	412	162	1107	196	117	0	0	0	NA	0		0	0																							0
764.6	2556876	1308.78	21.813	6e-06	0.35094	2.0794	0.0265044	0.0425871	21	163	19	334	71	0	0	0	NA	0		0	0								22.5,41.9									37733777							0	13C to 763.59687
778.459	458799	1099.7	18.3283	2.9e-05	3.41877	1.78058	-0.0319357	0.0320242	345	164	696	177	232	2	1	0	NA	1	C36H65NO13	1	C36H65NO13	[M+Hac-H]-	719.446	778.459	-0.57				38.8									3733							['Erythromycin C']	+
778.459	458799	1099.7	18.3283	2.9e-05	3.41877	1.78058	-0.0319357	0.0320242	345	164	696	177	232	2	1	0	NA	1	C43H70NO7P	1	C43H70NO7P	[M+Cl]-	743.489	778.458	0.78				38.8									3733							['NA']	13C to 777.45569
591.556	1329499	1397.65	23.2941	1.8e-05	0.302155	0.528713	0.0344806	-0.0339174	261	165	585	134	198	0	0	0	NA	0		0	0								38									4093							0
591.556	1329499	1397.65	23.2941	1.8e-05	0.302155	0.528713	0.0344806	-0.0339174	261	165	585	134	198	2	0	1	0	0	C34H74N4O2	3	C34H74N4O2	[M+Na-2H]-	570.581	591.556	-0.24																			0
591.556	1329499	1397.65	23.2941	1.8e-05	0.302155	0.528713	0.0344806	-0.0339174	261	165	585	134	198	2	0	1	0	0	C32H68N10	4	C32H68N10	[M-H]-	592.563	591.556	0.23																			0
718.464	143993	1399.16	23.3193	3e-05	0.38472	0.471606	0.0251871	-0.0407573	359	166	2647	406	89	0	0	0	NA	0		0	0								57.8									3890							0
863.47	275273	1161.91	19.3652	0.019076	2.37736	2.01282	-0.0257927	0.0403576	362	167	2411	374	88	1	10	0	NA	1	C44H75O13P	2	C44H75O13P	[M+Na-2H]-	842.495	863.469	0.37								1.6									4313			['PI(15:0/20:5(5Z,8Z,11Z,14Z,17Z))', 'PI(15:1(9Z)/20:4(5Z,8Z,11Z,14Z))', 'PI(17:1(9Z)/18:4(6Z,9Z,12Z,15Z))', 'PI(17:2(9Z,12Z)/18:3(6Z,9Z,12Z))', 'PI(17:2(9Z,12Z)/18:3(9Z,12Z,15Z))', 'PI(18:3(6Z,9Z,12Z)/17:2(9Z,12Z))', 'PI(18:3(9Z,12Z,15Z)/17:2(9Z,12Z))', 'PI(18:4(6Z,9Z,12Z,15Z)/17:1(9Z))', 'PI(20:4(5Z,8Z,11Z,14Z)/15:1(9Z))', 'PI(20:5(5Z,8Z,11Z,14Z,17Z)/15:0)']
747.518	237226297	1261.29	21.0215	0	2.98795	1.96021	-0.0284347	0.0358686	518	168	1300	270	145	2	18	0	NA	1	C40H77O10P	1	C40H77O10P	[M-H]-	748.525	747.518	-0.42				40.4									3819							['LBPA(16:0/18:1(9Z))', 'PG(12:0/22:1(11Z))', 'PG(14:0/20:1(11Z))', 'PG(14:1(9Z)/20:0)', 'PG(15:0/19:1(9Z))', 'PG(15:1(9Z)/19:0)', 'PG(16:0/18:1(11Z))', 'PG(16:0/18:1(9Z))', 'PG(16:1(9Z)/18:0)', 'PG(17:0/17:1(9Z))', 'PG(17:1(9Z)/17:0)', 'PG(18:0/16:1(9Z))', 'PG(18:1(9Z)/16:0)', 'PG(19:0/15:1(9Z))', 'PG(19:1(9Z)/15:0)', 'PG(20:0/14:1(9Z))', 'PG(20:1(11Z)/14:0)', 'PG(22:1(11Z)/12:0)']	PG 34:1 (MSMS: 253, 255, 281, 283)
747.518	237226297	1261.29	21.0215	0	2.98795	1.96021	-0.0284347	0.0358686	518	168	1300	270	145	2	16	0	NA	1	C38H73O8P	1	C38H73O8P	[M+Hac-H]-	688.504	747.518	-0.42				40.4									3819							['PA(13:0/22:1(11Z))', 'PA(14:1(9Z)/21:0)', 'PA(15:0/20:1(11Z))', 'PA(15:1(9Z)/20:0)', 'PA(16:0/19:1(9Z))', 'PA(16:1(9Z)/19:0)', 'PA(17:0/18:1(9Z))', 'PA(17:1(9Z)/18:0)', 'PA(18:0/17:1(9Z))', 'PA(18:1(9Z)/17:0)', 'PA(19:0/16:1(9Z))', 'PA(19:1(9Z)/16:0)', 'PA(20:0/15:1(9Z))', 'PA(20:1(11Z)/15:0)', 'PA(21:0/14:1(9Z))', 'PA(22:1(11Z)/13:0)']	PG 34:1 (MSMS: 253, 255, 281, 283)
765.604	631628	1309.25	21.8208	1.1e-05	0.415503	2.1186	0.0231171	0.0444903	19	169	24	524	50	1	3	0	NA	1	C49H82O6	1	C49H82O6	[M-H]-	766.611	765.604	0.35				22.5									3773							['TG(12:0/12:0/22:6(4Z,7Z,10Z,13Z,16Z,19Z))[iso3]', 'TG(12:0/14:1(9Z)/20:5(5Z,8Z,11Z,14Z,17Z))[iso6]', 'TG(14:1(9Z)/14:1(9Z)/18:4(6Z,9Z,12Z,15Z))[iso3]']	13C2 of 763.59687
1190.1	1381586	1378.04	22.9673	7e-06	0.281558	0.547439	0.0348492	-0.0322326	234	170	487	130	205	0	0	0	NA	0		0	0								74.8									2901							0
608.42	544947	1181.22	19.6869	0.010452	2.09698	2.07858	-0.0198005	0.0415635	254	171	4576	763	82	0	0	0	NA	0		0	0								18									4071							0
608.42	544947	1181.22	19.6869	0.010452	2.09698	2.07858	-0.0198005	0.0415635	254	171	4576	763	82	51	0	1	0	0	C31H56N3O3P	1	C31H56N3O3P	[M+Hac-H]-	549.406	608.42	0.93				18									441						0
608.42	544947	1181.22	19.6869	0.010452	2.09698	2.07858	-0.0198005	0.0415635	254	171	4576	763	82	51	0	1	0	0	C30H61O4PS	1	C29(13C)H61O4PS	[M+Hac-H]-	549.406	608.42	0.53				18									441						0
608.42	544947	1181.22	19.6869	0.010452	2.09698	2.07858	-0.0198005	0.0415635	254	171	4576	763	82	51	0	1	0	0	C29H59NO6S	1	C29H59NO6S	[M+Hac-H]-	549.406	608.42	0.3				18									441						0
608.42	544947	1181.22	19.6869	0.010452	2.09698	2.07858	-0.0198005	0.0415635	254	171	4576	763	82	51	0	1	0	0	C24H56N9OPS	1	C24H56N9OPS	[M+Hac-H]-	549.407	608.42	-0.2				18									441						0
608.42	544947	1181.22	19.6869	0.010452	2.09698	2.07858	-0.0198005	0.0415635	254	171	4576	763	82	51	0	1	0	0	C28H56N2O8	2	C27(13C)H56N2O8	[M+Hac-H]-	549.407	608.421	-0.87				18									441						0
608.42	544947	1181.22	19.6869	0.010452	2.09698	2.07858	-0.0198005	0.0415635	254	171	4576	763	82	51	0	1	0	0	C27H57N9O4	3	C27H57N9O4	[M+(37Cl)]-	571.453	608.42	0.9				18									441						0
608.42	544947	1181.22	19.6869	0.010452	2.09698	2.07858	-0.0198005	0.0415635	254	171	4576	763	82	51	0	1	0	0	C35H61N3OS	2	C35H61N3OS	[M+(37Cl)]-	571.454	608.42	0.6				18									441						0
608.42	544947	1181.22	19.6869	0.010452	2.09698	2.07858	-0.0198005	0.0415635	254	171	4576	763	82	51	0	1	0	0	C31H64N2O3	1	C30(13C)H64N2O3[NaCl]	[M+(37Cl)]-	571.454	608.42	0.37				18									441						0
608.42	544947	1181.22	19.6869	0.010452	2.09698	2.07858	-0.0198005	0.0415635	254	171	4576	763	82	51	0	1	0	0	C34H66O2S2	2	C33(13C)H66O2S2	[M+(37Cl)]-	571.454	608.42	0.2				18									441						0
608.42	544947	1181.22	19.6869	0.010452	2.09698	2.07858	-0.0198005	0.0415635	254	171	4576	763	82	51	0	1	0	0	C21H59N14PS	2	C20(13C)H59N14PS	[M+(37Cl)]-	571.454	608.42	0				18									441						0
608.42	544947	1181.22	19.6869	0.010452	2.09698	2.07858	-0.0198005	0.0415635	254	171	4576	763	82	51	0	1	0	0	C20H57N15O2S	2	C20H57N15O2S	[M+(37Cl)]-	571.454	608.42	-0.23				18									441						0
608.42	544947	1181.22	19.6869	0.010452	2.09698	2.07858	-0.0198005	0.0415635	254	171	4576	763	82	51	0	1	0	0	C25H59N11	1	C25H59N11[NaCl]	[M+(37Cl)]-	571.454	608.421	-0.35				18									441						0
608.42	544947	1181.22	19.6869	0.010452	2.09698	2.07858	-0.0198005	0.0415635	254	171	4576	763	82	51	0	1	0	0	C34H58N4O3	2	C33(13C)H58N4O3	[M+(37Cl)]-	571.454	608.421	-0.57				18									441						0
608.42	544947	1181.22	19.6869	0.010452	2.09698	2.07858	-0.0198005	0.0415635	254	171	4576	763	82	51	0	1	0	0	C36H63N2OP	1	C35(13C)H63N2OP	[M+K-2H]-	571.471	608.42	0.97				18									441						0
608.42	544947	1181.22	19.6869	0.010452	2.09698	2.07858	-0.0198005	0.0415635	254	171	4576	763	82	51	0	1	0	0	C35H61N3O3	1	C35H61N3O3	[M+K-2H]-	571.471	608.42	0.74				18									441						0
608.42	544947	1181.22	19.6869	0.010452	2.09698	2.07858	-0.0198005	0.0415635	254	171	4576	763	82	51	0	1	0	0	C34H66O4S	1	C33(13C)H66O4S	[M+K-2H]-	571.472	608.42	0.34				18									441						0
608.42	544947	1181.22	19.6869	0.010452	2.09698	2.07858	-0.0198005	0.0415635	254	171	4576	763	82	51	0	1	0	0	C21H59N14O2P	2	C20(13C)H59N14O2P	[M+K-2H]-	571.472	608.42	0.14				18									441						0
608.42	544947	1181.22	19.6869	0.010452	2.09698	2.07858	-0.0198005	0.0415635	254	171	4576	763	82	51	0	1	0	0	C20H57N15O4	1	C20H57N15O4	[M+K-2H]-	571.472	608.42	-0.08				18									441						0
608.42	544947	1181.22	19.6869	0.010452	2.09698	2.07858	-0.0198005	0.0415635	254	171	4576	763	82	51	0	1	0	0	C28H61N9OS	1	C28H61N9OS	[M+K-2H]-	571.472	608.421	-0.39				18									441						0
608.42	544947	1181.22	19.6869	0.010452	2.09698	2.07858	-0.0198005	0.0415635	254	171	4576	763	82	51	0	1	0	0	C32H68N2S	2	C31(13C)H68N2S[NaCl]	[M+K-2H]-	571.472	608.421	-0.91				18									441						0
608.42	544947	1181.22	19.6869	0.010452	2.09698	2.07858	-0.0198005	0.0415635	254	171	4576	763	82	51	0	1	0	0	C35H61N2O2P	1	C34(13C)H61N2O2P	[M+Cl]-	573.45	608.42	0.87				18									441						0
608.42	544947	1181.22	19.6869	0.010452	2.09698	2.07858	-0.0198005	0.0415635	254	171	4576	763	82	51	0	1	0	0	C34H59N3O4	1	C34H59N3O4	[M+Cl]-	573.451	608.42	0.64				18									441						0
608.42	544947	1181.22	19.6869	0.010452	2.09698	2.07858	-0.0198005	0.0415635	254	171	4576	763	82	51	0	1	0	0	C33H64O5S	2	C32(13C)H64O5S	[M+Cl]-	573.451	608.42	0.24				18									441						0
608.42	544947	1181.22	19.6869	0.010452	2.09698	2.07858	-0.0198005	0.0415635	254	171	4576	763	82	51	0	1	0	0	C20H57N14O3P	2	C19(13C)H57N14O3P	[M+Cl]-	573.451	608.42	0.04				18									441						0
608.42	544947	1181.22	19.6869	0.010452	2.09698	2.07858	-0.0198005	0.0415635	254	171	4576	763	82	51	0	1	0	0	C19H55N15O5	1	C19H55N15O5	[M+Cl]-	573.451	608.42	-0.18				18									441						0
608.42	544947	1181.22	19.6869	0.010452	2.09698	2.07858	-0.0198005	0.0415635	254	171	4576	763	82	51	0	1	0	0	C28H61N8PS	2	C27(13C)H61N8PS	[M+Cl]-	573.451	608.421	-0.26				18									441						0
608.42	544947	1181.22	19.6869	0.010452	2.09698	2.07858	-0.0198005	0.0415635	254	171	4576	763	82	51	0	1	0	0	C27H59N9O2S	1	C27H59N9O2S	[M+Cl]-	573.451	608.421	-0.48				18									441						0
608.42	544947	1181.22	19.6869	0.010452	2.09698	2.07858	-0.0198005	0.0415635	254	171	4576	763	82	51	0	1	0	0	C32H61N5	1	C32H61N5[NaCl]	[M+Cl]-	573.451	608.421	-0.61				18									441						0
608.42	544947	1181.22	19.6869	0.010452	2.09698	2.07858	-0.0198005	0.0415635	254	171	4576	763	82	51	0	1	0	0	C38H57N3O2	1	C38H57N3O2	[M+Na-2H]-	587.445	608.42	0.99				18									441						0
608.42	544947	1181.22	19.6869	0.010452	2.09698	2.07858	-0.0198005	0.0415635	254	171	4576	763	82	51	0	1	0	0	C29H58N6O6	1	C28(13C)H58N6O6	[M+Na-2H]-	587.445	608.42	0.89				18									441						0
608.42	544947	1181.22	19.6869	0.010452	2.09698	2.07858	-0.0198005	0.0415635	254	171	4576	763	82	51	0	1	0	0	C28H63N7S	1	C28H63N7S[NaCl]	[M+Na-2H]-	587.445	608.42	0.81				18									441						0
608.42	544947	1181.22	19.6869	0.010452	2.09698	2.07858	-0.0198005	0.0415635	254	171	4576	763	82	51	0	1	0	0	C37H62O3S	1	C36(13C)H62O3S	[M+Na-2H]-	587.445	608.42	0.59				18									441						0
608.42	544947	1181.22	19.6869	0.010452	2.09698	2.07858	-0.0198005	0.0415635	254	171	4576	763	82	51	0	1	0	0	C24H55N14OP	1	C23(13C)H55N14OP	[M+Na-2H]-	587.445	608.42	0.39				18									441						0
608.42	544947	1181.22	19.6869	0.010452	2.09698	2.07858	-0.0198005	0.0415635	254	171	4576	763	82	51	0	1	0	0	C31H65N4P3	2	C30(13C)H65N4P3	[M+Na-2H]-	587.446	608.42	0.19				18									441						0
608.42	544947	1181.22	19.6869	0.010452	2.09698	2.07858	-0.0198005	0.0415635	254	171	4576	763	82	51	0	1	0	0	C23H53N15O3	1	C23H53N15O3	[M+Na-2H]-	587.446	608.42	0.17				18									441						0
608.42	544947	1181.22	19.6869	0.010452	2.09698	2.07858	-0.0198005	0.0415635	254	171	4576	763	82	51	0	1	0	0	C30H63N5O2P2	1	C30H63N5O2P2	[M+Na-2H]-	587.446	608.42	-0.03				18									441						0
608.42	544947	1181.22	19.6869	0.010452	2.09698	2.07858	-0.0198005	0.0415635	254	171	4576	763	82	51	0	1	0	0	C31H57N9S	1	C31H57N9S	[M+Na-2H]-	587.446	608.42	-0.13				18									441						0
608.42	544947	1181.22	19.6869	0.010452	2.09698	2.07858	-0.0198005	0.0415635	254	171	4576	763	82	51	0	1	0	0	C22H58N12O4S	2	C21(13C)H58N12O4S	[M+Na-2H]-	587.446	608.42	-0.24				18									441						0
608.42	544947	1181.22	19.6869	0.010452	2.09698	2.07858	-0.0198005	0.0415635	254	171	4576	763	82	51	0	1	0	0	C27H60N8O2	2	C26(13C)H60N8O2[NaCl]	[M+Na-2H]-	587.446	608.421	-0.36				18									441						0
608.42	544947	1181.22	19.6869	0.010452	2.09698	2.07858	-0.0198005	0.0415635	254	171	4576	763	82	51	0	1	0	0	C30H62N6OS2	2	C29(13C)H62N6OS2	[M+Na-2H]-	587.446	608.421	-0.54				18									441						0
608.42	544947	1181.22	19.6869	0.010452	2.09698	2.07858	-0.0198005	0.0415635	254	171	4576	763	82	51	0	1	0	0	C33H60N3O5P	1	C33H60N3O5P	[M-H]-	609.427	608.42	0.93				18									441						0
608.42	544947	1181.22	19.6869	0.010452	2.09698	2.07858	-0.0198005	0.0415635	254	171	4576	763	82	51	0	1	0	0	C32H65O6PS	1	C31(13C)H65O6PS	[M-H]-	609.427	608.42	0.53				18									441						0
608.42	544947	1181.22	19.6869	0.010452	2.09698	2.07858	-0.0198005	0.0415635	254	171	4576	763	82	51	0	1	0	0	C28H57N11P2	1	C28H57N11P2	[M-H]-	609.427	608.42	0.43				18									441						0
608.42	544947	1181.22	19.6869	0.010452	2.09698	2.07858	-0.0198005	0.0415635	254	171	4576	763	82	51	0	1	0	0	C31H63NO8S	1	C31H63NO8S	[M-H]-	609.427	608.42	0.3				18									441						0
608.42	544947	1181.22	19.6869	0.010452	2.09698	2.07858	-0.0198005	0.0415635	254	171	4576	763	82	51	0	1	0	0	C25H54N14	2	C24(13C)H54N14[NaCl]	[M-H]-	609.428	608.42	0.1				18									441						0
608.42	544947	1181.22	19.6869	0.010452	2.09698	2.07858	-0.0198005	0.0415635	254	171	4576	763	82	51	0	1	0	0	C27H62N8OP2S	2	C26(13C)H62N8OP2S	[M-H]-	609.428	608.42	0.03				18									441						0
608.42	544947	1181.22	19.6869	0.010452	2.09698	2.07858	-0.0198005	0.0415635	254	171	4576	763	82	51	0	1	0	0	C26H60N9O3PS	1	C26H60N9O3PS	[M-H]-	609.428	608.42	-0.2				18									441						0
608.42	544947	1181.22	19.6869	0.010452	2.09698	2.07858	-0.0198005	0.0415635	254	171	4576	763	82	51	0	1	0	0	C31H62N5OP	1	C31H62N5OP[NaCl]	[M-H]-	609.428	608.421	-0.32				18									441						0
608.42	544947	1181.22	19.6869	0.010452	2.09698	2.07858	-0.0198005	0.0415635	254	171	4576	763	82	51	0	1	0	0	C34H64N3PS2	1	C34H64N3PS2	[M-H]-	609.428	608.421	-0.5				18									441						0
608.42	544947	1181.22	19.6869	0.010452	2.09698	2.07858	-0.0198005	0.0415635	254	171	4576	763	82	51	0	1	0	0	C30H60N2O10	2	C29(13C)H60N2O10	[M-H]-	609.428	608.421	-0.87				18									441						0
608.42	544947	1181.22	19.6869	0.010452	2.09698	2.07858	-0.0198005	0.0415635	254	171	4576	763	82	51	0	1	0	0	C33H69OPS3	2	C32(13C)H69OPS3	[M-H]-	609.428	608.421	-0.9				18									441						0
749.524	27168008	1260.56	21.0094	0	2.93736	1.96016	-0.0280187	0.0359092	545	172	1387	282	142	0	0	0	NA	0		0	0								18.2,23.4									38133816							0	13C2 to 747.51785
904.87	600120	1457.35	24.2892	5e-06	0.17864	0.89159	0.0463861	-0.00578205	52	173	29	37	3305	0	0	0	NA	0		0	0																								0	n.i.
852.634	233689	1413.34	23.5557	2.3e-05	0.282483	0.553659	0.0340098	-0.0319928	268	174	551	140	252	0	0	0	NA	0		0	0																								0
148.723	163384	1421.66	23.6944	1e-06	0.249113	0.588863	0.0358844	-0.0285802	205	175	339	119	322	0	0	0	NA	0		0	0																								0
148.723	163384	1421.66	23.6944	1e-06	0.249113	0.588863	0.0358844	-0.0285802	205	175	339	119	322	0	0	0	NA	0		0	0																							0
777.456	1076074	1099.7	18.3283	2.3e-05	3.39051	1.78436	-0.0314128	0.0316705	363	176	724	186	246	1	7	0	NA	1	C39H71O13P	1	C39H71O13P	[M-H]-	778.463	777.456	-0.34				38.8									3733							['PI(12:0/18:2(9Z,12Z))', 'PI(13:0/17:2(9Z,12Z))', 'PI(14:1(9Z)/16:1(9Z))', 'PI(15:1(9Z)/15:1(9Z))', 'PI(16:1(9Z)/14:1(9Z))', 'PI(17:2(9Z,12Z)/13:0)', 'PI(18:2(9Z,12Z)/12:0)']	PI 30:2
710.66	1603526	1506.07	25.1011	1e-06	0.200023	0.724144	0.0421974	-0.0169103	91	177	90	61	1132	0	0	0	NA	0		0	0																								0
637.562	1329084	1393.84	23.2306	1.3e-05	0.32104	0.503406	0.031311	-0.0360542	386	178	916	188	161	0	0	0	NA	0		0	0																								0
637.562	1329084	1393.84	23.2306	1.3e-05	0.32104	0.503406	0.031311	-0.0360542	386	178	916	188	161	5	0	1	0	0	C40H76N2O	1	C40H76N2O	[M+(37Cl)]-	600.596	637.562	-0.4																			0
637.562	1329084	1393.84	23.2306	1.3e-05	0.32104	0.503406	0.031311	-0.0360542	386	178	916	188	161	5	0	1	0	0	C7H4NP7S7	1	C7H4NP7S7[NaCl]	[M+K-2H]-	600.614	637.562	-0.77																			0
637.562	1329084	1393.84	23.2306	1.3e-05	0.32104	0.503406	0.031311	-0.0360542	386	178	916	188	161	5	0	1	0	0	C41H79P	1	C41H79P	[M+Cl]-	602.592	637.561	0.97																			0
637.562	1329084	1393.84	23.2306	1.3e-05	0.32104	0.503406	0.031311	-0.0360542	386	178	916	188	161	5	0	1	0	0	C6H2NOP7S7	1	C6H2NOP7S7[NaCl]	[M+Cl]-	602.593	637.563	-0.86																			0
637.562	1329084	1393.84	23.2306	1.3e-05	0.32104	0.503406	0.031311	-0.0360542	386	178	916	188	161	5	0	1	0	0	C35H76N4O4	1	C35H76N4O4	[M+Na-2H]-	616.587	637.561	1																			0
819.498	546177	1251.42	20.857	0	0.29539	0.55528	0.0326354	-0.0322473	296	179	653	162	208	1	2	0	NA	1	C40H79O12P	3	C40H79O12P	[M+(37Cl)]-	782.531	819.497	0.76																				['PI(O-16:0/15:0)', 'PI(O-18:0/13:0)']	no - 13C to 818.494 (nol) (NaOAc+736.492 (nol))
708.462	828660	1195.89	19.9315	0	0.292954	0.547878	0.0326493	-0.0328712	292	180	676	161	190	1	6	0	NA	1	C39H68NO8P	1	C39H68NO8P	[M-H]-	709.468	708.461	0.89																				['PE(14:0/20:5(5Z,8Z,11Z,14Z,17Z))', 'PE(14:1(9Z)/20:4(5Z,8Z,11Z,14Z))', 'PE(16:1(9Z)/18:4(6Z,9Z,12Z,15Z))', 'PE(18:4(6Z,9Z,12Z,15Z)/16:1(9Z))', 'PE(20:4(5Z,8Z,11Z,14Z)/14:1(9Z))', 'PE(20:5(5Z,8Z,11Z,14Z,17Z)/14:0)']	PE 34:5
999.466	212004	1156.67	19.2778	0.007113	2.56025	2.01461	-0.0247201	0.0400812	402	181	2710	438	98	0	0	0	NA	0		0	0								32.3									3195							0
748.521	105463636	1261.29	21.0215	0	2.91965	1.94532	-0.0278475	0.035504	565	182	1381	285	149	0	0	0	NA	0		0	0								23.4,40.4									38163819							0	13C to 747.51785
718.539	10573992	1375.24	22.9207	0	2.72547	2.02477	-0.0260094	0.0374048	444	183	1954	360	119	1	25	0	NA	1	C39H78NO8P	2	C39H78NO8P	[M-H]-	719.547	718.539	-0.07						0.5		3.1							4891		4474			['PC(10:0/21:0)', 'PC(11:0/20:0)', 'PC(12:0/19:0)', 'PC(13:0/18:0)', 'PC(14:0/17:0)', 'PC(15:0/16:0)', 'PC(16:0/15:0)', 'PC(17:0/14:0)', 'PC(18:0/13:0)', 'PC(19:0/12:0)', 'PC(20:0/11:0)', 'PC(21:0/10:0)', 'PC(9:0/22:0)', 'PE(12:0/22:0)', 'PE(13:0/21:0)', 'PE(14:0/20:0)', 'PE(15:0/19:0)', 'PE(16:0/18:0)', 'PE(17:0/17:0)', 'PE(18:0/16:0)', 'PE(19:0/15:0)', 'PE(20:0/14:0)', 'PE(21:0/13:0)', 'PE(22:0…	PE 34:0 (MSMS C16:0, C18:0; C18:1, C14:0, C20:0)
1087.73	221864	1402	23.3666	0	0.351726	0.523295	0.0283409	-0.0370362	510	184	1436	272	137	0	0	0	NA	0		0	0								53.9									3014							0
636.452	2055189	1239.66	20.661	7e-06	2.68262	1.95462	-0.0263228	0.0372831	559	185	1869	344	143	0	0	0	NA	0		0	0								14.3,20.1									40484049							0
636.452	2055189	1239.66	20.661	7e-06	2.68262	1.95462	-0.0263228	0.0372831	559	185	1869	344	143	52	0	1	0	0	C34H62N2OP2	1	C33(13C)H62N2OP2	[M+Hac-H]-	577.437	636.451	0.88				14.3,20.1									420421						0
636.452	2055189	1239.66	20.661	7e-06	2.68262	1.95462	-0.0263228	0.0372831	559	185	1869	344	143	52	0	1	0	0	C33H60N3O3P	2	C33H60N3O3P	[M+Hac-H]-	577.437	636.451	0.67				14.3,20.1									420421						0
636.452	2055189	1239.66	20.661	7e-06	2.68262	1.95462	-0.0263228	0.0372831	559	185	1869	344	143	52	0	1	0	0	C32H65O4PS	1	C31(13C)H65O4PS	[M+Hac-H]-	577.437	636.451	0.29				14.3,20.1									420421						0
636.452	2055189	1239.66	20.661	7e-06	2.68262	1.95462	-0.0263228	0.0372831	559	185	1869	344	143	52	0	1	0	0	C31H63NO6S	2	C31H63NO6S	[M+Hac-H]-	577.438	636.451	0.07				14.3,20.1									420421						0
636.452	2055189	1239.66	20.661	7e-06	2.68262	1.95462	-0.0263228	0.0372831	559	185	1869	344	143	52	0	1	0	0	C26H60N9OPS	1	C26H60N9OPS	[M+Hac-H]-	577.438	636.452	-0.41				14.3,20.1									420421						0
636.452	2055189	1239.66	20.661	7e-06	2.68262	1.95462	-0.0263228	0.0372831	559	185	1869	344	143	52	0	1	0	0	C30H63N8O2P	1	C29(13C)H63N8O2P	[M+(37Cl)]-	599.485	636.451	0.85				14.3,20.1									420421						0
636.452	2055189	1239.66	20.661	7e-06	2.68262	1.95462	-0.0263228	0.0372831	559	185	1869	344	143	52	0	1	0	0	C29H61N9O4	2	C29H61N9O4	[M+(37Cl)]-	599.485	636.451	0.64				14.3,20.1									420421						0
636.452	2055189	1239.66	20.661	7e-06	2.68262	1.95462	-0.0263228	0.0372831	559	185	1869	344	143	52	0	1	0	0	C37H65N3OS	2	C37H65N3OS	[M+(37Cl)]-	599.485	636.451	0.35				14.3,20.1									420421						0
636.452	2055189	1239.66	20.661	7e-06	2.68262	1.95462	-0.0263228	0.0372831	559	185	1869	344	143	52	0	1	0	0	C33H68N2O3	3	C32(13C)H68N2O3[NaCl]	[M+(37Cl)]-	599.485	636.451	0.14				14.3,20.1									420421						0
636.452	2055189	1239.66	20.661	7e-06	2.68262	1.95462	-0.0263228	0.0372831	559	185	1869	344	143	52	0	1	0	0	C36H70O2S2	3	C35(13C)H70O2S2	[M+(37Cl)]-	599.485	636.452	-0.03				14.3,20.1									420421						0
636.452	2055189	1239.66	20.661	7e-06	2.68262	1.95462	-0.0263228	0.0372831	559	185	1869	344	143	52	0	1	0	0	C23H63N14PS	3	C22(13C)H63N14PS	[M+(37Cl)]-	599.485	636.452	-0.22				14.3,20.1									420421						0
636.452	2055189	1239.66	20.661	7e-06	2.68262	1.95462	-0.0263228	0.0372831	559	185	1869	344	143	52	0	1	0	0	C22H61N15O2S	1	C22H61N15O2S	[M+(37Cl)]-	599.485	636.452	-0.44				14.3,20.1									420421						0
636.452	2055189	1239.66	20.661	7e-06	2.68262	1.95462	-0.0263228	0.0372831	559	185	1869	344	143	52	0	1	0	0	C27H63N11	1	C27H63N11[NaCl]	[M+(37Cl)]-	599.485	636.452	-0.56				14.3,20.1									420421						0
636.452	2055189	1239.66	20.661	7e-06	2.68262	1.95462	-0.0263228	0.0372831	559	185	1869	344	143	52	0	1	0	0	C36H62N4O3	3	C35(13C)H62N4O3	[M+(37Cl)]-	599.486	636.452	-0.77				14.3,20.1									420421						0
636.452	2055189	1239.66	20.661	7e-06	2.68262	1.95462	-0.0263228	0.0372831	559	185	1869	344	143	52	0	1	0	0	C38H67N2OP	1	C37(13C)H67N2OP	[M+K-2H]-	599.502	636.451	0.7				14.3,20.1									420421						0
636.452	2055189	1239.66	20.661	7e-06	2.68262	1.95462	-0.0263228	0.0372831	559	185	1869	344	143	52	0	1	0	0	C37H65N3O3	2	C37H65N3O3	[M+K-2H]-	599.503	636.451	0.49				14.3,20.1									420421						0
636.452	2055189	1239.66	20.661	7e-06	2.68262	1.95462	-0.0263228	0.0372831	559	185	1869	344	143	52	0	1	0	0	C36H70O4S	2	C35(13C)H70O4S	[M+K-2H]-	599.503	636.451	0.1				14.3,20.1									420421						0
636.452	2055189	1239.66	20.661	7e-06	2.68262	1.95462	-0.0263228	0.0372831	559	185	1869	344	143	52	0	1	0	0	C23H63N14O2P	2	C22(13C)H63N14O2P	[M+K-2H]-	599.503	636.452	-0.09				14.3,20.1									420421						0
636.452	2055189	1239.66	20.661	7e-06	2.68262	1.95462	-0.0263228	0.0372831	559	185	1869	344	143	52	0	1	0	0	C22H61N15O4	1	C22H61N15O4	[M+K-2H]-	599.503	636.452	-0.3				14.3,20.1									420421						0
636.452	2055189	1239.66	20.661	7e-06	2.68262	1.95462	-0.0263228	0.0372831	559	185	1869	344	143	52	0	1	0	0	C30H65N9OS	1	C30H65N9OS	[M+K-2H]-	599.503	636.452	-0.59				14.3,20.1									420421						0
636.452	2055189	1239.66	20.661	7e-06	2.68262	1.95462	-0.0263228	0.0372831	559	185	1869	344	143	52	0	1	0	0	C37H65N2O2P	1	C36(13C)H65N2O2P	[M+Cl]-	601.482	636.451	0.61				14.3,20.1									420421						0
636.452	2055189	1239.66	20.661	7e-06	2.68262	1.95462	-0.0263228	0.0372831	559	185	1869	344	143	52	0	1	0	0	C36H63N3O4	2	C36H63N3O4	[M+Cl]-	601.482	636.451	0.4				14.3,20.1									420421						0
636.452	2055189	1239.66	20.661	7e-06	2.68262	1.95462	-0.0263228	0.0372831	559	185	1869	344	143	52	0	1	0	0	C35H68O5S	2	C34(13C)H68O5S	[M+Cl]-	601.482	636.452	0.01				14.3,20.1									420421						0
636.452	2055189	1239.66	20.661	7e-06	2.68262	1.95462	-0.0263228	0.0372831	559	185	1869	344	143	52	0	1	0	0	C22H61N14O3P	2	C21(13C)H61N14O3P	[M+Cl]-	601.482	636.452	-0.18				14.3,20.1									420421						0
636.452	2055189	1239.66	20.661	7e-06	2.68262	1.95462	-0.0263228	0.0372831	559	185	1869	344	143	52	0	1	0	0	C21H59N15O5	1	C21H59N15O5	[M+Cl]-	601.482	636.452	-0.4				14.3,20.1									420421						0
636.452	2055189	1239.66	20.661	7e-06	2.68262	1.95462	-0.0263228	0.0372831	559	185	1869	344	143	52	0	1	0	0	C30H65N8PS	2	C29(13C)H65N8PS	[M+Cl]-	601.482	636.452	-0.47				14.3,20.1									420421						0
636.452	2055189	1239.66	20.661	7e-06	2.68262	1.95462	-0.0263228	0.0372831	559	185	1869	344	143	52	0	1	0	0	C29H63N9O2S	1	C29H63N9O2S	[M+Cl]-	601.483	636.452	-0.68				14.3,20.1									420421						0
636.452	2055189	1239.66	20.661	7e-06	2.68262	1.95462	-0.0263228	0.0372831	559	185	1869	344	143	52	0	1	0	0	C34H65N5	2	C34H65N5[NaCl]	[M+Cl]-	601.483	636.452	-0.8				14.3,20.1									420421						0
636.452	2055189	1239.66	20.661	7e-06	2.68262	1.95462	-0.0263228	0.0372831	559	185	1869	344	143	52	0	1	0	0	C41H63N2P	1	C40(13C)H63N2P	[M+Na-2H]-	615.476	636.451	0.94				14.3,20.1									420421						0
636.452	2055189	1239.66	20.661	7e-06	2.68262	1.95462	-0.0263228	0.0372831	559	185	1869	344	143	52	0	1	0	0	C40H61N3O2	2	C40H61N3O2	[M+Na-2H]-	615.476	636.451	0.73				14.3,20.1									420421						0
636.452	2055189	1239.66	20.661	7e-06	2.68262	1.95462	-0.0263228	0.0372831	559	185	1869	344	143	52	0	1	0	0	C31H62N6O6	1	C30(13C)H62N6O6	[M+Na-2H]-	615.476	636.451	0.63				14.3,20.1									420421						0
636.452	2055189	1239.66	20.661	7e-06	2.68262	1.95462	-0.0263228	0.0372831	559	185	1869	344	143	52	0	1	0	0	C30H67N7S	2	C30H67N7S[NaCl]	[M+Na-2H]-	615.476	636.451	0.56				14.3,20.1									420421						0
636.452	2055189	1239.66	20.661	7e-06	2.68262	1.95462	-0.0263228	0.0372831	559	185	1869	344	143	52	0	1	0	0	C39H66O3S	1	C38(13C)H66O3S	[M+Na-2H]-	615.477	636.451	0.34				14.3,20.1									420421						0
636.452	2055189	1239.66	20.661	7e-06	2.68262	1.95462	-0.0263228	0.0372831	559	185	1869	344	143	52	0	1	0	0	C26H59N14OP	2	C25(13C)H59N14OP	[M+Na-2H]-	615.477	636.451	0.15				14.3,20.1									420421						0
636.452	2055189	1239.66	20.661	7e-06	2.68262	1.95462	-0.0263228	0.0372831	559	185	1869	344	143	52	0	1	0	0	C33H69N4P3	2	C32(13C)H69N4P3	[M+Na-2H]-	615.477	636.452	-0.04				14.3,20.1									420421						0
636.452	2055189	1239.66	20.661	7e-06	2.68262	1.95462	-0.0263228	0.0372831	559	185	1869	344	143	52	0	1	0	0	C25H57N15O3	2	C25H57N15O3	[M+Na-2H]-	615.477	636.452	-0.06				14.3,20.1									420421						0
636.452	2055189	1239.66	20.661	7e-06	2.68262	1.95462	-0.0263228	0.0372831	559	185	1869	344	143	52	0	1	0	0	C32H67N5O2P2	1	C32H67N5O2P2	[M+Na-2H]-	615.477	636.452	-0.25				14.3,20.1									420421						0
636.452	2055189	1239.66	20.661	7e-06	2.68262	1.95462	-0.0263228	0.0372831	559	185	1869	344	143	52	0	1	0	0	C33H61N9S	1	C33H61N9S	[M+Na-2H]-	615.477	636.452	-0.35				14.3,20.1									420421						0
636.452	2055189	1239.66	20.661	7e-06	2.68262	1.95462	-0.0263228	0.0372831	559	185	1869	344	143	52	0	1	0	0	C24H62N12O4S	2	C23(13C)H62N12O4S	[M+Na-2H]-	615.477	636.452	-0.45				14.3,20.1									420421						0
636.452	2055189	1239.66	20.661	7e-06	2.68262	1.95462	-0.0263228	0.0372831	559	185	1869	344	143	52	0	1	0	0	C29H64N8O2	2	C28(13C)H64N8O2[NaCl]	[M+Na-2H]-	615.477	636.452	-0.56				14.3,20.1									420421						0
636.452	2055189	1239.66	20.661	7e-06	2.68262	1.95462	-0.0263228	0.0372831	559	185	1869	344	143	52	0	1	0	0	C32H66N6OS2	2	C31(13C)H66N6OS2	[M+Na-2H]-	615.477	636.452	-0.73				14.3,20.1									420421						0
636.452	2055189	1239.66	20.661	7e-06	2.68262	1.95462	-0.0263228	0.0372831	559	185	1869	344	143	52	0	1	0	0	C36H66N2O3P2	1	C35(13C)H66N2O3P2	[M-H]-	637.458	636.451	0.88				14.3,20.1									420421						0
636.452	2055189	1239.66	20.661	7e-06	2.68262	1.95462	-0.0263228	0.0372831	559	185	1869	344	143	52	0	1	0	0	C37H60N6OS	1	C36(13C)H60N6OS	[M-H]-	637.458	636.451	0.79				14.3,20.1									420421						0
636.452	2055189	1239.66	20.661	7e-06	2.68262	1.95462	-0.0263228	0.0372831	559	185	1869	344	143	52	0	1	0	0	C35H64N3O5P	2	C35H64N3O5P	[M-H]-	637.458	636.451	0.67				14.3,20.1									420421						0
636.452	2055189	1239.66	20.661	7e-06	2.68262	1.95462	-0.0263228	0.0372831	559	185	1869	344	143	52	0	1	0	0	C34H69O6PS	1	C33(13C)H69O6PS	[M-H]-	637.459	636.451	0.29				14.3,20.1									420421						0
636.452	2055189	1239.66	20.661	7e-06	2.68262	1.95462	-0.0263228	0.0372831	559	185	1869	344	143	52	0	1	0	0	C30H61N11P2	2	C30H61N11P2	[M-H]-	637.459	636.451	0.19				14.3,20.1									420421						0
636.452	2055189	1239.66	20.661	7e-06	2.68262	1.95462	-0.0263228	0.0372831	559	185	1869	344	143	52	0	1	0	0	C33H67NO8S	2	C33H67NO8S	[M-H]-	637.459	636.451	0.07				14.3,20.1									420421						0
636.452	2055189	1239.66	20.661	7e-06	2.68262	1.95462	-0.0263228	0.0372831	559	185	1869	344	143	52	0	1	0	0	C27H58N14	2	C26(13C)H58N14[NaCl]	[M-H]-	637.459	636.452	-0.12				14.3,20.1									420421						0
636.452	2055189	1239.66	20.661	7e-06	2.68262	1.95462	-0.0263228	0.0372831	559	185	1869	344	143	52	0	1	0	0	C29H66N8OP2S	2	C28(13C)H66N8OP2S	[M-H]-	637.459	636.452	-0.19				14.3,20.1									420421						0
636.452	2055189	1239.66	20.661	7e-06	2.68262	1.95462	-0.0263228	0.0372831	559	185	1869	344	143	52	0	1	0	0	C28H64N9O3PS	1	C28H64N9O3PS	[M-H]-	637.459	636.452	-0.41				14.3,20.1									420421						0
636.452	2055189	1239.66	20.661	7e-06	2.68262	1.95462	-0.0263228	0.0372831	559	185	1869	344	143	52	0	1	0	0	C33H66N5OP	1	C33H66N5OP[NaCl]	[M-H]-	637.459	636.452	-0.53				14.3,20.1									420421						0
636.452	2055189	1239.66	20.661	7e-06	2.68262	1.95462	-0.0263228	0.0372831	559	185	1869	344	143	52	0	1	0	0	C36H68N3PS2	1	C36H68N3PS2	[M-H]-	637.459	636.452	-0.7				14.3,20.1									420421						0
637.454	322252	1239.66	20.661	1.6e-05	2.5698	1.9287	-0.025808	0.0375443	556	186	2009	373	135	0	0	0	NA	0		0	0								14.3									4048							0
637.454	322252	1239.66	20.661	1.6e-05	2.5698	1.9287	-0.025808	0.0375443	556	186	2009	373	135	46	0	1	0	0	C34H63N2OPS	1	C34H63N2OPS	[M+Hac-H]-	578.44	637.454	0.98				14.3									420						0
637.454	322252	1239.66	20.661	1.6e-05	2.5698	1.9287	-0.025808	0.0375443	556	186	2009	373	135	46	0	1	0	0	C32H66O4S2	1	C32H66O4S2	[M+Hac-H]-	578.44	637.454	0.38				14.3									420						0
637.454	322252	1239.66	20.661	1.6e-05	2.5698	1.9287	-0.025808	0.0375443	556	186	2009	373	135	46	0	1	0	0	C24H61N10P	1	C24H61N10P[NaCl]	[M+Hac-H]-	578.44	637.454	0.07				14.3									420						0
637.454	322252	1239.66	20.661	1.6e-05	2.5698	1.9287	-0.025808	0.0375443	556	186	2009	373	135	46	0	1	0	0	C33H60N3O3P	2	C32(13C)H60N3O3P	[M+Hac-H]-	578.441	637.454	-0.14				14.3									420						0
637.454	322252	1239.66	20.661	1.6e-05	2.5698	1.9287	-0.025808	0.0375443	556	186	2009	373	135	46	0	1	0	0	C32H58N4O5	1	C32H58N4O5	[M+Hac-H]-	578.441	637.455	-0.35				14.3									420						0
637.454	322252	1239.66	20.661	1.6e-05	2.5698	1.9287	-0.025808	0.0375443	556	186	2009	373	135	46	0	1	0	0	C31H63NO6S	2	C30(13C)H63NO6S	[M+Hac-H]-	578.441	637.455	-0.74				14.3									420						0
637.454	322252	1239.66	20.661	1.6e-05	2.5698	1.9287	-0.025808	0.0375443	556	186	2009	373	135	46	0	1	0	0	C27H55N12P	1	C27H55N12P	[M+Hac-H]-	578.441	637.455	-0.83				14.3									420						0
637.454	322252	1239.66	20.661	1.6e-05	2.5698	1.9287	-0.025808	0.0375443	556	186	2009	373	135	46	0	1	0	0	C30H64N8O2S	2	C30H64N8O2S	[M+(37Cl)]-	600.487	637.454	0.95				14.3									420						0
637.454	322252	1239.66	20.661	1.6e-05	2.5698	1.9287	-0.025808	0.0375443	556	186	2009	373	135	46	0	1	0	0	C35H66N4	1	C35H66N4[NaCl]	[M+(37Cl)]-	600.487	637.454	0.83				14.3									420						0
637.454	322252	1239.66	20.661	1.6e-05	2.5698	1.9287	-0.025808	0.0375443	556	186	2009	373	135	46	0	1	0	0	C34H71NOS	2	C33(13C)H71NOS[NaCl]	[M+(37Cl)]-	600.488	637.454	0.45				14.3									420						0
637.454	322252	1239.66	20.661	1.6e-05	2.5698	1.9287	-0.025808	0.0375443	556	186	2009	373	135	46	0	1	0	0	C38H60N6	1	C38H60N6	[M+(37Cl)]-	600.488	637.454	-0.07				14.3									420						0
637.454	322252	1239.66	20.661	1.6e-05	2.5698	1.9287	-0.025808	0.0375443	556	186	2009	373	135	46	0	1	0	0	C29H61N9O4	2	C28(13C)H61N9O4	[M+(37Cl)]-	600.488	637.454	-0.17				14.3									420						0
637.454	322252	1239.66	20.661	1.6e-05	2.5698	1.9287	-0.025808	0.0375443	556	186	2009	373	135	46	0	1	0	0	C37H65N3OS	2	C36(13C)H65N3OS	[M+(37Cl)]-	600.488	637.455	-0.46				14.3									420						0
637.454	322252	1239.66	20.661	1.6e-05	2.5698	1.9287	-0.025808	0.0375443	556	186	2009	373	135	46	0	1	0	0	C35H69O5P	1	C35H69O5P	[M+(37Cl)]-	600.488	637.455	-0.57				14.3									420						0
637.454	322252	1239.66	20.661	1.6e-05	2.5698	1.9287	-0.025808	0.0375443	556	186	2009	373	135	46	0	1	0	0	C38H68N2OS	1	C38H68N2OS	[M+K-2H]-	600.505	637.454	0.8				14.3									420						0
637.454	322252	1239.66	20.661	1.6e-05	2.5698	1.9287	-0.025808	0.0375443	556	186	2009	373	135	46	0	1	0	0	C34H71NO3	1	C33(13C)H71NO3[NaCl]	[M+K-2H]-	600.505	637.454	0.58				14.3									420						0
637.454	322252	1239.66	20.661	1.6e-05	2.5698	1.9287	-0.025808	0.0375443	556	186	2009	373	135	46	0	1	0	0	C28H66N10	1	C28H66N10[NaCl]	[M+K-2H]-	600.506	637.454	-0.11				14.3									420						0
637.454	322252	1239.66	20.661	1.6e-05	2.5698	1.9287	-0.025808	0.0375443	556	186	2009	373	135	46	0	1	0	0	C37H65N3O3	2	C36(13C)H65N3O3	[M+K-2H]-	600.506	637.455	-0.32				14.3									420						0
637.454	322252	1239.66	20.661	1.6e-05	2.5698	1.9287	-0.025808	0.0375443	556	186	2009	373	135	46	0	1	0	0	C29H62N8O5	1	C29H62N8O5	[M+Cl]-	602.484	637.454	0.99				14.3									420						0
637.454	322252	1239.66	20.661	1.6e-05	2.5698	1.9287	-0.025808	0.0375443	556	186	2009	373	135	46	0	1	0	0	C38H68NPS	1	C37(13C)H68NPS	[M+Cl]-	602.484	637.454	0.92				14.3									420						0
637.454	322252	1239.66	20.661	1.6e-05	2.5698	1.9287	-0.025808	0.0375443	556	186	2009	373	135	46	0	1	0	0	C37H66N2O2S	1	C37H66N2O2S	[M+Cl]-	602.485	637.454	0.7				14.3									420						0
637.454	322252	1239.66	20.661	1.6e-05	2.5698	1.9287	-0.025808	0.0375443	556	186	2009	373	135	46	0	1	0	0	C33H69NO4	1	C32(13C)H69NO4[NaCl]	[M+Cl]-	602.485	637.454	0.49				14.3									420						0
637.454	322252	1239.66	20.661	1.6e-05	2.5698	1.9287	-0.025808	0.0375443	556	186	2009	373	135	46	0	1	0	0	C27H64N10O	1	C27H64N10O[NaCl]	[M+Cl]-	602.485	637.454	-0.2				14.3									420						0
637.454	322252	1239.66	20.661	1.6e-05	2.5698	1.9287	-0.025808	0.0375443	556	186	2009	373	135	46	0	1	0	0	C45H62	1	C45H62	[M+Cl]-	602.485	637.455	-0.32				14.3									420						0
637.454	322252	1239.66	20.661	1.6e-05	2.5698	1.9287	-0.025808	0.0375443	556	186	2009	373	135	46	0	1	0	0	C30H66N8S2	1	C30H66N8S2	[M+Cl]-	602.485	637.455	-0.37				14.3									420						0
637.454	322252	1239.66	20.661	1.6e-05	2.5698	1.9287	-0.025808	0.0375443	556	186	2009	373	135	46	0	1	0	0	C36H63N3O4	2	C35(13C)H63N3O4	[M+Cl]-	602.485	637.455	-0.41				14.3									420						0
637.454	322252	1239.66	20.661	1.6e-05	2.5698	1.9287	-0.025808	0.0375443	556	186	2009	373	135	46	0	1	0	0	C32H65N5O4S	1	C31(13C)H65N5O4S	[M+Na-2H]-	616.479	637.454	0.94				14.3									420						0
637.454	322252	1239.66	20.661	1.6e-05	2.5698	1.9287	-0.025808	0.0375443	556	186	2009	373	135	46	0	1	0	0	C37H67NO2	1	C36(13C)H67NO2[NaCl]	[M+Na-2H]-	616.479	637.454	0.82				14.3									420						0
637.454	322252	1239.66	20.661	1.6e-05	2.5698	1.9287	-0.025808	0.0375443	556	186	2009	373	135	46	0	1	0	0	C26H60N14OS	1	C26H60N14OS	[M+Na-2H]-	616.48	637.454	0.25				14.3									420						0
637.454	322252	1239.66	20.661	1.6e-05	2.5698	1.9287	-0.025808	0.0375443	556	186	2009	373	135	46	0	1	0	0	C33H70N4P2S	1	C33H70N4P2S	[M+Na-2H]-	616.48	637.454	0.06				14.3									420						0
637.454	322252	1239.66	20.661	1.6e-05	2.5698	1.9287	-0.025808	0.0375443	556	186	2009	373	135	46	0	1	0	0	C40H61N3O2	2	C39(13C)H61N3O2	[M+Na-2H]-	616.48	637.454	-0.08				14.3									420						0
637.454	322252	1239.66	20.661	1.6e-05	2.5698	1.9287	-0.025808	0.0375443	556	186	2009	373	135	46	0	1	0	0	C30H67N7S	2	C29(13C)H67N7S[NaCl]	[M+Na-2H]-	616.48	637.455	-0.25				14.3									420						0
637.454	322252	1239.66	20.661	1.6e-05	2.5698	1.9287	-0.025808	0.0375443	556	186	2009	373	135	46	0	1	0	0	C25H57N15O3	2	C24(13C)H57N15O3	[M+Na-2H]-	616.48	637.455	-0.87				14.3									420						0
637.454	322252	1239.66	20.661	1.6e-05	2.5698	1.9287	-0.025808	0.0375443	556	186	2009	373	135	46	0	1	0	0	C36H67N2O3PS	1	C36H67N2O3PS	[M-H]-	638.461	637.454	0.98				14.3									420						0
637.454	322252	1239.66	20.661	1.6e-05	2.5698	1.9287	-0.025808	0.0375443	556	186	2009	373	135	46	0	1	0	0	C30H70N6P4	1	C30H70N6P4	[M-H]-	638.461	637.454	0.6				14.3									420						0
637.454	322252	1239.66	20.661	1.6e-05	2.5698	1.9287	-0.025808	0.0375443	556	186	2009	373	135	46	0	1	0	0	C34H70O6S2	1	C34H70O6S2	[M-H]-	638.461	637.454	0.38				14.3									420						0
637.454	322252	1239.66	20.661	1.6e-05	2.5698	1.9287	-0.025808	0.0375443	556	186	2009	373	135	46	0	1	0	0	C38H55N9	1	C37(13C)H55N9	[M-H]-	638.461	637.454	0.36				14.3									420						0
637.454	322252	1239.66	20.661	1.6e-05	2.5698	1.9287	-0.025808	0.0375443	556	186	2009	373	135	46	0	1	0	0	C27H67N9P2	1	C26(13C)H67N9P2[NaCl]	[M-H]-	638.461	637.454	0.28				14.3									420						0
637.454	322252	1239.66	20.661	1.6e-05	2.5698	1.9287	-0.025808	0.0375443	556	186	2009	373	135	46	0	1	0	0	C26H65N10O2P	1	C26H65N10O2P[NaCl]	[M-H]-	638.462	637.454	0.07				14.3									420						0
637.454	322252	1239.66	20.661	1.6e-05	2.5698	1.9287	-0.025808	0.0375443	556	186	2009	373	135	46	0	1	0	0	C44H63OP	1	C44H63OP	[M-H]-	638.462	637.454	-0.04				14.3									420						0
637.454	322252	1239.66	20.661	1.6e-05	2.5698	1.9287	-0.025808	0.0375443	556	186	2009	373	135	46	0	1	0	0	C29H67N8OPS2	1	C29H67N8OPS2	[M-H]-	638.462	637.454	-0.1				14.3									420						0
637.454	322252	1239.66	20.661	1.6e-05	2.5698	1.9287	-0.025808	0.0375443	556	186	2009	373	135	46	0	1	0	0	C35H64N3O5P	2	C34(13C)H64N3O5P	[M-H]-	638.462	637.454	-0.14				14.3									420						0
637.454	322252	1239.66	20.661	1.6e-05	2.5698	1.9287	-0.025808	0.0375443	556	186	2009	373	135	46	0	1	0	0	C34H62N4O7	1	C34H62N4O7	[M-H]-	638.462	637.455	-0.35				14.3									420						0
637.454	322252	1239.66	20.661	1.6e-05	2.5698	1.9287	-0.025808	0.0375443	556	186	2009	373	135	46	0	1	0	0	C30H61N11P2	2	C29(13C)H61N11P2	[M-H]-	638.462	637.455	-0.62				14.3									420						0
637.454	322252	1239.66	20.661	1.6e-05	2.5698	1.9287	-0.025808	0.0375443	556	186	2009	373	135	46	0	1	0	0	C33H67NO8S	2	C32(13C)H67NO8S	[M-H]-	638.462	637.455	-0.74				14.3									420						0
637.454	322252	1239.66	20.661	1.6e-05	2.5698	1.9287	-0.025808	0.0375443	556	186	2009	373	135	46	0	1	0	0	C29H59N12O2P	1	C29H59N12O2P	[M-H]-	638.462	637.455	-0.83				14.3									420						0
634.445	19274271	1239.41	20.6569	0.21534	2.97291	1.65699	-0.0392808	0.0212587	35	187	149	82	81	1	9	0	NA	1	C33H66NO8P	2	C33H66NO8P	[M-H]-	635.453	634.445	-0.13				43.8									4050							['PC(12:0/13:0)', 'PC(13:0/12:0)', 'PC(16:0/9:0)', 'PE(12:0/16:0)', 'PE(13:0/15:0)', 'PE(14:0/14:0)', 'PE(15:0/13:0)', 'PE(16:0/12:0)', 'PE(18:0/10:0)']	PE 28:0 (MSMS: C14:0 >> C16:0, C12:0)
634.445	19274271	1239.41	20.6569	0.21534	2.97291	1.65699	-0.0392808	0.0212587	35	187	149	82	81	26	0	1	0	0	C34H53N7O	2	C34H53N7O	[M+Hac-H]-	575.431	634.445	0.38				43.8									422						0		+
634.445	19274271	1239.41	20.6569	0.21534	2.97291	1.65699	-0.0392808	0.0212587	35	187	149	82	81	26	0	1	0	0	C31H62NO6P	2	C31H62NO6P	[M+Hac-H]-	575.431	634.445	-0.13				43.8									422						0		+
634.445	19274271	1239.41	20.6569	0.21534	2.97291	1.65699	-0.0392808	0.0212587	35	187	149	82	81	26	0	1	0	0	C26H59N9OP2	2	C26H59N9OP2	[M+Hac-H]-	575.432	634.446	-0.61				43.8									422						0		+
634.445	19274271	1239.41	20.6569	0.21534	2.97291	1.65699	-0.0392808	0.0212587	35	187	149	82	81	26	0	1	0	0	C37H64N3OP	2	C37H64N3OP	[M+(37Cl)]-	597.479	634.445	0.16				43.8									422						0		+
634.445	19274271	1239.41	20.6569	0.21534	2.97291	1.65699	-0.0392808	0.0212587	35	187	149	82	81	26	0	1	0	0	C27H63N7O7	2	C27H63N7O7	[M+(37Cl)]-	597.479	634.445	-0.16				43.8									422						0		+
634.445	19274271	1239.41	20.6569	0.21534	2.97291	1.65699	-0.0392808	0.0212587	35	187	149	82	81	26	0	1	0	0	C35H67NO4S	2	C35H67NO4S	[M+(37Cl)]-	597.479	634.446	-0.45				43.8									422						0		+
634.445	19274271	1239.41	20.6569	0.21534	2.97291	1.65699	-0.0392808	0.0212587	35	187	149	82	81	26	0	1	0	0	C22H60N15O2P	2	C22H60N15O2P	[M+(37Cl)]-	597.479	634.446	-0.64				43.8									422						0		+
634.445	19274271	1239.41	20.6569	0.21534	2.97291	1.65699	-0.0392808	0.0212587	35	187	149	82	81	26	0	1	0	0	C24H65N13P2	2	C24H65N13P2	[M+K-2H]-	597.496	634.445	0.84				43.8									422						0		+
634.445	19274271	1239.41	20.6569	0.21534	2.97291	1.65699	-0.0392808	0.0212587	35	187	149	82	81	26	0	1	0	0	C35H67NO6	3	C35H67NO6	[M+K-2H]-	597.497	634.445	-0.31				43.8									422						0		+
634.445	19274271	1239.41	20.6569	0.21534	2.97291	1.65699	-0.0392808	0.0212587	35	187	149	82	81	26	0	1	0	0	C30H64N9OP	3	C30H64N9OP	[M+K-2H]-	597.497	634.446	-0.79				43.8									422						0		+
634.445	19274271	1239.41	20.6569	0.21534	2.97291	1.65699	-0.0392808	0.0212587	35	187	149	82	81	26	0	1	0	0	C23H63N13OP2	2	C23H63N13OP2	[M+Cl]-	599.475	634.445	0.74				43.8									422						0		+
634.445	19274271	1239.41	20.6569	0.21534	2.97291	1.65699	-0.0392808	0.0212587	35	187	149	82	81	26	0	1	0	0	C34H65NO7	2	C34H65NO7	[M+Cl]-	599.476	634.446	-0.4				43.8									422						0		+
634.445	19274271	1239.41	20.6569	0.21534	2.97291	1.65699	-0.0392808	0.0212587	35	187	149	82	81	26	0	1	0	0	C29H62N9O2P	2	C29H62N9O2P	[M+Cl]-	599.476	634.446	-0.88				43.8									422						0		+
634.445	19274271	1239.41	20.6569	0.21534	2.97291	1.65699	-0.0392808	0.0212587	35	187	149	82	81	26	0	1	0	0	C25H64N11O2PS	2	C25H64N11O2PS	[M+Na-2H]-	613.47	634.445	0.48				43.8									422						0		+
634.445	19274271	1239.41	20.6569	0.21534	2.97291	1.65699	-0.0392808	0.0212587	35	187	149	82	81	26	0	1	0	0	C30H66N7P	2	C30H66N7P[NaCl]	[M+Na-2H]-	613.47	634.445	0.36				43.8									422						0		+
634.445	19274271	1239.41	20.6569	0.21534	2.97291	1.65699	-0.0392808	0.0212587	35	187	149	82	81	26	0	1	0	0	C38H63NO5	2	C38H63NO5	[M+Na-2H]-	613.471	634.445	-0.07				43.8									422						0		+
634.445	19274271	1239.41	20.6569	0.21534	2.97291	1.65699	-0.0392808	0.0212587	35	187	149	82	81	26	0	1	0	0	C33H60N9P	2	C33H60N9P	[M+Na-2H]-	613.471	634.446	-0.55				43.8									422						0		+
634.445	19274271	1239.41	20.6569	0.21534	2.97291	1.65699	-0.0392808	0.0212587	35	187	149	82	81	26	0	1	0	0	C23H59N13O6	2	C23H59N13O6	[M+Na-2H]-	613.471	634.446	-0.86				43.8									422						0		+
634.445	19274271	1239.41	20.6569	0.21534	2.97291	1.65699	-0.0392808	0.0212587	35	187	149	82	81	26	0	1	0	0	C36H57N7O3	2	C36H57N7O3	[M-H]-	635.452	634.445	0.38				43.8									422						0		+
634.445	19274271	1239.41	20.6569	0.21534	2.97291	1.65699	-0.0392808	0.0212587	35	187	149	82	81	26	0	1	0	0	C26H63N11OS	2	C26H63N11OS[NaCl]	[M-H]-	635.452	634.445	0.2				43.8									422						0		+
634.445	19274271	1239.41	20.6569	0.21534	2.97291	1.65699	-0.0392808	0.0212587	35	187	149	82	81	26	0	1	0	0	C44H61NS	2	C44H61NS	[M-H]-	635.452	634.445	0.09				43.8									422						0		+
634.445	19274271	1239.41	20.6569	0.21534	2.97291	1.65699	-0.0392808	0.0212587	35	187	149	82	81	26	0	1	0	0	C29H65N9S3	2	C29H65N9S3	[M-H]-	635.453	634.445	0.03				43.8									422						0		+
634.445	19274271	1239.41	20.6569	0.21534	2.97291	1.65699	-0.0392808	0.0212587	35	187	149	82	81	26	0	1	0	0	C33H66NO8P	2	C33H66NO8P	[M-H]-	635.453	634.445	-0.13				43.8									422						0		+
634.445	19274271	1239.41	20.6569	0.21534	2.97291	1.65699	-0.0392808	0.0212587	35	187	149	82	81	26	0	1	0	0	C28H63N9O3P2	2	C28H63N9O3P2	[M-H]-	635.453	634.446	-0.61				43.8									422						0		+
634.445	19274271	1239.41	20.6569	0.21534	2.97291	1.65699	-0.0392808	0.0212587	35	187	149	82	81	26	0	1	0	0	C29H57N13OS	2	C29H57N13OS	[M-H]-	635.453	634.446	-0.71				43.8									422						0		+
634.445	19274271	1239.41	20.6569	0.21534	2.97291	1.65699	-0.0392808	0.0212587	35	187	149	82	81	26	0	1	0	0	C36H67N3P2S	2	C36H67N3P2S	[M-H]-	635.453	634.446	-0.9				43.8									422						0		+
1191.1	1137036	1378.04	22.9673	6e-06	0.292671	0.554489	0.0338639	-0.0316873	262	188	548	142	214	0	0	0	NA	0		0	0								74.8									2901							0
982.499	168296	1251.09	20.8514	2.3e-05	0.31358	0.569788	0.0311636	-0.0312457	378	189	730	193	249	0	0	0	NA	0		0	0																								0
696.64	493283	1480.56	24.676	0.005486	0.297795	0.556535	0.0313933	-0.0333939	370	190	790	187	204	0	0	0	NA	0		0	0																								0
696.64	493283	1480.56	24.676	0.005486	0.297795	0.556535	0.0313933	-0.0333939	370	190	790	187	204	0	0	0	NA	0		0	0																							0
682.445	296051	1202.9	20.0484	0	0.304658	0.574118	0.0319848	-0.0313228	335	191	664	176	248	1	8	0	NA	1	C37H66NO8P	2	C37H66NO8P	[M-H]-	683.453	682.445	-0.24				29.5									3989							['PE(12:0/20:4(5Z,8Z,11Z,14Z))', 'PE(14:0/18:4(6Z,9Z,12Z,15Z))', 'PE(14:1(9Z)/18:3(6Z,9Z,12Z))', 'PE(14:1(9Z)/18:3(9Z,12Z,15Z))', 'PE(18:3(6Z,9Z,12Z)/14:1(9Z))', 'PE(18:3(9Z,12Z,15Z)/14:1(9Z))', 'PE(18:4(6Z,9Z,12Z,15Z)/14:0)', 'PE(20:4(5Z,8Z,11Z,14Z)/12:0)']	PE 32:4
682.445	296051	1202.9	20.0484	0	0.304658	0.574118	0.0319848	-0.0313228	335	191	664	176	248	50	0	1	0	0	C38H61N3S2	2	C38H61N3S2	[M+Hac-H]-	623.431	682.445	0.92																			0		+
682.445	296051	1202.9	20.0484	0	0.304658	0.574118	0.0319848	-0.0313228	335	191	664	176	248	50	0	1	0	0	C24H60N13P3	2	C24H60N13P3	[M+Hac-H]-	623.431	682.445	0.83																			0		+
682.445	296051	1202.9	20.0484	0	0.304658	0.574118	0.0319848	-0.0313228	335	191	664	176	248	50	0	1	0	0	C38H53N7O	2	C38H53N7O	[M+Hac-H]-	623.431	682.445	0.23																			0		+
682.445	296051	1202.9	20.0484	0	0.304658	0.574118	0.0319848	-0.0313228	335	191	664	176	248	50	0	1	0	0	C23H57N15OS2	2	C23H57N15OS2	[M+Hac-H]-	623.431	682.445	0.18																			0		+
682.445	296051	1202.9	20.0484	0	0.304658	0.574118	0.0319848	-0.0313228	335	191	664	176	248	50	0	1	0	0	C27H65N7OP2	2	C27H65N7OP2[NaCl]	[M+Hac-H]-	623.431	682.445	0.16																			0		+
682.445	296051	1202.9	20.0484	0	0.304658	0.574118	0.0319848	-0.0313228	335	191	664	176	248	50	0	1	0	0	C30H67N5P2S2	2	C30H67N5P2S2	[M+Hac-H]-	623.431	682.445	0																			0		+
682.445	296051	1202.9	20.0484	0	0.304658	0.574118	0.0319848	-0.0313228	335	191	664	176	248	50	0	1	0	0	C35H62NO6P	2	C35H62NO6P	[M+Hac-H]-	623.431	682.445	-0.24																			0		+
682.445	296051	1202.9	20.0484	0	0.304658	0.574118	0.0319848	-0.0313228	335	191	664	176	248	50	0	1	0	0	C30H59N9OP2	2	C30H59N9OP2	[M+Hac-H]-	623.432	682.446	-0.68																			0		+
682.445	296051	1202.9	20.0484	0	0.304658	0.574118	0.0319848	-0.0313228	335	191	664	176	248	50	0	1	0	0	C33H68N5O3PS	1	C33H68N5O3PS	[M+(37Cl)]-	645.478	682.445	0.98																			0		+
682.445	296051	1202.9	20.0484	0	0.304658	0.574118	0.0319848	-0.0313228	335	191	664	176	248	50	0	1	0	0	C38H70NOP	2	C38H70NOP[NaCl]	[M+(37Cl)]-	645.478	682.445	0.87																			0		+
682.445	296051	1202.9	20.0484	0	0.304658	0.574118	0.0319848	-0.0313228	335	191	664	176	248	50	0	1	0	0	C41H64N3OP	2	C41H64N3OP	[M+(37Cl)]-	645.479	682.445	0.03																			0		+
682.445	296051	1202.9	20.0484	0	0.304658	0.574118	0.0319848	-0.0313228	335	191	664	176	248	50	0	1	0	0	C31H63N7O7	2	C31H63N7O7	[M+(37Cl)]-	645.479	682.445	-0.26																			0		+
682.445	296051	1202.9	20.0484	0	0.304658	0.574118	0.0319848	-0.0313228	335	191	664	176	248	50	0	1	0	0	C39H67NO4S	2	C39H67NO4S	[M+(37Cl)]-	645.479	682.446	-0.53																			0		+
682.445	296051	1202.9	20.0484	0	0.304658	0.574118	0.0319848	-0.0313228	335	191	664	176	248	50	0	1	0	0	C26H60N15O2P	2	C26H60N15O2P	[M+(37Cl)]-	645.479	682.446	-0.71																			0		+
682.445	296051	1202.9	20.0484	0	0.304658	0.574118	0.0319848	-0.0313228	335	191	664	176	248	50	0	1	0	0	C33H70N5OP3	2	C33H70N5OP3	[M+(37Cl)]-	645.479	682.446	-0.89																			0		+
682.445	296051	1202.9	20.0484	0	0.304658	0.574118	0.0319848	-0.0313228	335	191	664	176	248	50	0	1	0	0	C28H65N13P2	2	C28H65N13P2	[M+K-2H]-	645.496	682.445	0.66																			0		+
682.445	296051	1202.9	20.0484	0	0.304658	0.574118	0.0319848	-0.0313228	335	191	664	176	248	50	0	1	0	0	C31H70N7OP	2	C31H70N7OP[NaCl]	[M+K-2H]-	645.497	682.445	-0.01																			0		+
682.445	296051	1202.9	20.0484	0	0.304658	0.574118	0.0319848	-0.0313228	335	191	664	176	248	50	0	1	0	0	C34H72N5PS2	2	C34H72N5PS2	[M+K-2H]-	645.497	682.445	-0.17																			0		+
682.445	296051	1202.9	20.0484	0	0.304658	0.574118	0.0319848	-0.0313228	335	191	664	176	248	50	0	1	0	0	C39H67NO6	2	C39H67NO6	[M+K-2H]-	645.497	682.445	-0.4																			0		+
682.445	296051	1202.9	20.0484	0	0.304658	0.574118	0.0319848	-0.0313228	335	191	664	176	248	50	0	1	0	0	C34H64N9OP	2	C34H64N9OP	[M+K-2H]-	645.497	682.446	-0.85																			0		+
682.445	296051	1202.9	20.0484	0	0.304658	0.574118	0.0319848	-0.0313228	335	191	664	176	248	50	0	1	0	0	C27H63N13OP2	2	C27H63N13OP2	[M+Cl]-	647.475	682.445	0.57																			0		+
682.445	296051	1202.9	20.0484	0	0.304658	0.574118	0.0319848	-0.0313228	335	191	664	176	248	50	0	1	0	0	C34H73N3P4	2	C34H73N3P4	[M+Cl]-	647.475	682.445	0.39																			0		+
682.445	296051	1202.9	20.0484	0	0.304658	0.574118	0.0319848	-0.0313228	335	191	664	176	248	50	0	1	0	0	C30H68N7O2P	2	C30H68N7O2P[NaCl]	[M+Cl]-	647.476	682.445	-0.1																			0		+
682.445	296051	1202.9	20.0484	0	0.304658	0.574118	0.0319848	-0.0313228	335	191	664	176	248	50	0	1	0	0	C33H70N5OPS2	2	C33H70N5OPS2	[M+Cl]-	647.476	682.445	-0.25																			0		+
682.445	296051	1202.9	20.0484	0	0.304658	0.574118	0.0319848	-0.0313228	335	191	664	176	248	50	0	1	0	0	C38H65NO7	2	C38H65NO7	[M+Cl]-	647.476	682.446	-0.49																			0		+
682.445	296051	1202.9	20.0484	0	0.304658	0.574118	0.0319848	-0.0313228	335	191	664	176	248	50	0	1	0	0	C33H62N9O2P	2	C33H62N9O2P	[M+Cl]-	647.476	682.446	-0.94																			0		+
682.445	296051	1202.9	20.0484	0	0.304658	0.574118	0.0319848	-0.0313228	335	191	664	176	248	50	0	1	0	0	C34H67N3O7S	2	C34H67N3O7S	[M+Na-2H]-	661.47	682.445	0.77																			0		+
682.445	296051	1202.9	20.0484	0	0.304658	0.574118	0.0319848	-0.0313228	335	191	664	176	248	50	0	1	0	0	C29H64N11O2PS	2	C29H64N11O2PS	[M+Na-2H]-	661.47	682.445	0.33																			0		+
682.445	296051	1202.9	20.0484	0	0.304658	0.574118	0.0319848	-0.0313228	335	191	664	176	248	50	0	1	0	0	C34H66N7P	2	C34H66N7P[NaCl]	[M+Na-2H]-	661.47	682.445	0.22																			0		+
682.445	296051	1202.9	20.0484	0	0.304658	0.574118	0.0319848	-0.0313228	335	191	664	176	248	50	0	1	0	0	C36H74NOP3S	2	C36H74NOP3S	[M+Na-2H]-	661.47	682.445	0.15																			0		+
682.445	296051	1202.9	20.0484	0	0.304658	0.574118	0.0319848	-0.0313228	335	191	664	176	248	50	0	1	0	0	C42H63NO5	2	C42H63NO5	[M+Na-2H]-	661.471	682.445	-0.18																			0		+
682.445	296051	1202.9	20.0484	0	0.304658	0.574118	0.0319848	-0.0313228	335	191	664	176	248	50	0	1	0	0	C32H69N5O3S	2	C32H69N5O3S[NaCl]	[M+Na-2H]-	661.471	682.445	-0.34																			0		+
682.445	296051	1202.9	20.0484	0	0.304658	0.574118	0.0319848	-0.0313228	335	191	664	176	248	50	0	1	0	0	C35H71N3O2S3	2	C35H71N3O2S3	[M+Na-2H]-	661.471	682.446	-0.5																			0		+
682.445	296051	1202.9	20.0484	0	0.304658	0.574118	0.0319848	-0.0313228	335	191	664	176	248	50	0	1	0	0	C37H60N9P	2	C37H60N9P	[M+Na-2H]-	661.471	682.446	-0.63																			0		+
682.445	296051	1202.9	20.0484	0	0.304658	0.574118	0.0319848	-0.0313228	335	191	664	176	248	50	0	1	0	0	C27H59N13O6	2	C27H59N13O6	[M+Na-2H]-	661.471	682.446	-0.92																			0		+
682.445	296051	1202.9	20.0484	0	0.304658	0.574118	0.0319848	-0.0313228	335	191	664	176	248	50	0	1	0	0	C40H65N3O2S2	2	C40H65N3O2S2	[M-H]-	683.452	682.445	0.92																			0		+
682.445	296051	1202.9	20.0484	0	0.304658	0.574118	0.0319848	-0.0313228	335	191	664	176	248	50	0	1	0	0	C26H64N13O2P3	2	C26H64N13O2P3	[M-H]-	683.452	682.445	0.83																			0		+
682.445	296051	1202.9	20.0484	0	0.304658	0.574118	0.0319848	-0.0313228	335	191	664	176	248	50	0	1	0	0	C33H74N3OP5	2	C33H74N3OP5	[M-H]-	683.452	682.445	0.65																			0		+
682.445	296051	1202.9	20.0484	0	0.304658	0.574118	0.0319848	-0.0313228	335	191	664	176	248	50	0	1	0	0	C40H57N7O3	2	C40H57N7O3	[M-H]-	683.452	682.445	0.23																			0		+
682.445	296051	1202.9	20.0484	0	0.304658	0.574118	0.0319848	-0.0313228	335	191	664	176	248	50	0	1	0	0	C25H61N15O3S2	2	C25H61N15O3S2	[M-H]-	683.452	682.445	0.18																			0		+
682.445	296051	1202.9	20.0484	0	0.304658	0.574118	0.0319848	-0.0313228	335	191	664	176	248	50	0	1	0	0	C29H69N7O3P2	2	C29H69N7O3P2[NaCl]	[M-H]-	683.452	682.445	0.16																			0		+
682.445	296051	1202.9	20.0484	0	0.304658	0.574118	0.0319848	-0.0313228	335	191	664	176	248	50	0	1	0	0	C30H63N11OS	2	C30H63N11OS[NaCl]	[M-H]-	683.452	682.445	0.07																			0		+
682.445	296051	1202.9	20.0484	0	0.304658	0.574118	0.0319848	-0.0313228	335	191	664	176	248	50	0	1	0	0	C32H71N5O2P2S2	2	C32H71N5O2P2S2	[M-H]-	683.452	682.445	0																			0		+
682.445	296051	1202.9	20.0484	0	0.304658	0.574118	0.0319848	-0.0313228	335	191	664	176	248	50	0	1	0	0	C48H61NS	2	C48H61NS	[M-H]-	683.452	682.445	-0.04																			0		+
682.445	296051	1202.9	20.0484	0	0.304658	0.574118	0.0319848	-0.0313228	335	191	664	176	248	50	0	1	0	0	C33H65N9S3	2	C33H65N9S3	[M-H]-	683.453	682.445	-0.09																			0		+
682.445	296051	1202.9	20.0484	0	0.304658	0.574118	0.0319848	-0.0313228	335	191	664	176	248	50	0	1	0	0	C37H73NP2S	2	C37H73NP2S[NaCl]	[M-H]-	683.453	682.445	-0.11																			0		+
682.445	296051	1202.9	20.0484	0	0.304658	0.574118	0.0319848	-0.0313228	335	191	664	176	248	50	0	1	0	0	C37H66NO8P	2	C37H66NO8P	[M-H]-	683.453	682.445	-0.24																			0		+
682.445	296051	1202.9	20.0484	0	0.304658	0.574118	0.0319848	-0.0313228	335	191	664	176	248	50	0	1	0	0	C32H63N9O3P2	2	C32H63N9O3P2	[M-H]-	683.453	682.446	-0.68																			0		+
682.445	296051	1202.9	20.0484	0	0.304658	0.574118	0.0319848	-0.0313228	335	191	664	176	248	50	0	1	0	0	C33H57N13OS	2	C33H57N13OS	[M-H]-	683.453	682.446	-0.77																			0		+
682.445	296051	1202.9	20.0484	0	0.304658	0.574118	0.0319848	-0.0313228	335	191	664	176	248	50	0	1	0	0	C40H67N3P2S	2	C40H67N3P2S	[M-H]-	683.453	682.446	-0.95																			0		+
142.915	98439	1365.37	22.7562	5.8e-05	0.528937	0.417629	0.0163424	-0.044599	115	192	2605	1115	49	0	0	0	NA	0		0	0																								0
142.915	98439	1365.37	22.7562	5.8e-05	0.528937	0.417629	0.0163424	-0.044599	115	192	2605	1115	49	0	0	0	NA	0		0	0																							0
902.685	572691	1459.47	24.3246	0.00059	0.197309	0.79876	0.0433776	-0.0108435	73	193	49	54	1993	2	22	0	NA	1	C48H94NO8P	1	C48H94NO8P	[M+Hac-H]-	843.672	902.686	-0.88				48.6									3413							['PC(16:0/24:1(15Z))', 'PC(18:0/22:1(11Z))', 'PC(18:0/22:1(13Z))', 'PC(18:1(11E)/22:0)', 'PC(18:1(11Z)/22:0)', 'PC(18:1(9Z)/22:0)', 'PC(19:1(9Z)/21:0)', 'PC(20:0/20:1(11Z))', 'PC(20:0/20:1(13Z))', 'PC(20:0/20:1(5Z))', 'PC(20:0/20:1(8Z))', 'PC(20:1(11Z)/20:0)', 'PC(21:0/19:1(9Z))', 'PC(22:0/18:1(11Z))', 'PC(22:0/18:1(12Z))', 'PC(22:0/18:1(13Z))', 'PC(22:0/18:1(6Z))', 'PC(22:0/18:1(7Z))', 'PC(22:0/…	PC 40:1
902.685	572691	1459.47	24.3246	0.00059	0.197309	0.79876	0.0433776	-0.0108435	73	193	49	54	1993	2	1	0	NA	1	C50H98NO10P	2	C50H98NO10P	[M-H]-	903.693	902.686	-0.88				48.6									3413							['PS(22:0/22:0)']	+
770.42	962333	1181.51	19.6918	0.002722	2.14797	1.98123	-0.0209864	0.0394948	339	194	4103	675	104	0	0	0	NA	0		0	0								34.9									3759							0
666.529	257371	1346.44	22.4406	0.001866	1.92128	2.16484	-0.0189266	0.0438405	150	195	3757	840	58	0	0	0	NA	0		0	0																								0
666.529	257371	1346.44	22.4406	0.001866	1.92128	2.16484	-0.0189266	0.0438405	150	195	3757	840	58	13	0	1	0	0	C33H65N7O3	1	C33H65N7O3	[M+Hac-H]-	607.515	666.529	0.34																			0
666.529	257371	1346.44	22.4406	0.001866	1.92128	2.16484	-0.0189266	0.0438405	150	195	3757	840	58	13	0	1	0	0	C41H69NS	1	C41H69NS	[M+Hac-H]-	607.515	666.529	0.07																			0
666.529	257371	1346.44	22.4406	0.001866	1.92128	2.16484	-0.0189266	0.0438405	150	195	3757	840	58	13	0	1	0	0	C26H65N13OS	1	C26H65N13OS	[M+Hac-H]-	607.516	666.529	-0.69																			0
666.529	257371	1346.44	22.4406	0.001866	1.92128	2.16484	-0.0189266	0.0438405	150	195	3757	840	58	13	0	1	0	0	C36H76N3O3P	1	C36H76N3O3P	[M+(37Cl)]-	629.562	666.529	0.13																			0
666.529	257371	1346.44	22.4406	0.001866	1.92128	2.16484	-0.0189266	0.0438405	150	195	3757	840	58	13	0	1	0	0	C37H75NO7	1	C37H75NO7	[M+Na-2H]-	645.554	666.529	-0.08																			0
666.529	257371	1346.44	22.4406	0.001866	1.92128	2.16484	-0.0189266	0.0438405	150	195	3757	840	58	13	0	1	0	0	C32H72N9O2P	1	C32H72N9O2P	[M+Na-2H]-	645.555	666.529	-0.54																			0
666.529	257371	1346.44	22.4406	0.001866	1.92128	2.16484	-0.0189266	0.0438405	150	195	3757	840	58	13	0	1	0	0	C4H3O4P7S8	2	C4H3O4P7S8[NaCl]	[M+Na-2H]-	645.555	666.529	-0.56																			0
666.529	257371	1346.44	22.4406	0.001866	1.92128	2.16484	-0.0189266	0.0438405	150	195	3757	840	58	13	0	1	0	0	C35H69N7O5	1	C35H69N7O5	[M-H]-	667.536	666.529	0.34																			0
666.529	257371	1346.44	22.4406	0.001866	1.92128	2.16484	-0.0189266	0.0438405	150	195	3757	840	58	13	0	1	0	0	C43H73NO2S	1	C43H73NO2S	[M-H]-	667.536	666.529	0.07																			0
666.529	257371	1346.44	22.4406	0.001866	1.92128	2.16484	-0.0189266	0.0438405	150	195	3757	840	58	13	0	1	0	0	C30H66N15P	1	C30H66N15P	[M-H]-	667.536	666.529	-0.11																			0
666.529	257371	1346.44	22.4406	0.001866	1.92128	2.16484	-0.0189266	0.0438405	150	195	3757	840	58	13	0	1	0	0	C28H69N13O3S	1	C28H69N13O3S	[M-H]-	667.537	666.529	-0.69																			0
666.529	257371	1346.44	22.4406	0.001866	1.92128	2.16484	-0.0189266	0.0438405	150	195	3757	840	58	13	0	1	0	0	C33H71N9O	1	C33H71N9O[NaCl]	[M-H]-	667.537	666.53	-0.8																			0
666.529	257371	1346.44	22.4406	0.001866	1.92128	2.16484	-0.0189266	0.0438405	150	195	3757	840	58	13	0	1	0	0	C36H73N7S2	1	C36H73N7S2	[M-H]-	667.537	666.53	-0.96																			0
711.614	728749	1495.96	24.9327	1.5e-05	0.20415	0.743013	0.0414928	-0.0152558	100	196	89	67	1245	1	5	0	NA	1	C41H80O5	1	C41H80O5	[M+Hac-H]-	652.601	711.614	-0.38																				['DG(16:0/22:0/0:0)', 'DG(17:0/21:0/0:0)[iso2]', 'DG(18:0/20:0/0:0)', 'DG(19:0/19:0/0:0)', 'DG(20:0/18:0/0:0)']	DG 38:0
756.611	326849	1394.89	23.2481	5.7e-05	0.32381	0.530584	0.0301735	-0.0348078	428	197	966	221	183	0	0	0	NA	0		0	0								35.1									3800							0
1195.01	497568	1308.34	21.8057	0.007823	0.371308	0.482317	0.0274781	-0.0396934	452	198	1876	299	103	0	0	0	NA	0		0	0								71.6									2897							0
221.874	114650	1162.63	19.3772	3e-05	3.31934	1.76559	-0.031007	0.0293369	374	199	668	197	278	0	0	0	NA	0		0	0																								0
221.874	114650	1162.63	19.3772	3e-05	3.31934	1.76559	-0.031007	0.0293369	374	199	668	197	278	0	0	0	NA	0		0	0																							0
870.523	350455	1266.18	21.103	0	0.289239	0.598778	0.0340512	-0.0286665	255	200	438	138	321	0	0	0	NA	0		0	0																								0	too weak to tell
750.537	3436538	1303.3	21.7216	0.000367	2.08349	2.02832	-0.0187598	0.0378664	209	201	4653	856	90	0	0	0	NA	0		0	0								39.9									3812							0
711.481	769956	1234.06	20.5676	0	0.290905	0.577429	0.0334217	-0.0295499	279	202	497	149	310	1	1	0	NA	1	C34H69O9P	1	C34H69O9P	[M+Hac-H]-	652.468	711.482	-1.4				36.5				7.8					3915				4488			['PG(O-16:0/12:0)']	no - 13C to 710.47645
1197.97	205904	1290.27	21.5044	0.001286	0.486436	0.449707	0.0200604	-0.0439908	72	203	4231	746	43	0	0	0	NA	0		0	0								59.8									2892							0
702.433	395967	1239.94	20.6657	0.000215	2.73653	1.88059	-0.027335	0.0364593	577	204	1577	306	155	0	0	0	NA	0		0	0																								0
1196.01	392023	1308.15	21.8025	0.01156	0.376874	0.488572	0.0269202	-0.0397227	424	205	1998	317	101	0	0	0	NA	0		0	0								71.6									2897							0
664.483	1650499	1288.89	21.4814	0	3.02158	1.82523	-0.0289949	0.0324877	491	206	975	260	227	0	0	0	NA	0		0	0								20									4015							0	13C2 to 662.47651
664.483	1650499	1288.89	21.4814	0	3.02158	1.82523	-0.0289949	0.0324877	491	206	975	260	227	54	0	1	0	0	C29H56N12O2	1	C28(13C)H56N12O2	[M+Hac-H]-	605.468	664.482	1				20									388						0		+
664.483	1650499	1288.89	21.4814	0	3.02158	1.82523	-0.0289949	0.0324877	491	206	975	260	227	54	0	1	0	0	C36H66N2OP2	1	C35(13C)H66N2OP2	[M+Hac-H]-	605.468	664.482	0.82				20									388						0		+
664.483	1650499	1288.89	21.4814	0	3.02158	1.82523	-0.0289949	0.0324877	491	206	975	260	227	54	0	1	0	0	C35H64N3O3P	1	C35H64N3O3P	[M+Hac-H]-	605.469	664.482	0.61				20									388						0		+
664.483	1650499	1288.89	21.4814	0	3.02158	1.82523	-0.0289949	0.0324877	491	206	975	260	227	54	0	1	0	0	C34H69O4PS	2	C33(13C)H69O4PS	[M+Hac-H]-	605.469	664.483	0.24				20									388						0		+
664.483	1650499	1288.89	21.4814	0	3.02158	1.82523	-0.0289949	0.0324877	491	206	975	260	227	54	0	1	0	0	C33H67NO6S	1	C33H67NO6S	[M+Hac-H]-	605.469	664.483	0.04				20									388						0		+
664.483	1650499	1288.89	21.4814	0	3.02158	1.82523	-0.0289949	0.0324877	491	206	975	260	227	54	0	1	0	0	C28H64N9OPS	2	C28H64N9OPS	[M+Hac-H]-	605.469	664.483	-0.42				20									388						0		+
664.483	1650499	1288.89	21.4814	0	3.02158	1.82523	-0.0289949	0.0324877	491	206	975	260	227	54	0	1	0	0	C32H67N8O2P	3	C31(13C)H67N8O2P	[M+(37Cl)]-	627.516	664.482	0.79				20									388						0		+
664.483	1650499	1288.89	21.4814	0	3.02158	1.82523	-0.0289949	0.0324877	491	206	975	260	227	54	0	1	0	0	C31H65N9O4	2	C31H65N9O4	[M+(37Cl)]-	627.516	664.482	0.58				20									388						0		+
664.483	1650499	1288.89	21.4814	0	3.02158	1.82523	-0.0289949	0.0324877	491	206	975	260	227	54	0	1	0	0	C39H69N3OS	1	C39H69N3OS	[M+(37Cl)]-	627.516	664.483	0.31				20									388						0		+
664.483	1650499	1288.89	21.4814	0	3.02158	1.82523	-0.0289949	0.0324877	491	206	975	260	227	54	0	1	0	0	C35H72N2O3	2	C34(13C)H72N2O3[NaCl]	[M+(37Cl)]-	627.516	664.483	0.1				20									388						0		+
664.483	1650499	1288.89	21.4814	0	3.02158	1.82523	-0.0289949	0.0324877	491	206	975	260	227	54	0	1	0	0	C38H74O2S2	2	C37(13C)H74O2S2	[M+(37Cl)]-	627.516	664.483	-0.06				20									388						0		+
664.483	1650499	1288.89	21.4814	0	3.02158	1.82523	-0.0289949	0.0324877	491	206	975	260	227	54	0	1	0	0	C25H67N14PS	2	C24(13C)H67N14PS	[M+(37Cl)]-	627.517	664.483	-0.24				20									388						0		+
664.483	1650499	1288.89	21.4814	0	3.02158	1.82523	-0.0289949	0.0324877	491	206	975	260	227	54	0	1	0	0	C24H65N15O2S	1	C24H65N15O2S	[M+(37Cl)]-	627.517	664.483	-0.45				20									388						0		+
664.483	1650499	1288.89	21.4814	0	3.02158	1.82523	-0.0289949	0.0324877	491	206	975	260	227	54	0	1	0	0	C29H67N11	1	C29H67N11[NaCl]	[M+(37Cl)]-	627.517	664.483	-0.56				20									388						0		+
664.483	1650499	1288.89	21.4814	0	3.02158	1.82523	-0.0289949	0.0324877	491	206	975	260	227	54	0	1	0	0	C38H66N4O3	2	C37(13C)H66N4O3	[M+(37Cl)]-	627.517	664.483	-0.76				20									388						0		+
664.483	1650499	1288.89	21.4814	0	3.02158	1.82523	-0.0289949	0.0324877	491	206	975	260	227	54	0	1	0	0	C40H71N2OP	1	C39(13C)H71N2OP	[M+K-2H]-	627.534	664.482	0.64				20									388						0		+
664.483	1650499	1288.89	21.4814	0	3.02158	1.82523	-0.0289949	0.0324877	491	206	975	260	227	54	0	1	0	0	C39H69N3O3	1	C39H69N3O3	[M+K-2H]-	627.534	664.482	0.44				20									388						0		+
664.483	1650499	1288.89	21.4814	0	3.02158	1.82523	-0.0289949	0.0324877	491	206	975	260	227	54	0	1	0	0	C38H74O4S	2	C37(13C)H74O4S	[M+K-2H]-	627.534	664.483	0.07				20									388						0		+
664.483	1650499	1288.89	21.4814	0	3.02158	1.82523	-0.0289949	0.0324877	491	206	975	260	227	54	0	1	0	0	C25H67N14O2P	2	C24(13C)H67N14O2P	[M+K-2H]-	627.534	664.483	-0.11				20									388						0		+
664.483	1650499	1288.89	21.4814	0	3.02158	1.82523	-0.0289949	0.0324877	491	206	975	260	227	54	0	1	0	0	C24H65N15O4	1	C24H65N15O4	[M+K-2H]-	627.534	664.483	-0.32				20									388						0		+
664.483	1650499	1288.89	21.4814	0	3.02158	1.82523	-0.0289949	0.0324877	491	206	975	260	227	54	0	1	0	0	C32H69N9OS	1	C32H69N9OS	[M+K-2H]-	627.535	664.483	-0.59				20									388						0		+
664.483	1650499	1288.89	21.4814	0	3.02158	1.82523	-0.0289949	0.0324877	491	206	975	260	227	54	0	1	0	0	C39H69N2O2P	1	C38(13C)H69N2O2P	[M+Cl]-	629.513	664.482	0.55				20									388						0		+
664.483	1650499	1288.89	21.4814	0	3.02158	1.82523	-0.0289949	0.0324877	491	206	975	260	227	54	0	1	0	0	C38H67N3O4	1	C38H67N3O4	[M+Cl]-	629.513	664.483	0.35				20									388						0		+
664.483	1650499	1288.89	21.4814	0	3.02158	1.82523	-0.0289949	0.0324877	491	206	975	260	227	54	0	1	0	0	C37H72O5S	2	C36(13C)H72O5S	[M+Cl]-	629.513	664.483	-0.02				20									388						0		+
664.483	1650499	1288.89	21.4814	0	3.02158	1.82523	-0.0289949	0.0324877	491	206	975	260	227	54	0	1	0	0	C24H65N14O3P	2	C23(13C)H65N14O3P	[M+Cl]-	629.514	664.483	-0.2				20									388						0		+
664.483	1650499	1288.89	21.4814	0	3.02158	1.82523	-0.0289949	0.0324877	491	206	975	260	227	54	0	1	0	0	C23H63N15O5	1	C23H63N15O5	[M+Cl]-	629.514	664.483	-0.41				20									388						0		+
664.483	1650499	1288.89	21.4814	0	3.02158	1.82523	-0.0289949	0.0324877	491	206	975	260	227	54	0	1	0	0	C32H69N8PS	2	C31(13C)H69N8PS	[M+Cl]-	629.514	664.483	-0.48				20									388						0		+
664.483	1650499	1288.89	21.4814	0	3.02158	1.82523	-0.0289949	0.0324877	491	206	975	260	227	54	0	1	0	0	C31H67N9O2S	1	C31H67N9O2S	[M+Cl]-	629.514	664.483	-0.68				20									388						0		+
664.483	1650499	1288.89	21.4814	0	3.02158	1.82523	-0.0289949	0.0324877	491	206	975	260	227	54	0	1	0	0	C36H69N5	1	C36H69N5[NaCl]	[M+Cl]-	629.514	664.483	-0.8				20									388						0		+
664.483	1650499	1288.89	21.4814	0	3.02158	1.82523	-0.0289949	0.0324877	491	206	975	260	227	54	0	1	0	0	C43H67N2P	1	C42(13C)H67N2P	[M+Na-2H]-	643.508	664.482	0.87				20									388						0		+
664.483	1650499	1288.89	21.4814	0	3.02158	1.82523	-0.0289949	0.0324877	491	206	975	260	227	54	0	1	0	0	C42H65N3O2	1	C42H65N3O2	[M+Na-2H]-	643.508	664.482	0.67				20									388						0		+
664.483	1650499	1288.89	21.4814	0	3.02158	1.82523	-0.0289949	0.0324877	491	206	975	260	227	54	0	1	0	0	C33H66N6O6	1	C32(13C)H66N6O6	[M+Na-2H]-	643.508	664.482	0.58				20									388						0		+
664.483	1650499	1288.89	21.4814	0	3.02158	1.82523	-0.0289949	0.0324877	491	206	975	260	227	54	0	1	0	0	C32H71N7S	1	C32H71N7S[NaCl]	[M+Na-2H]-	643.508	664.482	0.5				20									388						0		+
664.483	1650499	1288.89	21.4814	0	3.02158	1.82523	-0.0289949	0.0324877	491	206	975	260	227	54	0	1	0	0	C41H70O3S	2	C40(13C)H70O3S	[M+Na-2H]-	643.508	664.483	0.3				20									388						0		+
664.483	1650499	1288.89	21.4814	0	3.02158	1.82523	-0.0289949	0.0324877	491	206	975	260	227	54	0	1	0	0	C28H63N14OP	2	C27(13C)H63N14OP	[M+Na-2H]-	643.508	664.483	0.12				20									388						0		+
664.483	1650499	1288.89	21.4814	0	3.02158	1.82523	-0.0289949	0.0324877	491	206	975	260	227	54	0	1	0	0	C35H73N4P3	2	C34(13C)H73N4P3	[M+Na-2H]-	643.508	664.483	-0.07				20									388						0		+
664.483	1650499	1288.89	21.4814	0	3.02158	1.82523	-0.0289949	0.0324877	491	206	975	260	227	54	0	1	0	0	C27H61N15O3	1	C27H61N15O3	[M+Na-2H]-	643.508	664.483	-0.09				20									388						0		+
664.483	1650499	1288.89	21.4814	0	3.02158	1.82523	-0.0289949	0.0324877	491	206	975	260	227	54	0	1	0	0	C34H71N5O2P2	1	C34H71N5O2P2	[M+Na-2H]-	643.508	664.483	-0.27				20									388						0		+
664.483	1650499	1288.89	21.4814	0	3.02158	1.82523	-0.0289949	0.0324877	491	206	975	260	227	54	0	1	0	0	C35H65N9S	1	C35H65N9S	[M+Na-2H]-	643.508	664.483	-0.36				20									388						0		+
664.483	1650499	1288.89	21.4814	0	3.02158	1.82523	-0.0289949	0.0324877	491	206	975	260	227	54	0	1	0	0	C26H66N12O4S	2	C25(13C)H66N12O4S	[M+Na-2H]-	643.508	664.483	-0.46				20									388						0		+
664.483	1650499	1288.89	21.4814	0	3.02158	1.82523	-0.0289949	0.0324877	491	206	975	260	227	54	0	1	0	0	C31H68N8O2	2	C30(13C)H68N8O2[NaCl]	[M+Na-2H]-	643.509	664.483	-0.57				20									388						0		+
664.483	1650499	1288.89	21.4814	0	3.02158	1.82523	-0.0289949	0.0324877	491	206	975	260	227	54	0	1	0	0	C34H70N6OS2	2	C33(13C)H70N6OS2	[M+Na-2H]-	643.509	664.483	-0.73				20									388						0		+
664.483	1650499	1288.89	21.4814	0	3.02158	1.82523	-0.0289949	0.0324877	491	206	975	260	227	54	0	1	0	0	C31H60N12O4	1	C30(13C)H60N12O4	[M-H]-	665.489	664.482	1				20									388						0		+
664.483	1650499	1288.89	21.4814	0	3.02158	1.82523	-0.0289949	0.0324877	491	206	975	260	227	54	0	1	0	0	C38H70N2O3P2	1	C37(13C)H70N2O3P2	[M-H]-	665.49	664.482	0.82				20									388						0		+
664.483	1650499	1288.89	21.4814	0	3.02158	1.82523	-0.0289949	0.0324877	491	206	975	260	227	54	0	1	0	0	C39H64N6OS	1	C38(13C)H64N6OS	[M-H]-	665.49	664.482	0.72				20									388						0		+
664.483	1650499	1288.89	21.4814	0	3.02158	1.82523	-0.0289949	0.0324877	491	206	975	260	227	54	0	1	0	0	C37H68N3O5P	1	C37H68N3O5P	[M-H]-	665.49	664.482	0.61				20									388						0		+
664.483	1650499	1288.89	21.4814	0	3.02158	1.82523	-0.0289949	0.0324877	491	206	975	260	227	54	0	1	0	0	C36H73O6PS	2	C35(13C)H73O6PS	[M-H]-	665.49	664.483	0.24				20									388						0		+
664.483	1650499	1288.89	21.4814	0	3.02158	1.82523	-0.0289949	0.0324877	491	206	975	260	227	54	0	1	0	0	C32H65N11P2	1	C32H65N11P2	[M-H]-	665.49	664.483	0.15				20									388						0		+
664.483	1650499	1288.89	21.4814	0	3.02158	1.82523	-0.0289949	0.0324877	491	206	975	260	227	54	0	1	0	0	C35H71NO8S	1	C35H71NO8S	[M-H]-	665.49	664.483	0.04				20									388						0		+
664.483	1650499	1288.89	21.4814	0	3.02158	1.82523	-0.0289949	0.0324877	491	206	975	260	227	54	0	1	0	0	C29H62N14	2	C28(13C)H62N14[NaCl]	[M-H]-	665.49	664.483	-0.15				20									388						0		+
664.483	1650499	1288.89	21.4814	0	3.02158	1.82523	-0.0289949	0.0324877	491	206	975	260	227	54	0	1	0	0	C31H70N8OP2S	2	C30(13C)H70N8OP2S	[M-H]-	665.49	664.483	-0.22				20									388						0		+
664.483	1650499	1288.89	21.4814	0	3.02158	1.82523	-0.0289949	0.0324877	491	206	975	260	227	54	0	1	0	0	C30H68N9O3PS	1	C30H68N9O3PS	[M-H]-	665.49	664.483	-0.42				20									388						0		+
664.483	1650499	1288.89	21.4814	0	3.02158	1.82523	-0.0289949	0.0324877	491	206	975	260	227	54	0	1	0	0	C35H70N5OP	1	C35H70N5OP[NaCl]	[M-H]-	665.49	664.483	-0.53				20									388						0		+
664.483	1650499	1288.89	21.4814	0	3.02158	1.82523	-0.0289949	0.0324877	491	206	975	260	227	54	0	1	0	0	C38H72N3PS2	1	C38H72N3PS2	[M-H]-	665.491	664.483	-0.7				20									388						0		+
194.869	158479	1161.16	19.3526	0.000233	2.86692	1.78988	-0.0281852	0.0329196	522	207	1114	276	222	0	0	0	NA	0		0	0																								0
194.869	158479	1161.16	19.3526	0.000233	2.86692	1.78988	-0.0281852	0.0329196	522	207	1114	276	222	0	0	0	NA	0		0	0																							0
1147.78	130958	1390.67	23.1779	1e-06	0.505022	0.472877	0.0184944	-0.0414195	185	208	4089	893	80	0	0	0	NA	0		0	0																								0
688.417	2198879	1181.91	19.6985	0.005583	2.1147	1.95691	-0.0204449	0.0386564	356	209	4169	714	114	0	0	0	NA	0		0	0								31.8									3973							0	PE 26:0 +NaOAc
688.417	2198879	1181.91	19.6985	0.005583	2.1147	1.95691	-0.0204449	0.0386564	356	209	4169	714	114	0	0	0	NA	0		0	0								31.8									353						0		+
847.526	183551	1281.78	21.3631	0.000246	0.338941	0.572641	0.0291396	-0.0312061	448	210	898	254	203	2	10	0	NA	1	C45H81O10P	1	C45H81O10P	[M+Cl]-	812.557	847.526	-0.27				45.4									3549							['PG(17:0/22:4(7Z,10Z,13Z,16Z))', 'PG(17:2(9Z,12Z)/22:2(13Z,16Z))', 'PG(18:4(6Z,9Z,12Z,15Z)/21:0)', 'PG(19:0/20:4(5Z,8Z,11Z,14Z))', 'PG(19:1(9Z)/20:3(8Z,11Z,14Z))', 'PG(20:3(8Z,11Z,14Z)/19:1(9Z))', 'PG(20:4(5Z,8Z,11Z,14Z)/19:0)', 'PG(21:0/18:4(6Z,9Z,12Z,15Z))', 'PG(22:2(13Z,16Z)/17:2(9Z,12Z))', 'PG(22:4(7Z,10Z,13Z,16Z)/17:0)']
847.526	183551	1281.78	21.3631	0.000246	0.338941	0.572641	0.0291396	-0.0312061	448	210	898	254	203	2	3	0	NA	1	C46H83O9P	1	C46H83O9P	[M+K-2H]-	810.577	847.526	-0.2				45.4									3549							['PG(O-20:0/20:5(5Z,8Z,11Z,14Z,17Z))', 'PG(P-18:0/22:4(7Z,10Z,13Z,16Z))', 'PG(P-20:0/20:4(5Z,8Z,11Z,14Z))']
581.366	1036379	839.564	13.9927	0.007266	0.218228	0.603445	0.0372533	-0.0226763	166	211	203	101	556	0	0	0	NA	0		0	0								14.6,31.1									40964097							0
581.366	1036379	839.564	13.9927	0.007266	0.218228	0.603445	0.0372533	-0.0226763	166	211	203	101	556	70	0	1	0	0	C26H52NO7P	2	C25(13C)H52NO7P	[M+Hac-H]-	522.351	581.365	0.72				14.6,31.1									462463						0
581.366	1036379	839.564	13.9927	0.007266	0.218228	0.603445	0.0372533	-0.0226763	166	211	203	101	556	70	0	1	0	0	C25H50N2O9	2	C25H50N2O9	[M+Hac-H]-	522.352	581.365	0.49				14.6,31.1									462463						0
581.366	1036379	839.564	13.9927	0.007266	0.218228	0.603445	0.0372533	-0.0226763	166	211	203	101	556	70	0	1	0	0	C28H59PS3	2	C28H59PS3	[M+Hac-H]-	522.352	581.366	0.45				14.6,31.1									462463						0
581.366	1036379	839.564	13.9927	0.007266	0.218228	0.603445	0.0372533	-0.0226763	166	211	203	101	556	70	0	1	0	0	C21H49N9O2P2	2	C20(13C)H49N9O2P2	[M+Hac-H]-	522.352	581.366	0.2				14.6,31.1									462463						0
581.366	1036379	839.564	13.9927	0.007266	0.218228	0.603445	0.0372533	-0.0226763	166	211	203	101	556	70	0	1	0	0	C22H43N13S	2	C21(13C)H43N13S	[M+Hac-H]-	522.352	581.366	0.09				14.6,31.1									462463						0
581.366	1036379	839.564	13.9927	0.007266	0.218228	0.603445	0.0372533	-0.0226763	166	211	203	101	556	70	0	1	0	0	C20H47N10O4P	2	C20H47N10O4P	[M+Hac-H]-	522.352	581.366	-0.04				14.6,31.1									462463						0
581.366	1036379	839.564	13.9927	0.007266	0.218228	0.603445	0.0372533	-0.0226763	166	211	203	101	556	70	0	1	0	0	C27H57O3P3	2	C27H57O3P3	[M+Hac-H]-	522.352	581.366	-0.25				14.6,31.1									462463						0
581.366	1036379	839.564	13.9927	0.007266	0.218228	0.603445	0.0372533	-0.0226763	166	211	203	101	556	70	0	1	0	0	C28H51N4OPS	2	C28H51N4OPS	[M+Hac-H]-	522.352	581.366	-0.35				14.6,31.1									462463						0
581.366	1036379	839.564	13.9927	0.007266	0.218228	0.603445	0.0372533	-0.0226763	166	211	203	101	556	70	0	1	0	0	C24H54N3O3P	1	C23(13C)H54N3O3P[NaCl]	[M+Hac-H]-	522.352	581.366	-0.59				14.6,31.1									462463						0
581.366	1036379	839.564	13.9927	0.007266	0.218228	0.603445	0.0372533	-0.0226763	166	211	203	101	556	70	0	1	0	0	C27H56NO2PS2	1	C26(13C)H56NO2PS2	[M+Hac-H]-	522.352	581.366	-0.77				14.6,31.1									462463						0
581.366	1036379	839.564	13.9927	0.007266	0.218228	0.603445	0.0372533	-0.0226763	166	211	203	101	556	70	0	1	0	0	C23H52N4O5	1	C23H52N4O5[NaCl]	[M+Hac-H]-	522.352	581.366	-0.82				14.6,31.1									462463						0
581.366	1036379	839.564	13.9927	0.007266	0.218228	0.603445	0.0372533	-0.0226763	166	211	203	101	556	70	0	1	0	0	C31H52N4O4	2	C31H52N4O4	[M+(37Cl)]-	544.399	581.365	0.8				14.6,31.1									462463						0
581.366	1036379	839.564	13.9927	0.007266	0.218228	0.603445	0.0372533	-0.0226763	166	211	203	101	556	70	0	1	0	0	C22H53N7O8	2	C21(13C)H53N7O8	[M+(37Cl)]-	544.399	581.365	0.69				14.6,31.1									462463						0
581.366	1036379	839.564	13.9927	0.007266	0.218228	0.603445	0.0372533	-0.0226763	166	211	203	101	556	70	0	1	0	0	C30H57NO5S	2	C29(13C)H57NO5S	[M+(37Cl)]-	544.399	581.366	0.37				14.6,31.1									462463						0
581.366	1036379	839.564	13.9927	0.007266	0.218228	0.603445	0.0372533	-0.0226763	166	211	203	101	556	70	0	1	0	0	C17H50N15O3P	2	C16(13C)H50N15O3P	[M+(37Cl)]-	544.399	581.366	0.16				14.6,31.1									462463						0
581.366	1036379	839.564	13.9927	0.007266	0.218228	0.603445	0.0372533	-0.0226763	166	211	203	101	556	70	0	1	0	0	C25H54N9PS	2	C24(13C)H54N9PS	[M+(37Cl)]-	544.399	581.366	-0.15				14.6,31.1									462463						0
581.366	1036379	839.564	13.9927	0.007266	0.218228	0.603445	0.0372533	-0.0226763	166	211	203	101	556	70	0	1	0	0	C24H52N10O2S	1	C24H52N10O2S	[M+(37Cl)]-	544.4	581.366	-0.38				14.6,31.1									462463						0
581.366	1036379	839.564	13.9927	0.007266	0.218228	0.603445	0.0372533	-0.0226763	166	211	203	101	556	70	0	1	0	0	C29H54N6	1	C29H54N6[NaCl]	[M+(37Cl)]-	544.4	581.366	-0.51				14.6,31.1									462463						0
581.366	1036379	839.564	13.9927	0.007266	0.218228	0.603445	0.0372533	-0.0226763	166	211	203	101	556	70	0	1	0	0	C31H62OP2S	1	C31H62OP2S	[M+(37Cl)]-	544.4	581.366	-0.59				14.6,31.1									462463						0
581.366	1036379	839.564	13.9927	0.007266	0.218228	0.603445	0.0372533	-0.0226763	166	211	203	101	556	70	0	1	0	0	C28H59N3OS	1	C27(13C)H59N3OS[NaCl]	[M+(37Cl)]-	544.4	581.366	-0.94				14.6,31.1									462463						0
581.366	1036379	839.564	13.9927	0.007266	0.218228	0.603445	0.0372533	-0.0226763	166	211	203	101	556	70	0	1	0	0	C30H57NO7	3	C29(13C)H57NO7	[M+K-2H]-	544.417	581.365	0.52				14.6,31.1									462463						0
581.366	1036379	839.564	13.9927	0.007266	0.218228	0.603445	0.0372533	-0.0226763	166	211	203	101	556	70	0	1	0	0	C29H62N2OS	2	C29H62N2OS[NaCl]	[M+K-2H]-	544.417	581.366	0.44				14.6,31.1									462463						0
581.366	1036379	839.564	13.9927	0.007266	0.218228	0.603445	0.0372533	-0.0226763	166	211	203	101	556	70	0	1	0	0	C32H64S3	3	C32H64S3	[M+K-2H]-	544.417	581.366	0.25				14.6,31.1									462463						0
581.366	1036379	839.564	13.9927	0.007266	0.218228	0.603445	0.0372533	-0.0226763	166	211	203	101	556	70	0	1	0	0	C25H54N9O2P	2	C24(13C)H54N9O2P	[M+K-2H]-	544.417	581.366	0				14.6,31.1									462463						0
581.366	1036379	839.564	13.9927	0.007266	0.218228	0.603445	0.0372533	-0.0226763	166	211	203	101	556	70	0	1	0	0	C24H52N10O4	3	C24H52N10O4	[M+K-2H]-	544.417	581.366	-0.23				14.6,31.1									462463						0
581.366	1036379	839.564	13.9927	0.007266	0.218228	0.603445	0.0372533	-0.0226763	166	211	203	101	556	70	0	1	0	0	C31H62O3P2	2	C31H62O3P2	[M+K-2H]-	544.417	581.366	-0.44				14.6,31.1									462463						0
581.366	1036379	839.564	13.9927	0.007266	0.218228	0.603445	0.0372533	-0.0226763	166	211	203	101	556	70	0	1	0	0	C32H56N4OS	2	C32H56N4OS	[M+K-2H]-	544.417	581.366	-0.55				14.6,31.1									462463						0
581.366	1036379	839.564	13.9927	0.007266	0.218228	0.603445	0.0372533	-0.0226763	166	211	203	101	556	70	0	1	0	0	C28H59N3O3	1	C27(13C)H59N3O3[NaCl]	[M+K-2H]-	544.418	581.366	-0.79				14.6,31.1									462463						0
581.366	1036379	839.564	13.9927	0.007266	0.218228	0.603445	0.0372533	-0.0226763	166	211	203	101	556	70	0	1	0	0	C31H61NO2S2	1	C30(13C)H61NO2S2	[M+K-2H]-	544.418	581.366	-0.97				14.6,31.1									462463						0
581.366	1036379	839.564	13.9927	0.007266	0.218228	0.603445	0.0372533	-0.0226763	166	211	203	101	556	70	0	1	0	0	C29H62NPS	2	C28(13C)H62NPS[NaCl]	[M+Cl]-	546.396	581.365	0.57				14.6,31.1									462463						0
581.366	1036379	839.564	13.9927	0.007266	0.218228	0.603445	0.0372533	-0.0226763	166	211	203	101	556	70	0	1	0	0	C29H55NO8	3	C28(13C)H55NO8	[M+Cl]-	546.396	581.366	0.42				14.6,31.1									462463						0
581.366	1036379	839.564	13.9927	0.007266	0.218228	0.603445	0.0372533	-0.0226763	166	211	203	101	556	70	0	1	0	0	C28H60N2O2S	2	C28H60N2O2S[NaCl]	[M+Cl]-	546.396	581.366	0.34				14.6,31.1									462463						0
581.366	1036379	839.564	13.9927	0.007266	0.218228	0.603445	0.0372533	-0.0226763	166	211	203	101	556	70	0	1	0	0	C31H62OS3	2	C31H62OS3	[M+Cl]-	546.396	581.366	0.15				14.6,31.1									462463						0
581.366	1036379	839.564	13.9927	0.007266	0.218228	0.603445	0.0372533	-0.0226763	166	211	203	101	556	70	0	1	0	0	C24H52N9O3P	2	C23(13C)H52N9O3P	[M+Cl]-	546.396	581.366	-0.1				14.6,31.1									462463						0
581.366	1036379	839.564	13.9927	0.007266	0.218228	0.603445	0.0372533	-0.0226763	166	211	203	101	556	70	0	1	0	0	C23H50N10O5	2	C23H50N10O5	[M+Cl]-	546.397	581.366	-0.34				14.6,31.1									462463						0
581.366	1036379	839.564	13.9927	0.007266	0.218228	0.603445	0.0372533	-0.0226763	166	211	203	101	556	70	0	1	0	0	C32H56N3PS	1	C31(13C)H56N3PS	[M+Cl]-	546.397	581.366	-0.42				14.6,31.1									462463						0
581.366	1036379	839.564	13.9927	0.007266	0.218228	0.603445	0.0372533	-0.0226763	166	211	203	101	556	70	0	1	0	0	C30H60O4P2	1	C30H60O4P2	[M+Cl]-	546.397	581.366	-0.55				14.6,31.1									462463						0
581.366	1036379	839.564	13.9927	0.007266	0.218228	0.603445	0.0372533	-0.0226763	166	211	203	101	556	70	0	1	0	0	C31H54N4O2S	1	C31H54N4O2S	[M+Cl]-	546.397	581.366	-0.65				14.6,31.1									462463						0
581.366	1036379	839.564	13.9927	0.007266	0.218228	0.603445	0.0372533	-0.0226763	166	211	203	101	556	70	0	1	0	0	C36H56	1	C36H56[NaCl]	[M+Cl]-	546.397	581.366	-0.78				14.6,31.1									462463						0
581.366	1036379	839.564	13.9927	0.007266	0.218228	0.603445	0.0372533	-0.0226763	166	211	203	101	556	70	0	1	0	0	C27H57N3O4	1	C26(13C)H57N3O4[NaCl]	[M+Cl]-	546.397	581.366	-0.89				14.6,31.1									462463						0
581.366	1036379	839.564	13.9927	0.007266	0.218228	0.603445	0.0372533	-0.0226763	166	211	203	101	556	70	0	1	0	0	C27H56N6O2S2	2	C27H56N6O2S2	[M+Na-2H]-	560.391	581.365	0.83				14.6,31.1									462463						0
581.366	1036379	839.564	13.9927	0.007266	0.218228	0.603445	0.0372533	-0.0226763	166	211	203	101	556	70	0	1	0	0	C33H53NO6	2	C32(13C)H53NO6	[M+Na-2H]-	560.391	581.365	0.79				14.6,31.1									462463						0
581.366	1036379	839.564	13.9927	0.007266	0.218228	0.603445	0.0372533	-0.0226763	166	211	203	101	556	70	0	1	0	0	C32H58N2S	2	C32H58N2S[NaCl]	[M+Na-2H]-	560.391	581.365	0.7				14.6,31.1									462463						0
581.366	1036379	839.564	13.9927	0.007266	0.218228	0.603445	0.0372533	-0.0226763	166	211	203	101	556	70	0	1	0	0	C28H50N9OP	2	C27(13C)H50N9OP	[M+Na-2H]-	560.391	581.366	0.26				14.6,31.1									462463						0
581.366	1036379	839.564	13.9927	0.007266	0.218228	0.603445	0.0372533	-0.0226763	166	211	203	101	556	70	0	1	0	0	C27H48N10O3	2	C27H48N10O3	[M+Na-2H]-	560.391	581.366	0.03				14.6,31.1									462463						0
581.366	1036379	839.564	13.9927	0.007266	0.218228	0.603445	0.0372533	-0.0226763	166	211	203	101	556	70	0	1	0	0	C18H49N13O7	2	C17(13C)H49N13O7	[M+Na-2H]-	560.391	581.366	-0.08				14.6,31.1									462463						0
581.366	1036379	839.564	13.9927	0.007266	0.218228	0.603445	0.0372533	-0.0226763	166	211	203	101	556	70	0	1	0	0	C34H58O2P2	2	C34H58O2P2	[M+Na-2H]-	560.391	581.366	-0.18				14.6,31.1									462463						0
581.366	1036379	839.564	13.9927	0.007266	0.218228	0.603445	0.0372533	-0.0226763	166	211	203	101	556	70	0	1	0	0	C35H52N4S	2	C35H52N4S	[M+Na-2H]-	560.391	581.366	-0.29				14.6,31.1									462463						0
581.366	1036379	839.564	13.9927	0.007266	0.218228	0.603445	0.0372533	-0.0226763	166	211	203	101	556	70	0	1	0	0	C26H53N7O4S	1	C25(13C)H53N7O4S	[M+Na-2H]-	560.391	581.366	-0.39				14.6,31.1									462463						0
581.366	1036379	839.564	13.9927	0.007266	0.218228	0.603445	0.0372533	-0.0226763	166	211	203	101	556	70	0	1	0	0	C31H55N3O2	1	C30(13C)H55N3O2[NaCl]	[M+Na-2H]-	560.391	581.366	-0.52				14.6,31.1									462463						0
581.366	1036379	839.564	13.9927	0.007266	0.218228	0.603445	0.0372533	-0.0226763	166	211	203	101	556	70	0	1	0	0	C34H57NOS2	1	C33(13C)H57NOS2	[M+Na-2H]-	560.392	581.366	-0.71				14.6,31.1									462463						0
581.366	1036379	839.564	13.9927	0.007266	0.218228	0.603445	0.0372533	-0.0226763	166	211	203	101	556	70	0	1	0	0	C20H56N11OP3	1	C19(13C)H56N11OP3	[M+Na-2H]-	560.392	581.366	-0.81				14.6,31.1									462463						0
581.366	1036379	839.564	13.9927	0.007266	0.218228	0.603445	0.0372533	-0.0226763	166	211	203	101	556	70	0	1	0	0	C39H51NOS	2	C38(13C)H51NOS	[M-H]-	582.372	581.365	0.96				14.6,31.1									462463						0
581.366	1036379	839.564	13.9927	0.007266	0.218228	0.603445	0.0372533	-0.0226763	166	211	203	101	556	70	0	1	0	0	C24H55N9OS3	2	C23(13C)H55N9OS3	[M-H]-	582.373	581.365	0.89				14.6,31.1									462463						0
581.366	1036379	839.564	13.9927	0.007266	0.218228	0.603445	0.0372533	-0.0226763	166	211	203	101	556	70	0	1	0	0	C28H56NO9P	2	C27(13C)H56NO9P	[M-H]-	582.373	581.365	0.72				14.6,31.1									462463						0
581.366	1036379	839.564	13.9927	0.007266	0.218228	0.603445	0.0372533	-0.0226763	166	211	203	101	556	70	0	1	0	0	C27H54N2O11	2	C27H54N2O11	[M-H]-	582.373	581.365	0.49				14.6,31.1									462463						0
581.366	1036379	839.564	13.9927	0.007266	0.218228	0.603445	0.0372533	-0.0226763	166	211	203	101	556	70	0	1	0	0	C30H63O2PS3	2	C30H63O2PS3	[M-H]-	582.373	581.366	0.45				14.6,31.1									462463						0
581.366	1036379	839.564	13.9927	0.007266	0.218228	0.603445	0.0372533	-0.0226763	166	211	203	101	556	70	0	1	0	0	C32H52N6P2	2	C32H52N6P2	[M-H]-	582.373	581.366	0.3				14.6,31.1									462463						0
581.366	1036379	839.564	13.9927	0.007266	0.218228	0.603445	0.0372533	-0.0226763	166	211	203	101	556	70	0	1	0	0	C23H53N9O4P2	2	C22(13C)H53N9O4P2	[M-H]-	582.373	581.366	0.2				14.6,31.1									462463						0
581.366	1036379	839.564	13.9927	0.007266	0.218228	0.603445	0.0372533	-0.0226763	166	211	203	101	556	70	0	1	0	0	C24H47N13O2S	2	C23(13C)H47N13O2S	[M-H]-	582.373	581.366	0.09				14.6,31.1									462463						0
581.366	1036379	839.564	13.9927	0.007266	0.218228	0.603445	0.0372533	-0.0226763	166	211	203	101	556	70	0	1	0	0	C22H51N10O6P	2	C22H51N10O6P	[M-H]-	582.373	581.366	-0.04				14.6,31.1									462463						0
581.366	1036379	839.564	13.9927	0.007266	0.218228	0.603445	0.0372533	-0.0226763	166	211	203	101	556	70	0	1	0	0	C29H49N9	2	C28(13C)H49N9[NaCl]	[M-H]-	582.373	581.366	-0.04				14.6,31.1									462463						0
581.366	1036379	839.564	13.9927	0.007266	0.218228	0.603445	0.0372533	-0.0226763	166	211	203	101	556	70	0	1	0	0	C31H57N3OP2S	2	C30(13C)H57N3OP2S	[M-H]-	582.373	581.366	-0.12				14.6,31.1									462463						0
581.366	1036379	839.564	13.9927	0.007266	0.218228	0.603445	0.0372533	-0.0226763	166	211	203	101	556	70	0	1	0	0	C29H61O5P3	2	C29H61O5P3	[M-H]-	582.373	581.366	-0.25				14.6,31.1									462463						0
581.366	1036379	839.564	13.9927	0.007266	0.218228	0.603445	0.0372533	-0.0226763	166	211	203	101	556	70	0	1	0	0	C30H55N4O3PS	2	C30H55N4O3PS	[M-H]-	582.373	581.366	-0.35				14.6,31.1									462463						0
581.366	1036379	839.564	13.9927	0.007266	0.218228	0.603445	0.0372533	-0.0226763	166	211	203	101	556	70	0	1	0	0	C35H57OP	1	C35H57OP[NaCl]	[M-H]-	582.373	581.366	-0.48				14.6,31.1									462463						0
581.366	1036379	839.564	13.9927	0.007266	0.218228	0.603445	0.0372533	-0.0226763	166	211	203	101	556	70	0	1	0	0	C26H58N3O5P	1	C25(13C)H58N3O5P[NaCl]	[M-H]-	582.373	581.366	-0.59				14.6,31.1									462463						0
581.366	1036379	839.564	13.9927	0.007266	0.218228	0.603445	0.0372533	-0.0226763	166	211	203	101	556	70	0	1	0	0	C24H58N8P4	1	C24H58N8P4	[M-H]-	582.373	581.366	-0.77				14.6,31.1									462463						0
581.366	1036379	839.564	13.9927	0.007266	0.218228	0.603445	0.0372533	-0.0226763	166	211	203	101	556	70	0	1	0	0	C29H60NO4PS2	1	C28(13C)H60NO4PS2	[M-H]-	582.373	581.366	-0.77				14.6,31.1									462463						0
581.366	1036379	839.564	13.9927	0.007266	0.218228	0.603445	0.0372533	-0.0226763	166	211	203	101	556	70	0	1	0	0	C25H56N4O7	2	C25H56N4O7[NaCl]	[M-H]-	582.374	581.366	-0.82				14.6,31.1									462463						0
635.504	109952	1267.61	21.1269	9.6e-05	0.448167	0.522793	0.0217784	-0.0362753	226	212	3102	611	100	0	0	0	NA	0		0	0																								0
635.504	109952	1267.61	21.1269	9.6e-05	0.448167	0.522793	0.0217784	-0.0362753	226	212	3102	611	100	14	0	1	0	0	C34H65N4OP	1	C34H65N4OP	[M+Hac-H]-	576.49	635.503	0.72																			0
635.504	109952	1267.61	21.1269	9.6e-05	0.448167	0.522793	0.0217784	-0.0362753	226	212	3102	611	100	14	0	1	0	0	C32H68N2O4S	1	C32H68N2O4S	[M+Hac-H]-	576.49	635.504	0.12																			0
635.504	109952	1267.61	21.1269	9.6e-05	0.448167	0.522793	0.0217784	-0.0362753	226	212	3102	611	100	14	0	1	0	0	C40H64O2	1	C40H64O2	[M+Hac-H]-	576.491	635.504	-0.9																			0
635.504	109952	1267.61	21.1269	9.6e-05	0.448167	0.522793	0.0217784	-0.0362753	226	212	3102	611	100	14	0	1	0	0	C30H66N10O2	2	C30H66N10O2	[M+(37Cl)]-	598.537	635.503	0.69																			0
635.504	109952	1267.61	21.1269	9.6e-05	0.448167	0.522793	0.0217784	-0.0362753	226	212	3102	611	100	14	0	1	0	0	C37H76OP2	2	C37H76OP2	[M+(37Cl)]-	598.537	635.504	0.5																			0
635.504	109952	1267.61	21.1269	9.6e-05	0.448167	0.522793	0.0217784	-0.0362753	226	212	3102	611	100	14	0	1	0	0	C38H70N4O	1	C38H70N4O	[M+K-2H]-	598.555	635.504	0.54																			0
635.504	109952	1267.61	21.1269	9.6e-05	0.448167	0.522793	0.0217784	-0.0362753	226	212	3102	611	100	14	0	1	0	0	C37H68N4O2	1	C37H68N4O2	[M+Cl]-	600.534	635.504	0.44																			0
635.504	109952	1267.61	21.1269	9.6e-05	0.448167	0.522793	0.0217784	-0.0362753	226	212	3102	611	100	14	0	1	0	0	C30H68N10S	1	C30H68N10S	[M+Cl]-	600.535	635.504	-0.64																			0
635.504	109952	1267.61	21.1269	9.6e-05	0.448167	0.522793	0.0217784	-0.0362753	226	212	3102	611	100	14	0	1	0	0	C41H66N4	1	C41H66N4	[M+Na-2H]-	614.529	635.503	0.78																			0
635.504	109952	1267.61	21.1269	9.6e-05	0.448167	0.522793	0.0217784	-0.0362753	226	212	3102	611	100	14	0	1	0	0	C33H72N6P2	1	C33H72N6P2	[M+Na-2H]-	614.529	635.504	-0.2																			0
635.504	109952	1267.61	21.1269	9.6e-05	0.448167	0.522793	0.0217784	-0.0362753	226	212	3102	611	100	14	0	1	0	0	C36H69N4O3P	1	C36H69N4O3P	[M-H]-	636.511	635.503	0.72																			0
635.504	109952	1267.61	21.1269	9.6e-05	0.448167	0.522793	0.0217784	-0.0362753	226	212	3102	611	100	14	0	1	0	0	C34H72N2O6S	1	C34H72N2O6S	[M-H]-	636.511	635.504	0.12																			0
635.504	109952	1267.61	21.1269	9.6e-05	0.448167	0.522793	0.0217784	-0.0362753	226	212	3102	611	100	14	0	1	0	0	C29H69N10OPS	1	C29H69N10OPS	[M-H]-	636.511	635.504	-0.36																			0
635.504	109952	1267.61	21.1269	9.6e-05	0.448167	0.522793	0.0217784	-0.0362753	226	212	3102	611	100	14	0	1	0	0	C42H68O4	1	C42H68O4	[M-H]-	636.512	635.504	-0.9																			0
365.343	524986	1277.3	21.2883	4e-06	0.299381	0.571758	0.0316024	-0.0297103	341	213	641	183	267	2	4	0	NA	1	C24H46O2	1	C24H46O2	[M-H]-	366.35	365.343	0.02				20.6									4136							['NA', '(15Z)-Tetracosenoic acid', '4-Methyl-3-heptyl palmitoleate', 'trans-selacholeic acid']	FA 24:1?
365.343	524986	1277.3	21.2883	4e-06	0.299381	0.571758	0.0316024	-0.0297103	341	213	641	183	267	2	1	0	NA	1	C22H42	1	C22H42	[M+Hac-H]-	306.329	365.343	0.02				20.6									4136							['NA']	+
365.343	524986	1277.3	21.2883	4e-06	0.299381	0.571758	0.0316024	-0.0297103	341	213	641	183	267	2	2	1	0	1	C24H46O2	2	C24H46O2	[M-H]-	366.35	365.343	0.02				20.6									496						['(15Z)-Tetracosenoic acid', '10,13-Dimethyl-11-docosyne-10,13-diol']		+
365.343	524986	1277.3	21.2883	4e-06	0.299381	0.571758	0.0316024	-0.0297103	341	213	641	183	267	2	0	1	0	0	C22H42	2	C22H42	[M+Hac-H]-	306.329	365.343	0.02				20.6									496						0		+
775.539	7078377	1262.01	21.0334	0	3.38531	1.75366	-0.0317313	0.0296103	342	214	629	180	293	0	0	0	NA	0		0	0								25.4									3743							0	13C to 773.53349
852.423	426549	1181.81	19.6969	0.001407	2.23449	1.90828	-0.0223932	0.0377958	440	215	3159	565	130	0	0	0	NA	0		0	0																								0
633.497	1835856	1264.42	21.0736	0.000127	0.213767	0.663553	0.0393592	-0.0179613	131	216	123	81	616	0	0	0	NA	0		0	0																								0	+
633.497	1835856	1264.42	21.0736	0.000127	0.213767	0.663553	0.0393592	-0.0179613	131	216	123	81	616	14	0	1	0	0	C34H72P2S	4	C34H72P2S	[M+Hac-H]-	574.483	633.497	0.93																			0		+
633.497	1835856	1264.42	21.0736	0.000127	0.213767	0.663553	0.0393592	-0.0179613	131	216	123	81	616	14	0	1	0	0	C32H67N2O4P	3	C32H67N2O4P	[M+Hac-H]-	574.484	633.498	-0.41																			0		+
633.497	1835856	1264.42	21.0736	0.000127	0.213767	0.663553	0.0393592	-0.0179613	131	216	123	81	616	14	0	1	0	0	C36H72N2O2S	1	C36H72N2O2S	[M+(37Cl)]-	596.531	633.498	-0.73																			0		+
633.497	1835856	1264.42	21.0736	0.000127	0.213767	0.663553	0.0393592	-0.0179613	131	216	123	81	616	14	0	1	0	0	C38H77PS	1	C38H77PS	[M+K-2H]-	596.548	633.497	0.75																			0		+
633.497	1835856	1264.42	21.0736	0.000127	0.213767	0.663553	0.0393592	-0.0179613	131	216	123	81	616	14	0	1	0	0	C36H72N2O4	1	C36H72N2O4	[M+K-2H]-	596.549	633.498	-0.59																			0		+
633.497	1835856	1264.42	21.0736	0.000127	0.213767	0.663553	0.0393592	-0.0179613	131	216	123	81	616	14	0	1	0	0	C37H75OPS	1	C37H75OPS	[M+Cl]-	598.528	633.497	0.65																			0		+
633.497	1835856	1264.42	21.0736	0.000127	0.213767	0.663553	0.0393592	-0.0179613	131	216	123	81	616	14	0	1	0	0	C35H70N2O5	1	C35H70N2O5	[M+Cl]-	598.528	633.498	-0.69																			0		+
633.497	1835856	1264.42	21.0736	0.000127	0.213767	0.663553	0.0393592	-0.0179613	131	216	123	81	616	14	0	1	0	0	C36H74O3	1	C36H74O3[NaCl]	[M+Na-2H]-	612.522	633.497	0.56																			0		+
633.497	1835856	1264.42	21.0736	0.000127	0.213767	0.663553	0.0393592	-0.0179613	131	216	123	81	616	14	0	1	0	0	C39H68N2O3	1	C39H68N2O3	[M+Na-2H]-	612.523	633.498	-0.35																			0		+
633.497	1835856	1264.42	21.0736	0.000127	0.213767	0.663553	0.0393592	-0.0179613	131	216	123	81	616	14	0	1	0	0	C36H76O2P2S	1	C36H76O2P2S	[M-H]-	634.504	633.497	0.93																			0		+
633.497	1835856	1264.42	21.0736	0.000127	0.213767	0.663553	0.0393592	-0.0179613	131	216	123	81	616	14	0	1	0	0	C37H70N4S2	1	C37H70N4S2	[M-H]-	634.504	633.497	0.83																			0		+
633.497	1835856	1264.42	21.0736	0.000127	0.213767	0.663553	0.0393592	-0.0179613	131	216	123	81	616	14	0	1	0	0	C37H62N8O	1	C37H62N8O	[M-H]-	634.505	633.497	0.09																			0		+
633.497	1835856	1264.42	21.0736	0.000127	0.213767	0.663553	0.0393592	-0.0179613	131	216	123	81	616	14	0	1	0	0	C29H68N10OP2	1	C29H68N10OP2	[M-H]-	634.505	633.498	-0.89																			0		+
633.497	1835856	1264.42	21.0736	0.000127	0.213767	0.663553	0.0393592	-0.0179613	131	216	123	81	616	14	0	1	0	0	C34H71N2O6P	1	C34H71N2O6P	[M-H]-	634.505	633.498	-0.41																			0		PE-Cer 32:0
131.5	646479	1274.48	21.2413	0.000446	0.451504	0.475549	0.0254164	-0.0399234	427	217	2463	387	95	0	0	0	NA	0		0	0																								0
131.5	646479	1274.48	21.2413	0.000446	0.451504	0.475549	0.0254164	-0.0399234	427	217	2463	387	95	0	0	0	NA	0		0	0																							0
201.373	505542	1162.86	19.3811	3.2e-05	3.24866	1.69056	-0.0305364	0.0284192	397	218	670	208	318	0	0	0	NA	0		0	0																								0
201.373	505542	1162.86	19.3811	3.2e-05	3.24866	1.69056	-0.0305364	0.0284192	397	218	670	208	318	0	0	0	NA	0		0	0																							0
757.619	1006773	1438.96	23.9826	3.6e-05	0.294368	0.561291	0.0323633	-0.0305354	306	219	613	170	283	0	0	0	NA	0		0	0																								0
839.564	1505339	1226.84	20.4473	2e-06	0.336384	0.542741	0.0285369	-0.0332593	516	220	1084	269	212	0	0	0	NA	0		0	0								43.1									3565							0
161.099	519510	1162.57	19.3762	0.000104	3.43414	1.65297	-0.0315336	0.0272593	348	221	559	184	368	0	0	0	NA	0		0	0																								0
161.099	519510	1162.57	19.3762	0.000104	3.43414	1.65297	-0.0315336	0.0272593	348	221	559	184	368	0	0	0	NA	0		0	0																							0
981.483	124185	1200.68	20.0114	0.000189	0.407249	0.52697	0.0236183	-0.0370799	461	222	2584	489	132	0	0	0	NA	0		0	0										1.8		10.6							4662		4236			0
710.476	1920161	1234.5	20.5749	0	0.320098	0.556801	0.0309287	-0.0313836	384	223	748	198	260	1	15	0	NA	1	C39H70NO8P	1	C39H70NO8P	[M-H]-	711.484	710.477	-0.25				36.5									3915							['PC(13:0/18:4(6Z,9Z,12Z,15Z))', 'PC(18:4(6Z,9Z,12Z,15Z)/13:0)', 'PE(12:0/22:4(7Z,10Z,13Z,16Z))', 'PE(14:0/20:4(5Z,8Z,11Z,14Z))', 'PE(14:1(9Z)/20:3(8Z,11Z,14Z))', 'PE(16:0/18:4(6Z,9Z,12Z,15Z))', 'PE(16:1(9Z)/18:3(6Z,9Z,12Z))', 'PE(16:1(9Z)/18:3(9Z,12Z,15Z))', 'PE(17:2(9Z,12Z)/17:2(9Z,12Z))', 'PE(18:3(6Z,9Z,12Z)/16:1(9Z))', 'PE(18:3(9Z,12Z,15Z)/16:1(9Z))', 'PE(18:4(6Z,9Z,12Z,15Z)/16:0)', 'PE(20:3(…	PE 34:4
663.48	7495776	1289.3	21.4884	0	2.99204	1.82415	-0.0285504	0.0321388	514	224	1016	268	235	0	0	0	NA	0		0	0								20,35.6									40154019							0	13C to 662.47651
663.48	7495776	1289.3	21.4884	0	2.99204	1.82415	-0.0285504	0.0321388	514	224	1016	268	235	56	0	1	0	0	C36H65N3S2	1	C35(13C)H65N3S2	[M+Hac-H]-	604.465	663.479	0.92				20,35.6									388392						0		+
663.48	7495776	1289.3	21.4884	0	2.99204	1.82415	-0.0285504	0.0321388	514	224	1016	268	235	56	0	1	0	0	C34H69O4PS	2	C34H69O4PS	[M+Hac-H]-	604.465	663.479	0.81				20,35.6									388392						0		+
663.48	7495776	1289.3	21.4884	0	2.99204	1.82415	-0.0285504	0.0321388	514	224	1016	268	235	56	0	1	0	0	C36H57N7O	2	C35(13C)H57N7O	[M+Hac-H]-	604.466	663.48	0.22				20,35.6									388392						0		+
663.48	7495776	1289.3	21.4884	0	2.99204	1.82415	-0.0285504	0.0321388	514	224	1016	268	235	56	0	1	0	0	C33H66NO6P	3	C32(13C)H66NO6P	[M+Hac-H]-	604.466	663.48	-0.26				20,35.6									388392						0		+
663.48	7495776	1289.3	21.4884	0	2.99204	1.82415	-0.0285504	0.0321388	514	224	1016	268	235	56	0	1	0	0	C32H64N2O8	1	C32H64N2O8	[M+Hac-H]-	604.466	663.48	-0.47				20,35.6									388392						0		+
663.48	7495776	1289.3	21.4884	0	2.99204	1.82415	-0.0285504	0.0321388	514	224	1016	268	235	56	0	1	0	0	C28H63N9OP2	3	C27(13C)H63N9OP2	[M+Hac-H]-	604.466	663.48	-0.72				20,35.6									388392						0		+
663.48	7495776	1289.3	21.4884	0	2.99204	1.82415	-0.0285504	0.0321388	514	224	1016	268	235	56	0	1	0	0	C27H61N10O3P	1	C27H61N10O3P	[M+Hac-H]-	604.467	663.48	-0.93				20,35.6									388392						0		+
663.48	7495776	1289.3	21.4884	0	2.99204	1.82415	-0.0285504	0.0321388	514	224	1016	268	235	56	0	1	0	0	C36H74NOP	3	C35(13C)H74NOP[NaCl]	[M+(37Cl)]-	626.513	663.479	0.87				20,35.6									388392						0		+
663.48	7495776	1289.3	21.4884	0	2.99204	1.82415	-0.0285504	0.0321388	514	224	1016	268	235	56	0	1	0	0	C35H72N2O3	2	C35H72N2O3[NaCl]	[M+(37Cl)]-	626.513	663.479	0.67				20,35.6									388392						0		+
663.48	7495776	1289.3	21.4884	0	2.99204	1.82415	-0.0285504	0.0321388	514	224	1016	268	235	56	0	1	0	0	C38H74O2S2	2	C38H74O2S2	[M+(37Cl)]-	626.513	663.479	0.5				20,35.6									388392						0		+
663.48	7495776	1289.3	21.4884	0	2.99204	1.82415	-0.0285504	0.0321388	514	224	1016	268	235	56	0	1	0	0	C25H67N14PS	2	C25H67N14PS	[M+(37Cl)]-	626.513	663.48	0.32				20,35.6									388392						0		+
663.48	7495776	1289.3	21.4884	0	2.99204	1.82415	-0.0285504	0.0321388	514	224	1016	268	235	56	0	1	0	0	C39H68N3OP	2	C38(13C)H68N3OP	[M+(37Cl)]-	626.513	663.48	0.01				20,35.6									388392						0		+
663.48	7495776	1289.3	21.4884	0	2.99204	1.82415	-0.0285504	0.0321388	514	224	1016	268	235	56	0	1	0	0	C38H66N4O3	2	C38H66N4O3	[M+(37Cl)]-	626.513	663.48	-0.2				20,35.6									388392						0		+
663.48	7495776	1289.3	21.4884	0	2.99204	1.82415	-0.0285504	0.0321388	514	224	1016	268	235	56	0	1	0	0	C29H67N7O7	2	C28(13C)H67N7O7	[M+(37Cl)]-	626.514	663.48	-0.29				20,35.6									388392						0		+
663.48	7495776	1289.3	21.4884	0	2.99204	1.82415	-0.0285504	0.0321388	514	224	1016	268	235	56	0	1	0	0	C37H71NO4S	3	C36(13C)H71NO4S	[M+(37Cl)]-	626.514	663.48	-0.57				20,35.6									388392						0		+
663.48	7495776	1289.3	21.4884	0	2.99204	1.82415	-0.0285504	0.0321388	514	224	1016	268	235	56	0	1	0	0	C24H64N15O2P	2	C23(13C)H64N15O2P	[M+(37Cl)]-	626.514	663.48	-0.75				20,35.6									388392						0		+
663.48	7495776	1289.3	21.4884	0	2.99204	1.82415	-0.0285504	0.0321388	514	224	1016	268	235	56	0	1	0	0	C26H69N13P2	2	C25(13C)H69N13P2	[M+K-2H]-	626.531	663.479	0.66				20,35.6									388392						0		+
663.48	7495776	1289.3	21.4884	0	2.99204	1.82415	-0.0285504	0.0321388	514	224	1016	268	235	56	0	1	0	0	C38H74O4S	2	C38H74O4S	[M+K-2H]-	626.531	663.479	0.64				20,35.6									388392						0		+
663.48	7495776	1289.3	21.4884	0	2.99204	1.82415	-0.0285504	0.0321388	514	224	1016	268	235	56	0	1	0	0	C25H67N14O2P	2	C25H67N14O2P	[M+K-2H]-	626.531	663.48	0.45				20,35.6									388392						0		+
663.48	7495776	1289.3	21.4884	0	2.99204	1.82415	-0.0285504	0.0321388	514	224	1016	268	235	56	0	1	0	0	C37H71NO6	3	C36(13C)H71NO6	[M+K-2H]-	626.531	663.48	-0.44				20,35.6									388392						0		+
663.48	7495776	1289.3	21.4884	0	2.99204	1.82415	-0.0285504	0.0321388	514	224	1016	268	235	56	0	1	0	0	C36H76N2S	1	C36H76N2S[NaCl]	[M+K-2H]-	626.532	663.48	-0.51				20,35.6									388392						0		+
663.48	7495776	1289.3	21.4884	0	2.99204	1.82415	-0.0285504	0.0321388	514	224	1016	268	235	56	0	1	0	0	C32H68N9OP	3	C31(13C)H68N9OP	[M+K-2H]-	626.532	663.48	-0.9				20,35.6									388392						0		+
663.48	7495776	1289.3	21.4884	0	2.99204	1.82415	-0.0285504	0.0321388	514	224	1016	268	235	56	0	1	0	0	C25H67N13OP2	3	C24(13C)H67N13OP2	[M+Cl]-	628.51	663.479	0.57				20,35.6									388392						0		+
663.48	7495776	1289.3	21.4884	0	2.99204	1.82415	-0.0285504	0.0321388	514	224	1016	268	235	56	0	1	0	0	C37H72O5S	2	C37H72O5S	[M+Cl]-	628.51	663.479	0.54				20,35.6									388392						0		+
663.48	7495776	1289.3	21.4884	0	2.99204	1.82415	-0.0285504	0.0321388	514	224	1016	268	235	56	0	1	0	0	C24H65N14O3P	2	C24H65N14O3P	[M+Cl]-	628.51	663.48	0.36				20,35.6									388392						0		+
663.48	7495776	1289.3	21.4884	0	2.99204	1.82415	-0.0285504	0.0321388	514	224	1016	268	235	56	0	1	0	0	C32H69N8PS	2	C32H69N8PS	[M+Cl]-	628.51	663.48	0.09				20,35.6									388392						0		+
663.48	7495776	1289.3	21.4884	0	2.99204	1.82415	-0.0285504	0.0321388	514	224	1016	268	235	56	0	1	0	0	C36H69NO7	3	C35(13C)H69NO7	[M+Cl]-	628.511	663.48	-0.53				20,35.6									388392						0		+
663.48	7495776	1289.3	21.4884	0	2.99204	1.82415	-0.0285504	0.0321388	514	224	1016	268	235	56	0	1	0	0	C35H74N2OS	1	C35H74N2OS[NaCl]	[M+Cl]-	628.511	663.48	-0.6				20,35.6									388392						0		+
663.48	7495776	1289.3	21.4884	0	2.99204	1.82415	-0.0285504	0.0321388	514	224	1016	268	235	56	0	1	0	0	C38H76S3	1	C38H76S3	[M+Cl]-	628.511	663.48	-0.77				20,35.6									388392						0		+
663.48	7495776	1289.3	21.4884	0	2.99204	1.82415	-0.0285504	0.0321388	514	224	1016	268	235	56	0	1	0	0	C31H66N9O2P	3	C30(13C)H66N9O2P	[M+Cl]-	628.511	663.48	-0.99				20,35.6									388392						0		+
663.48	7495776	1289.3	21.4884	0	2.99204	1.82415	-0.0285504	0.0321388	514	224	1016	268	235	56	0	1	0	0	C41H70O3S	2	C41H70O3S	[M+Na-2H]-	642.505	663.479	0.87				20,35.6									388392						0		+
663.48	7495776	1289.3	21.4884	0	2.99204	1.82415	-0.0285504	0.0321388	514	224	1016	268	235	56	0	1	0	0	C28H63N14OP	2	C28H63N14OP	[M+Na-2H]-	642.505	663.479	0.68				20,35.6									388392						0		+
663.48	7495776	1289.3	21.4884	0	2.99204	1.82415	-0.0285504	0.0321388	514	224	1016	268	235	56	0	1	0	0	C35H73N4P3	2	C35H73N4P3	[M+Na-2H]-	642.505	663.479	0.5				20,35.6									388392						0		+
663.48	7495776	1289.3	21.4884	0	2.99204	1.82415	-0.0285504	0.0321388	514	224	1016	268	235	56	0	1	0	0	C27H68N11O2PS	3	C26(13C)H68N11O2PS	[M+Na-2H]-	642.505	663.48	0.31				20,35.6									388392						0		+
663.48	7495776	1289.3	21.4884	0	2.99204	1.82415	-0.0285504	0.0321388	514	224	1016	268	235	56	0	1	0	0	C32H70N7P	2	C31(13C)H70N7P[NaCl]	[M+Na-2H]-	642.505	663.48	0.2				20,35.6									388392						0		+
663.48	7495776	1289.3	21.4884	0	2.99204	1.82415	-0.0285504	0.0321388	514	224	1016	268	235	56	0	1	0	0	C26H66N12O4S	2	C26H66N12O4S	[M+Na-2H]-	642.505	663.48	0.11				20,35.6									388392						0		+
663.48	7495776	1289.3	21.4884	0	2.99204	1.82415	-0.0285504	0.0321388	514	224	1016	268	235	56	0	1	0	0	C31H68N8O2	2	C31H68N8O2[NaCl]	[M+Na-2H]-	642.505	663.48	-0.01				20,35.6									388392						0		+
663.48	7495776	1289.3	21.4884	0	2.99204	1.82415	-0.0285504	0.0321388	514	224	1016	268	235	56	0	1	0	0	C34H70N6OS2	2	C34H70N6OS2	[M+Na-2H]-	642.505	663.48	-0.17				20,35.6									388392						0		+
663.48	7495776	1289.3	21.4884	0	2.99204	1.82415	-0.0285504	0.0321388	514	224	1016	268	235	56	0	1	0	0	C40H67NO5	2	C39(13C)H67NO5	[M+Na-2H]-	642.505	663.48	-0.21				20,35.6									388392						0		+
663.48	7495776	1289.3	21.4884	0	2.99204	1.82415	-0.0285504	0.0321388	514	224	1016	268	235	56	0	1	0	0	C35H64N9P	2	C34(13C)H64N9P	[M+Na-2H]-	642.506	663.48	-0.67				20,35.6									388392						0		+
663.48	7495776	1289.3	21.4884	0	2.99204	1.82415	-0.0285504	0.0321388	514	224	1016	268	235	56	0	1	0	0	C34H62N10O2	1	C34H62N10O2	[M+Na-2H]-	642.506	663.48	-0.87				20,35.6									388392						0		+
663.48	7495776	1289.3	21.4884	0	2.99204	1.82415	-0.0285504	0.0321388	514	224	1016	268	235	56	0	1	0	0	C25H63N13O6	2	C24(13C)H63N13O6	[M+Na-2H]-	642.506	663.48	-0.97				20,35.6									388392						0		+
663.48	7495776	1289.3	21.4884	0	2.99204	1.82415	-0.0285504	0.0321388	514	224	1016	268	235	56	0	1	0	0	C38H69N3O2S2	1	C37(13C)H69N3O2S2	[M-H]-	664.486	663.479	0.92				20,35.6									388392						0		+
663.48	7495776	1289.3	21.4884	0	2.99204	1.82415	-0.0285504	0.0321388	514	224	1016	268	235	56	0	1	0	0	C36H73O6PS	2	C36H73O6PS	[M-H]-	664.487	663.479	0.81				20,35.6									388392						0		+
663.48	7495776	1289.3	21.4884	0	2.99204	1.82415	-0.0285504	0.0321388	514	224	1016	268	235	56	0	1	0	0	C29H62N14	2	C29H62N14[NaCl]	[M-H]-	664.487	663.48	0.42				20,35.6									388392						0		+
663.48	7495776	1289.3	21.4884	0	2.99204	1.82415	-0.0285504	0.0321388	514	224	1016	268	235	56	0	1	0	0	C31H70N8OP2S	2	C31H70N8OP2S	[M-H]-	664.487	663.48	0.35				20,35.6									388392						0		+
663.48	7495776	1289.3	21.4884	0	2.99204	1.82415	-0.0285504	0.0321388	514	224	1016	268	235	56	0	1	0	0	C38H61N7O3	2	C37(13C)H61N7O3	[M-H]-	664.487	663.48	0.22				20,35.6									388392						0		+
663.48	7495776	1289.3	21.4884	0	2.99204	1.82415	-0.0285504	0.0321388	514	224	1016	268	235	56	0	1	0	0	C28H67N11OS	3	C27(13C)H67N11OS[NaCl]	[M-H]-	664.487	663.48	0.05				20,35.6									388392						0		+
663.48	7495776	1289.3	21.4884	0	2.99204	1.82415	-0.0285504	0.0321388	514	224	1016	268	235	56	0	1	0	0	C46H65NS	3	C45(13C)H65NS	[M-H]-	664.487	663.48	-0.06				20,35.6									388392						0		+
663.48	7495776	1289.3	21.4884	0	2.99204	1.82415	-0.0285504	0.0321388	514	224	1016	268	235	56	0	1	0	0	C31H69N9S3	3	C30(13C)H69N9S3	[M-H]-	664.487	663.48	-0.11				20,35.6									388392						0		+
663.48	7495776	1289.3	21.4884	0	2.99204	1.82415	-0.0285504	0.0321388	514	224	1016	268	235	56	0	1	0	0	C35H70NO8P	2	C34(13C)H70NO8P	[M-H]-	664.487	663.48	-0.26				20,35.6									388392						0		+
663.48	7495776	1289.3	21.4884	0	2.99204	1.82415	-0.0285504	0.0321388	514	224	1016	268	235	56	0	1	0	0	C34H68N2O10	1	C34H68N2O10	[M-H]-	664.487	663.48	-0.47				20,35.6									388392						0		+
663.48	7495776	1289.3	21.4884	0	2.99204	1.82415	-0.0285504	0.0321388	514	224	1016	268	235	56	0	1	0	0	C37H77OPS3	1	C37H77OPS3	[M-H]-	664.487	663.48	-0.5				20,35.6									388392						0		+
663.48	7495776	1289.3	21.4884	0	2.99204	1.82415	-0.0285504	0.0321388	514	224	1016	268	235	56	0	1	0	0	C30H67N9O3P2	2	C29(13C)H67N9O3P2	[M-H]-	664.488	663.48	-0.72				20,35.6									388392						0		+
663.48	7495776	1289.3	21.4884	0	2.99204	1.82415	-0.0285504	0.0321388	514	224	1016	268	235	56	0	1	0	0	C31H61N13OS	3	C30(13C)H61N13OS	[M-H]-	664.488	663.48	-0.82				20,35.6									388392						0		+
663.48	7495776	1289.3	21.4884	0	2.99204	1.82415	-0.0285504	0.0321388	514	224	1016	268	235	56	0	1	0	0	C29H65N10O5P	1	C29H65N10O5P	[M-H]-	664.488	663.48	-0.93				20,35.6									388392						0		+
876.66	3692597	1413.28	23.5546	0	0.212912	0.876304	0.0414938	-0.00653519	88	225	48	66	2858	0	0	0	NA	0		0	0								27.1									3477							0	13C2 to 874.65374
674.401	319587	1181.79	19.6965	0.003648	2.12955	1.89381	-0.021029	0.037478	421	226	3638	669	134	0	0	0	NA	0		0	0																								0
674.401	319587	1181.79	19.6965	0.003648	2.12955	1.89381	-0.021029	0.037478	421	226	3638	669	134	86	0	1	0	0	C31H45N13O	1	C31H45N13O	[M+Hac-H]-	615.387	674.401	0.91																			0
674.401	319587	1181.79	19.6965	0.003648	2.12955	1.89381	-0.021029	0.037478	421	226	3638	669	134	86	0	1	0	0	C20H57N13OP2	1	C20H57N13OP2[NaCl]	[M+Hac-H]-	615.387	674.401	0.84																			0
674.401	319587	1181.79	19.6965	0.003648	2.12955	1.89381	-0.021029	0.037478	421	226	3638	669	134	86	0	1	0	0	C38H55N3P2	1	C38H55N3P2	[M+Hac-H]-	615.387	674.401	0.73																			0
674.401	319587	1181.79	19.6965	0.003648	2.12955	1.89381	-0.021029	0.037478	421	226	3638	669	134	86	0	1	0	0	C23H59N11P2S2	1	C23H59N11P2S2	[M+Hac-H]-	615.387	674.401	0.68																			0
[truncated: 31,304 more rows]
